# Supplementary material for: Crystal structures of bis­[(9S,13S,14S)-3-meth­oxy-17-methyl­morphinanium] tetra­chlorido­cobaltate and tetra­chlorido­cuprate
Source: Acta Crystallogr E Crystallogr Commun. 2017 Jan 1;73(Pt 1):63–7. doi: 10.1107/S2056989016019939 (PMC5209774; doi:10.1107/S2056989016019939)
Supplement: Supplementary file 1 [file e-73-00063-sup1.cif]

##############################################################################
#                                                                            #
# This CIF contains the data in a paper accepted for publication in          #
# Acta Crystallographica Section E. It conforms to the requirements of       #
# Notes for Authors for Acta Crystallographica Section E, and has been       #
# peer reviewed under the auspices of the IUCr Commission on Journals.       #
#                                                                            #
# Full details of the Crystallographic Information File format               #
# are given in the paper "The Crystallographic Information File (CIF):       #
# a New Standard Archive File for Crystallography" by S. R. Hall, F. H.      #
# Allen and I. D. Brown [Acta Cryst. (1991), A47, 655-685].                  #
#                                                                            #
# The current version of the core CIF dictionary is obtainable from          #
# ftp://ftp.iucr.org/pub/cif_core.dic.                                       #
#                                                                            #
# Software is freely available for graphical display of the structure(s)     #
# in this CIF. For information consult the CIF software page                 #
# http://www.iucr.org/resources/cif/software.                                #
#                                                                            #
# This file may be used for bona fide research purposes within the           #
# scientific community so long as proper attribution is given to the journal # 
# article from which it was obtained.                                        #
#                                                                            #
##############################################################################
data_a
_database_code_depnum_ccdc_archive 'CCDC 1522811'
_audit_creation_method
;
Olex2 1.2
(compiled 2015.09.30 svn.r3233 for OlexSys, GUI svn.r5103)
;
_journal_date_recd_electronic     2016-12-07
_journal_date_accepted     2016-12-14
_journal_name_full     'Acta Crystallographica, Section E'
_journal_year     2017
_journal_volume     73
_journal_issue      1
_journal_page_first     63
_journal_page_last     67
_journal_paper_category     GM
_journal_paper_doi     10.1107/S2056989016019939
_journal_coeditor_code     SJ5517
_publ_contact_author_name     'Alexander Y. Nazarenko'
_publ_contact_author_address
;
Chemistry Department, SUNY Buffalo State,
1300 Elmwood Ave
Buffalo, NY 14222
USA
;
_publ_contact_author_email     nazareay@buffalostate.edu
_publ_contact_author_phone     1-716-878-5923
_publ_section_title
;
Crystal structures of
bis[(9<i>S</i>,13<i>S</i>,14<i>S</i>)-3-methoxy-17-methylmorphinanium]
tetrachloridocobaltate and tetrachloridocuprate
;
loop_
    _publ_author_name
    _publ_author_footnote
    _publ_author_address
    'Gauchat, Eric' .
;
Chemistry Department, SUNY Buffalo State,
1300 Elmwood Ave
Buffalo, NY 14222
USA
;
    'Nazarenko, Alexander Y.' .
;
Chemistry Department, SUNY Buffalo State,
1300 Elmwood Ave
Buffalo, NY 14222
USA
;
_publ_section_synopsis
;
In the crystal structures of title compounds, two identical protonated
dextromethorphan cations are connected to tetrachloridocobaltate (or
tetrachloridocuprate) anions <i>via</i> strong N---H...Cl hydrogen bonds,
forming neutral ion associates
;
_chemical_name_systematic
;
Bis[(9<i>S</i>,13<i>S</i>,14<i>S</i>)-3-methoxy-17-methylmorphinanium]
tetrachloridocobaltate
;
_chemical_name_common     ?
_chemical_formula_moiety     '2(C18 H26 N O +), Cl4 Co 2-'
_chemical_formula_sum     'C36 H52 Cl4 Co N2 O2'
_chemical_formula_iupac     '(C18 H26 N O)2 [Co Cl4]'
_chemical_formula_weight     745.52
_chemical_melting_point     ?
_shelx_space_group_comment
;
The symmetry employed for this shelxl refinement is uniquely defined
by the following loop, which should always be used as a source of
symmetry information in preference to the above space-group names.
They are only intended as comments.
;
_space_group_crystal_system     monoclinic
_space_group_name_H-M_alt     'C 2'
_space_group_name_Hall     'C 2y'
loop_
    _space_group_symop_operation_xyz
    'x, y, z'
    '-x, y, -z'
    'x+1/2, y+1/2, z'
    '-x+1/2, y+1/2, -z'
_cell_length_a     13.8447(6)
_cell_length_b     9.2316(4)
_cell_length_c     14.7018(6)
_cell_angle_alpha     90
_cell_angle_beta     99.605(2)
_cell_angle_gamma     90
_cell_volume     1852.68(14)
_cell_formula_units_Z     2
_cell_measurement_reflns_used     9174
_cell_measurement_theta_min     2.89
_cell_measurement_theta_max     28.30
_cell_measurement_temperature     173(2)
_exptl_crystal_description     'plate'
_exptl_crystal_colour     blue
_exptl_crystal_size_max     0.483
_exptl_crystal_size_mid     0.262
_exptl_crystal_size_min     0.141
_exptl_crystal_density_diffrn     1.336
_exptl_crystal_density_meas     ?
_exptl_crystal_density_method     ?
_exptl_crystal_F_000     786
_exptl_absorpt_coefficient_mu     0.785
_exptl_absorpt_correction_type     multi-scan
_exptl_absorpt_process_details
;
(SADABS, Bruker, 2015)
;
_shelx_estimated_absorpt_T_min     0.703
_shelx_estimated_absorpt_T_max     0.897
_exptl_absorpt_correction_T_min     0.7610
_exptl_absorpt_correction_T_max     0.9785
_diffrn_ambient_temperature     173
_diffrn_radiation_type     MoK\a
_diffrn_radiation_wavelength     0.71073
_diffrn_measurement_device_type     'Bruker PHOTON-100 CMOS'
_diffrn_measurement_method     '\f and \w scans'
_diffrn_detector_area_resol_mean     ?
_diffrn_reflns_number     43153
_diffrn_reflns_av_R_equivalents     0.0610
_diffrn_reflns_theta_min     2.810
_diffrn_reflns_theta_max     28.772
_diffrn_reflns_theta_full     26.000
_diffrn_measured_fraction_theta_max     0.998
_diffrn_measured_fraction_theta_full     0.999
_diffrn_reflns_limit_h_min     -18
_diffrn_reflns_limit_h_max     18
_diffrn_reflns_limit_k_min     -12
_diffrn_reflns_limit_k_max     12
_diffrn_reflns_limit_l_min     -19
_diffrn_reflns_limit_l_max     19
_diffrn_standards_number     0
_refine_special_details     ?
_reflns_number_total     4803
_reflns_number_gt     4183
_reflns_threshold_expression     'I > 2\s(I)'
_refine_ls_structure_factor_coef     Fsqd
_refine_ls_matrix_type     full
_refine_ls_R_factor_all     0.0454
_refine_ls_R_factor_gt     0.0342
_refine_ls_wR_factor_gt     0.0785
_refine_ls_wR_factor_ref     0.0832
_refine_ls_goodness_of_fit_ref     1.041
_refine_ls_restrained_S_all     1.041
_refine_ls_number_reflns     4803
_refine_ls_number_parameters     224
_refine_ls_number_restraints     1
_refine_ls_hydrogen_treatment     mixed
_refine_ls_weighting_scheme     calc
_refine_ls_weighting_details
              'w=1/[\s^2^(Fo^2^)+(0.0494P)^2^+0.4319P] where P=(Fo^2^+2Fc^2^)/3'
_atom_sites_solution_hydrogens     mixed
_atom_sites_solution_primary     ?
_atom_sites_solution_secondary     ?
_refine_ls_shift/su_max     0.000
_refine_ls_shift/su_mean     0.000
_refine_diff_density_max     0.499
_refine_diff_density_min     -0.257
_refine_ls_extinction_method     none
_refine_ls_extinction_coef     .
_refine_ls_abs_structure_details
;
Flack <i>x</i> determined using 1711 quotients
[(<i>I</i>^+^)-(<i>I</i>^-^)]/[(<i>I</i>^+^)+(<i>I</i>^-^)]
(Parsons et al., 2013)
;
_refine_ls_abs_structure_Flack     0.000(7)
loop_
    _atom_type_symbol
    _atom_type_description
    _atom_type_scat_dispersion_real
    _atom_type_scat_dispersion_imag
    _atom_type_scat_source
    'C' 'C' 0.0033 0.0016
                         'International Tables Vol C Tables 4.2.6.8 and 6.1.1.4'
    'H' 'H' 0.0000 0.0000
                         'International Tables Vol C Tables 4.2.6.8 and 6.1.1.4'
    'N' 'N' 0.0061 0.0033
                         'International Tables Vol C Tables 4.2.6.8 and 6.1.1.4'
    'O' 'O' 0.0106 0.0060
                         'International Tables Vol C Tables 4.2.6.8 and 6.1.1.4'
    'Cl' 'Cl' 0.1484 0.1585
                         'International Tables Vol C Tables 4.2.6.8 and 6.1.1.4'
    'Co' 'Co' 0.3494 0.9721
                         'International Tables Vol C Tables 4.2.6.8 and 6.1.1.4'
_computing_data_collection
;
APEX2 (Bruker, 2013)
;
_computing_cell_refinement
;
SAINT (Bruker, 2013)
;
_computing_data_reduction
;
SAINT (Bruker, 2013)
;
_computing_structure_solution
;
SHELXT (Sheldrick, 2015)
;
_computing_structure_refinement
;
SHELXL97 (Sheldrick, 2008)
;
_computing_molecular_graphics
;
<i>OLEX2</i> (Dolomanov <i>et al.</i>,  2009)
;
_computing_publication_material
;
<i>OLEX2</i> (Dolomanov <i>et al.</i>,  2009)
;
loop_
    _atom_site_type_symbol
    _atom_site_label
    _atom_site_fract_x
    _atom_site_fract_y
    _atom_site_fract_z
    _atom_site_U_iso_or_equiv
    _atom_site_adp_type
    _atom_site_calc_flag
    _atom_site_occupancy
    _atom_site_disorder_assembly
    _atom_site_disorder_group
    O O1 0.16362(18) 0.6052(3) 0.55317(15) 0.0489(6) Uani d 1 . .
    N N1 0.25197(17) 0.4294(2) 0.12297(15) 0.0277(5) Uani d 1 . .
    C C3 0.1767(2) 0.6210(3) 0.4633(2) 0.0363(7) Uani d 1 . .
    C C4 0.2614(2) 0.5804(3) 0.43052(18) 0.0302(5) Uani d 1 . .
    H H4 0.316(2) 0.5398(15) 0.4727(15) 0.036 Uiso calc 1 . .
    C C12 0.26809(18) 0.5975(3) 0.33709(17) 0.0257(5) Uani d 1 . .
    C C11 0.1890(2) 0.6534(3) 0.27670(18) 0.0295(6) Uani d 1 . .
    C C1 0.1055(2) 0.6958(4) 0.3114(2) 0.0429(7) Uani d 1 . .
    H H1A 0.055(2) 0.7347(18) 0.2728(17) 0.051 Uiso calc 1 . .
    C C2 0.0990(2) 0.6796(5) 0.4031(2) 0.0467(8) Uani d 1 . .
    H H2 0.037(3) 0.7107(14) 0.4268(10) 0.056 Uiso calc 1 . .
    C C18 0.2367(3) 0.5315(4) 0.6139(2) 0.0544(10) Uani d 1 . .
    H H18A 0.2440(18) 0.436(3) 0.5914(14) 0.082 Uiso calc 1 . .
    H H18B 0.2184(13) 0.526(3) 0.6733(18) 0.082 Uiso calc 1 . .
    H H18C 0.2970(18) 0.582(2) 0.6180(18) 0.082 Uiso calc 1 . .
    C C10 0.1886(2) 0.6676(3) 0.17396(18) 0.0320(6) Uani d 1 . .
    H H10A 0.1270(16) 0.6305(10) 0.1415(9) 0.038 Uiso calc 1 . .
    H H10B 0.1917(2) 0.770(3) 0.1590(4) 0.038 Uiso calc 1 . .
    C C9 0.2708(2) 0.5904(3) 0.13877(18) 0.0277(5) Uani d 1 . .
    H H9 0.2785(4) 0.6312(16) 0.084(2) 0.033 Uiso calc 1 . .
    C C14 0.3669(2) 0.6068(3) 0.20608(18) 0.0291(5) Uani d 1 . .
    H H14 0.4161(19) 0.554(2) 0.1814(9) 0.035 Uiso calc 1 . .
    C C8 0.3998(3) 0.7643(4) 0.2153(2) 0.0424(7) Uani d 1 . .
    H H8A 0.3525(15) 0.8185(17) 0.2353(6) 0.051 Uiso calc 1 . .
    H H8B 0.4083(3) 0.7987(12) 0.1591(17) 0.051 Uiso calc 1 . .
    C C7 0.4956(3) 0.7790(5) 0.2833(2) 0.0519(9) Uani d 1 . .
    H H7A 0.5481(18) 0.7293(17) 0.2587(9) 0.062 Uiso calc 1 . .
    H H7B 0.5132(7) 0.881(3) 0.2911(3) 0.062 Uiso calc 1 . .
    C C6 0.4853(2) 0.7140(5) 0.3763(2) 0.0458(8) Uani d 1 . .
    H H6A 0.4353(13) 0.7693(15) 0.4036(8) 0.055 Uiso calc 1 . .
    H H6B 0.5490(17) 0.7216(5) 0.4192(12) 0.055 Uiso calc 1 . .
    C C5 0.4548(2) 0.5556(4) 0.36542(19) 0.0374(7) Uani d 1 . .
    H H5A 0.4490(2) 0.5175(12) 0.4233(17) 0.045 Uiso calc 1 . .
    H H5B 0.5036(14) 0.5032(16) 0.3426(6) 0.045 Uiso calc 1 . .
    C C13 0.35654(19) 0.5369(3) 0.29939(17) 0.0267(5) Uani d 1 . .
    C C15 0.33688(19) 0.3737(4) 0.28147(16) 0.0297(5) Uani d 1 . .
    H H15A 0.3903(14) 0.3325(11) 0.2615(5) 0.036 Uiso calc 1 . .
    H H15B 0.3292(3) 0.3292(12) 0.3359(14) 0.036 Uiso calc 1 . .
    C C16 0.2462(2) 0.3475(3) 0.20999(18) 0.0302(6) Uani d 1 . .
    H H16A 0.2401(3) 0.248(3) 0.1968(4) 0.036 Uiso calc 1 . .
    H H16B 0.1903(15) 0.3772(8) 0.2337(7) 0.036 Uiso calc 1 . .
    C C17 0.1662(2) 0.3993(4) 0.0495(2) 0.0412(7) Uani d 1 . .
    H H17A 0.1063(15) 0.427(3) 0.0712(9) 0.062 Uiso calc 1 . .
    H H17B 0.1640(12) 0.296(3) 0.0350(13) 0.062 Uiso calc 1 . .
    H H17C 0.1725(10) 0.455(3) -0.0055(16) 0.062 Uiso calc 1 . .
    Co Co1 0.5000 0.37707(5) 0.0000 0.02972(14) Uani d 1 . .
    Cl Cl1 0.41931(5) 0.22074(7) 0.08249(4) 0.03266(16) Uani d 1 . .
    Cl Cl2 0.61476(7) 0.52069(9) 0.08226(7) 0.0570(3) Uani d 1 . .
    H H1 0.306(3) 0.389(5) 0.102(2) 0.045(9) Uiso d 1 . .
loop_
    _atom_site_aniso_label
    _atom_site_aniso_U_11
    _atom_site_aniso_U_22
    _atom_site_aniso_U_33
    _atom_site_aniso_U_12
    _atom_site_aniso_U_13
    _atom_site_aniso_U_23
    O1 0.0563(15) 0.0602(15) 0.0369(11) 0.0015(13) 0.0271(10) -0.0068(11)
    N1 0.0275(11) 0.0271(11) 0.0289(11) 0.0014(9) 0.0057(9) -0.0015(8)
    C3 0.0418(16) 0.0377(16) 0.0331(14) -0.0024(13) 0.0173(12) -0.0085(12)
    C4 0.0307(13) 0.0330(14) 0.0279(12) 0.0019(12) 0.0083(10) -0.0013(11)
    C12 0.0254(12) 0.0264(12) 0.0267(11) 0.0021(11) 0.0079(9) -0.0019(10)
    C11 0.0274(13) 0.0308(14) 0.0306(13) 0.0074(11) 0.0054(10) -0.0041(10)
    C1 0.0319(15) 0.0512(19) 0.0450(16) 0.0152(14) 0.0048(13) -0.0101(15)
    C2 0.0362(16) 0.060(2) 0.0474(17) 0.0076(15) 0.0187(14) -0.0163(16)
    C18 0.083(3) 0.049(2) 0.0373(17) 0.000(2) 0.0278(18) 0.0019(15)
    C10 0.0346(14) 0.0312(13) 0.0286(12) 0.0069(12) 0.0009(11) 0.0000(10)
    C9 0.0344(14) 0.0254(12) 0.0236(11) -0.0031(11) 0.0054(10) 0.0037(10)
    C14 0.0279(13) 0.0341(14) 0.0271(12) -0.0018(11) 0.0097(10) 0.0007(11)
    C8 0.0501(19) 0.0430(18) 0.0353(15) -0.0152(15) 0.0104(13) -0.0005(13)
    C7 0.0452(19) 0.062(2) 0.0488(19) -0.0242(17) 0.0089(15) -0.0114(17)
    C6 0.0308(15) 0.065(2) 0.0392(15) -0.0089(16) -0.0003(12) -0.0110(16)
    C5 0.0239(13) 0.057(2) 0.0296(13) 0.0048(13) 0.0008(11) -0.0016(13)
    C13 0.0215(12) 0.0371(15) 0.0220(11) 0.0024(11) 0.0053(9) 0.0004(10)
    C15 0.0332(13) 0.0313(13) 0.0259(11) 0.0103(13) 0.0089(10) 0.0048(12)
    C16 0.0345(14) 0.0242(14) 0.0335(13) -0.0016(11) 0.0108(11) 0.0024(10)
    C17 0.0424(16) 0.0376(18) 0.0391(15) -0.0017(14) -0.0062(12) -0.0043(13)
    Co1 0.0263(3) 0.0280(3) 0.0351(3) 0.000 0.0058(2) 0.000
    Cl1 0.0312(3) 0.0354(3) 0.0342(3) -0.0025(3) 0.0137(3) -0.0038(3)
    Cl2 0.0577(5) 0.0342(4) 0.0711(6) -0.0164(4) -0.0130(4) 0.0022(4)
_geom_special_details
;
 All esds (except the esd in the dihedral angle between two l.s. planes)
 are estimated using the full covariance matrix.  The cell esds are taken
 into account individually in the estimation of esds in distances, angles
 and torsion angles; correlations between esds in cell parameters are only
 used when they are defined by crystal symmetry.  An approximate (isotropic)
 treatment of cell esds is used for estimating esds involving l.s. planes.
;
loop_
    _geom_bond_atom_site_label_1
    _geom_bond_atom_site_label_2
    _geom_bond_site_symmetry_2
    _geom_bond_distance
    _geom_bond_publ_flag
    O1 C3 . 1.372(3) ?
    O1 C18 . 1.408(5) ?
    N1 C9 . 1.520(3) ?
    N1 C16 . 1.500(3) ?
    N1 C17 . 1.491(3) ?
    N1 H1 . 0.93(4) ?
    C3 C4 . 1.391(4) ?
    C3 C2 . 1.384(5) ?
    C4 H4 . 0.97(3) ?
    C4 C12 . 1.401(3) ?
    C12 C11 . 1.389(4) ?
    C12 C13 . 1.532(3) ?
    C11 C1 . 1.396(4) ?
    C11 C10 . 1.515(4) ?
    C1 H1A . 0.90(4) ?
    C1 C2 . 1.375(5) ?
    C2 H2 . 1.02(4) ?
    C18 H18A . 0.95(3) ?
    C18 H18B . 0.95(3) ?
    C18 H18C . 0.95(3) ?
    C10 H10A . 0.97(2) ?
    C10 H10B . 0.97(2) ?
    C10 C9 . 1.506(4) ?
    C9 H9 . 0.91(3) ?
    C9 C14 . 1.527(4) ?
    C14 H14 . 0.96(4) ?
    C14 C8 . 1.523(4) ?
    C14 C13 . 1.544(4) ?
    C8 H8A . 0.91(3) ?
    C8 H8B . 0.91(3) ?
    C8 C7 . 1.527(5) ?
    C7 H7A . 0.98(3) ?
    C7 H7B . 0.98(3) ?
    C7 C6 . 1.521(5) ?
    C6 H6A . 1.00(3) ?
    C6 H6B . 1.00(3) ?
    C6 C5 . 1.523(6) ?
    C5 H5A . 0.94(3) ?
    C5 H5B . 0.94(3) ?
    C5 C13 . 1.543(4) ?
    C13 C15 . 1.546(4) ?
    C15 H15A . 0.92(2) ?
    C15 H15B . 0.92(2) ?
    C15 C16 . 1.516(4) ?
    C16 H16A . 0.94(2) ?
    C16 H16B . 0.94(2) ?
    C17 H17A . 0.97(2) ?
    C17 H17B . 0.97(2) ?
    C17 H17C . 0.97(2) ?
    Co1 Cl1 2_655 2.2920(7) ?
    Co1 Cl1 . 2.2921(7) ?
    Co1 Cl2 2_655 2.2592(8) ?
    Co1 Cl2 . 2.2591(8) ?
loop_
    _geom_angle_atom_site_label_1
    _geom_angle_atom_site_label_2
    _geom_angle_atom_site_label_3
    _geom_angle_site_symmetry_1
    _geom_angle_site_symmetry_3
    _geom_angle
    _geom_angle_publ_flag
    C3 O1 C18 . . 117.8(3) ?
    C9 N1 H1 . . 109(3) ?
    C16 N1 C9 . . 113.3(2) ?
    C16 N1 H1 . . 104(2) ?
    C17 N1 C9 . . 112.9(2) ?
    C17 N1 C16 . . 112.0(2) ?
    C17 N1 H1 . . 106(2) ?
    O1 C3 C4 . . 124.0(3) ?
    O1 C3 C2 . . 116.3(3) ?
    C2 C3 C4 . . 119.7(3) ?
    C3 C4 H4 . . 119.8 ?
    C3 C4 C12 . . 120.4(3) ?
    C12 C4 H4 . . 119.8 ?
    C4 C12 C13 . . 120.1(2) ?
    C11 C12 C4 . . 119.6(2) ?
    C11 C12 C13 . . 119.8(2) ?
    C12 C11 C1 . . 118.9(3) ?
    C12 C11 C10 . . 122.7(2) ?
    C1 C11 C10 . . 118.3(3) ?
    C11 C1 H1A . . 119.3 ?
    C2 C1 C11 . . 121.4(3) ?
    C2 C1 H1A . . 119.3 ?
    C3 C2 H2 . . 120.1 ?
    C1 C2 C3 . . 119.9(3) ?
    C1 C2 H2 . . 120.1 ?
    O1 C18 H18A . . 109.5 ?
    O1 C18 H18B . . 109.5 ?
    O1 C18 H18C . . 109.5 ?
    H18A C18 H18B . . 109.5 ?
    H18A C18 H18C . . 109.5 ?
    H18B C18 H18C . . 109.5 ?
    C11 C10 H10A . . 108.5 ?
    C11 C10 H10B . . 108.5 ?
    H10A C10 H10B . . 107.5 ?
    C9 C10 C11 . . 115.1(2) ?
    C9 C10 H10A . . 108.5 ?
    C9 C10 H10B . . 108.5 ?
    N1 C9 H9 . . 108.3 ?
    N1 C9 C14 . . 107.7(2) ?
    C10 C9 N1 . . 113.3(2) ?
    C10 C9 H9 . . 108.3 ?
    C10 C9 C14 . . 110.9(2) ?
    C14 C9 H9 . . 108.3 ?
    C9 C14 H14 . . 107.5 ?
    C9 C14 C13 . . 109.5(2) ?
    C8 C14 C9 . . 111.5(2) ?
    C8 C14 H14 . . 107.5 ?
    C8 C14 C13 . . 113.0(2) ?
    C13 C14 H14 . . 107.5 ?
    C14 C8 H8A . . 109.5 ?
    C14 C8 H8B . . 109.5 ?
    C14 C8 C7 . . 110.9(3) ?
    H8A C8 H8B . . 108.0 ?
    C7 C8 H8A . . 109.5 ?
    C7 C8 H8B . . 109.5 ?
    C8 C7 H7A . . 109.5 ?
    C8 C7 H7B . . 109.5 ?
    H7A C7 H7B . . 108.1 ?
    C6 C7 C8 . . 110.6(3) ?
    C6 C7 H7A . . 109.5 ?
    C6 C7 H7B . . 109.5 ?
    C7 C6 H6A . . 109.6 ?
    C7 C6 H6B . . 109.6 ?
    C7 C6 C5 . . 110.5(3) ?
    H6A C6 H6B . . 108.1 ?
    C5 C6 H6A . . 109.6 ?
    C5 C6 H6B . . 109.6 ?
    C6 C5 H5A . . 109.2 ?
    C6 C5 H5B . . 109.2 ?
    C6 C5 C13 . . 111.9(3) ?
    H5A C5 H5B . . 107.9 ?
    C13 C5 H5A . . 109.2 ?
    C13 C5 H5B . . 109.2 ?
    C12 C13 C14 . . 111.5(2) ?
    C12 C13 C5 . . 113.9(2) ?
    C12 C13 C15 . . 106.8(2) ?
    C14 C13 C15 . . 107.2(2) ?
    C5 C13 C14 . . 108.0(2) ?
    C5 C13 C15 . . 109.1(2) ?
    C13 C15 H15A . . 109.2 ?
    C13 C15 H15B . . 109.2 ?
    H15A C15 H15B . . 107.9 ?
    C16 C15 C13 . . 112.1(2) ?
    C16 C15 H15A . . 109.2 ?
    C16 C15 H15B . . 109.2 ?
    N1 C16 C15 . . 110.8(2) ?
    N1 C16 H16A . . 109.5 ?
    N1 C16 H16B . . 109.5 ?
    C15 C16 H16A . . 109.5 ?
    C15 C16 H16B . . 109.5 ?
    H16A C16 H16B . . 108.1 ?
    N1 C17 H17A . . 109.5 ?
    N1 C17 H17B . . 109.5 ?
    N1 C17 H17C . . 109.5 ?
    H17A C17 H17B . . 109.5 ?
    H17A C17 H17C . . 109.5 ?
    H17B C17 H17C . . 109.5 ?
    Cl1 Co1 Cl1 2_655 . 101.95(4) ?
    Cl2 Co1 Cl1 2_655 . 106.94(3) ?
    Cl2 Co1 Cl1 . 2_655 106.94(3) ?
    Cl2 Co1 Cl1 . . 116.59(3) ?
    Cl2 Co1 Cl1 2_655 2_655 116.59(3) ?
    Cl2 Co1 Cl2 . 2_655 108.13(5) ?
loop_
    _geom_torsion_atom_site_label_1
    _geom_torsion_atom_site_label_2
    _geom_torsion_atom_site_label_3
    _geom_torsion_atom_site_label_4
    _geom_torsion_site_symmetry_1
    _geom_torsion_site_symmetry_2
    _geom_torsion_site_symmetry_3
    _geom_torsion_site_symmetry_4
    _geom_torsion
    _geom_torsion_publ_flag
    O1 C3 C4 C12 . . . . 178.7(3) ?
    O1 C3 C2 C1 . . . . -178.5(3) ?
    N1 C9 C14 C8 . . . . 171.6(2) ?
    N1 C9 C14 C13 . . . . -62.6(3) ?
    C3 C4 C12 C11 . . . . -1.0(4) ?
    C3 C4 C12 C13 . . . . -173.0(3) ?
    C4 C3 C2 C1 . . . . 0.7(5) ?
    C4 C12 C11 C1 . . . . 2.2(4) ?
    C4 C12 C11 C10 . . . . -176.6(3) ?
    C4 C12 C13 C14 . . . . -162.0(2) ?
    C4 C12 C13 C5 . . . . -39.4(4) ?
    C4 C12 C13 C15 . . . . 81.2(3) ?
    C12 C11 C1 C2 . . . . -1.9(5) ?
    C12 C11 C10 C9 . . . . 11.7(4) ?
    C12 C13 C15 C16 . . . . 61.8(3) ?
    C11 C12 C13 C14 . . . . 26.0(4) ?
    C11 C12 C13 C5 . . . . 148.6(3) ?
    C11 C12 C13 C15 . . . . -90.8(3) ?
    C11 C1 C2 C3 . . . . 0.4(6) ?
    C11 C10 C9 N1 . . . . 81.1(3) ?
    C11 C10 C9 C14 . . . . -40.1(3) ?
    C1 C11 C10 C9 . . . . -167.1(3) ?
    C2 C3 C4 C12 . . . . -0.4(5) ?
    C18 O1 C3 C4 . . . . -6.0(5) ?
    C18 O1 C3 C2 . . . . 173.2(3) ?
    C10 C11 C1 C2 . . . . 176.9(3) ?
    C10 C9 C14 C8 . . . . -63.9(3) ?
    C10 C9 C14 C13 . . . . 61.9(3) ?
    C9 N1 C16 C15 . . . . -54.1(3) ?
    C9 C14 C8 C7 . . . . 179.6(2) ?
    C9 C14 C13 C12 . . . . -54.0(3) ?
    C9 C14 C13 C5 . . . . -180.0(2) ?
    C9 C14 C13 C15 . . . . 62.5(3) ?
    C14 C8 C7 C6 . . . . -55.7(4) ?
    C14 C13 C15 C16 . . . . -57.8(3) ?
    C8 C14 C13 C12 . . . . 71.0(3) ?
    C8 C14 C13 C5 . . . . -55.0(3) ?
    C8 C14 C13 C15 . . . . -172.5(2) ?
    C8 C7 C6 C5 . . . . 57.4(4) ?
    C7 C6 C5 C13 . . . . -59.0(4) ?
    C6 C5 C13 C12 . . . . -68.1(3) ?
    C6 C5 C13 C14 . . . . 56.4(3) ?
    C6 C5 C13 C15 . . . . 172.6(2) ?
    C5 C13 C15 C16 . . . . -174.6(2) ?
    C13 C12 C11 C1 . . . . 174.2(3) ?
    C13 C12 C11 C10 . . . . -4.6(4) ?
    C13 C14 C8 C7 . . . . 55.7(3) ?
    C13 C15 C16 N1 . . . . 53.7(3) ?
    C16 N1 C9 C10 . . . . -64.7(3) ?
    C16 N1 C9 C14 . . . . 58.4(3) ?
    C17 N1 C9 C10 . . . . 63.9(3) ?
    C17 N1 C9 C14 . . . . -173.0(2) ?
    C17 N1 C16 C15 . . . . 176.9(2) ?
loop_
    _geom_hbond_atom_site_label_D
    _geom_hbond_atom_site_label_H
    _geom_hbond_atom_site_label_A
    _geom_hbond_site_symmetry_A
    _geom_hbond_distance_DH
    _geom_hbond_distance_HA
    _geom_hbond_distance_DA
    _geom_hbond_angle_DHA
    N1 H1 Cl1 . 0.93(4) 2.26(4) 3.145(2) 158(4)
    C10 H10B Cl2 3_455 0.97(3) 2.71(2) 3.609(3) 153.3(5)
    C17 H17B Cl2 3_445 0.98(3) 2.75(3) 3.615(4) 147.9(14)
_shelx_hkl_file
;
   2   0   0 628.198 35.7371   4
   2   0   0 619.188 35.4834   5
   2   0   0 616.403 35.6474   7
  -2   0   0 696.601 36.0806   7
  -2   0   0 669.892 36.2235   6
   4   0   0 3.75421 2.88471   7
   4   0   0 8.92992 2.86421   7
  -4   0   0 7.20373 2.75838   4
  -4   0   0 3.04959 2.20991   5
  -4   0   0 6.05353 2.98028   7
  -4   0   0 9.32551 3.25075   7
   4   0   0 1.87528 1.97736   1
   4   0   0 4.77065 2.70951   4
   4   0   0 2.40890 2.16064   5
   4   0   0 9.75393 3.11455   6
  -4   0   0 7.64679 2.22940   1
  -6   0   0 18.8228 2.52734   8
  -6   0   0 19.0201 4.17920   7
  -6   0   0 18.9392 4.40657   7
   6   0   0 21.1297 4.07394   5
  -6   0   0 15.6321 3.77991   4
  -6   0   0 12.7588 4.26945   5
  -6   0   0 26.2606 5.74015   6
   6   0   0 19.0568 3.51405   1
   6   0   0 19.0617 4.70215   4
  -6   0   0 18.0458 3.35750   1
   6   0   0 19.3553 4.46450   6
   6   0   0 12.2278 4.47869   7
   6   0   0 10.2074 4.28269   7
  -6   0   0 23.2901 2.57387   3
  -8   0   0 1067.44 57.1631   9
  -8   0   0 1046.40 60.2018   7
  -8   0   0 1055.19 60.1941   7
  -8   0   0 1129.57 57.7137   8
   8   0   0 1057.44 60.1824   7
  -8   0   0 1069.00 59.4626   5
  -8   0   0 1019.07 58.4768   1
  -8   0   0 1083.58 57.5466   3
  -8   0   0 989.600 59.3170   4
   8   0   0 1060.94 59.7941   4
   8   0   0 1021.11 59.1859   5
  -8   0   0 1059.31 60.1382   6
   8   0   0 1018.64 59.7649   7
   8   0   0 1047.92 58.5406   1
   8   0   0 998.972 59.6727   6
 -10   0   0 181.551 12.2862   3
  10   0   0 179.596 16.6903   7
 -10   0   0 213.215 17.1019   7
 -10   0   0 184.343 15.5940   7
  10   0   0 191.774 17.4524   4
  10   0   0 192.761 14.1117   5
  10   0   0 174.922 16.1449   6
 -10   0   0 176.818 13.8033   1
  10   0   0 219.373 15.0966   1
  10   0   0 201.417 17.3754   7
  10   0   0 171.212 12.5362   8
 -10   0   0 181.263 15.8877   5
 -10   0   0 198.955 17.9050   6
 -10   0   0 163.832 14.8384   4
 -10   0   0 199.444 11.2435   9
 -10   0   0 198.288 12.2994   8
 -12   0   0 792.383 41.0211   9
 -12   0   0 719.777 41.6548   3
 -12   0   0 731.833 46.8272   5
 -12   0   0 828.923 47.0798   6
 -12   0   0 710.519 48.2441   7
 -12   0   0 796.971 42.0180   8
 -12   0   0 748.565 43.8499   1
  12   0   0 682.337 48.1482   7
  12   0   0 741.489 45.6158   4
  12   0   0 750.899 45.5774   5
  12   0   0 729.069 45.4555   7
 -12   0   0 732.688 47.0188   7
  12   0   0 679.676 42.0994   8
  14   0   0 -20.209 9.76746   4
 -14   0   0 8.21421 5.07527   3
  14   0   0 -5.1821 15.0702   7
 -14   0   0 -4.1606 12.4713   7
 -14   0   0 -4.5507 5.30980   8
 -14   0   0 1.95574 3.06723   9
 -14   0   0 11.3780 12.4001   6
 -14   0   0 -8.2602 14.9720   7
  14   0   0 7.81363 8.86252   5
 -14   0   0 10.0570 10.0654   1
 -14   0   0 4.37824 8.14219   1
 -16   0   0 39.9121 8.76916   8
 -16   0   0 61.8098 7.59591   3
  16   0   0 31.5315 14.1414   4
  16   0   0 41.5396 12.5524   5
 -16   0   0 56.2750 18.1365   6
 -16   0   0 51.8444 5.87701   9
 -16   0   0 90.7587 20.0228   7
 -18   0   0 4.28490 4.49431   9
  18   0   0 -1.3576 20.8601   5
  18   0   0 12.0783 19.0289   4
 -18   0   0 2.92236 9.79675   8
 -18   0   0 1.40985 7.62927   3
  -3  -1   0 877.286 45.3535   4
  -3  -1   0 709.740 44.8750   5
   3  -1   0 822.322 45.0899   5
   3  -1   0 858.472 45.2724   7
   3  -1   0 813.106 45.1055   4
  -3  -1   0 712.372 44.1905   1
   3  -1   0 857.419 45.2923   7
   3  -1   0 798.640 45.0109   1
   3  -1   0 835.901 45.2069   6
  -3  -1   0 834.203 45.3227   6
  -3  -1   0 828.049 45.1268   7
   3   1   0 872.207 50.9516   5
  -3   1   0 923.316 51.1992   6
   3   1   0 923.756 51.0426   7
  -3   1   0 945.033 51.1765   4
  -3   1   0 941.797 51.2357   7
   3   1   0 974.164 51.0804   7
   3   1   0 1005.55 51.3988   4
  -3   1   0 935.767 51.1064   5
   3   1   0 822.547 50.2005   1
  -3   1   0 888.374 51.0228   1
  -3   1   0 968.017 51.2065   7
   3   1   0 894.924 51.1578   6
  -5  -1   0 65.4764 4.54355   8
  -5  -1   0 70.1687 6.86512   7
  -5  -1   0 65.4001 7.38808   6
   5  -1   0 52.2009 6.66564   6
   5  -1   0 59.8759 6.42257   4
  -5  -1   0 60.7925 4.73290   1
  -5  -1   0 65.0375 5.95370   5
   5  -1   0 65.1512 6.19619   7
   5  -1   0 62.2006 7.65670   7
  -5  -1   0 70.9937 6.49439   4
  -5  -1   0 54.3456 4.44187   3
   5  -1   0 54.5022 6.22843   1
  -5  -1   0 62.5499 6.75021   7
   5  -1   0 69.7900 6.20285   5
   5   1   0 64.4384 6.20623   7
  -5   1   0 63.7716 7.01754   7
  -5   1   0 71.4341 7.86198   6
  -5   1   0 77.1715 6.45705   4
   5   1   0 70.6309 7.00272   4
  -5   1   0 67.8411 6.32112   5
   5   1   0 64.9226 6.93760   6
   5   1   0 72.5027 7.62953   7
   5   1   0 60.1080 4.61822   1
  -5   1   0 75.8290 7.07299   7
  -7  -1   0 384.779 24.0784   7
  -7  -1   0 365.713 22.0808   1
  -7  -1   0 369.795 23.5028   4
   7  -1   0 409.131 24.0671   4
   7  -1   0 405.127 23.9551   7
   7  -1   0 384.475 24.3637   7
  -7  -1   0 398.670 23.4407   5
  -7  -1   0 387.004 24.2977   6
   7  -1   0 365.178 24.4681   6
  -7  -1   0 394.241 21.8784   3
   7  -1   0 352.657 21.5650   8
  -7  -1   0 400.815 21.4026   9
  -7  -1   0 386.073 21.6224   8
  -7  -1   0 382.165 23.9956   7
   7  -1   0 387.304 23.3411   5
   7  -1   0 410.961 23.5996   1
  -7   1   0 481.290 25.0091   3
   7   1   0 444.694 27.0643   7
  -7   1   0 435.868 26.3503   1
   7   1   0 455.697 27.3046   7
   7   1   0 370.592 26.4278   6
  -7   1   0 434.895 26.5048   5
   7   1   0 454.214 25.2479   1
  -7   1   0 470.436 27.0505   6
  -7   1   0 442.232 31.1370   7
  -7   1   0 462.465 26.6354   4
   7   1   0 436.342 26.9689   4
   7   1   0 435.154 26.1306   5
  -9  -1   0 684.176 43.4722   4
   9  -1   0 784.034 44.3858   4
  -9  -1   0 783.878 44.9304   6
  -9  -1   0 756.638 41.6437   3
  -9  -1   0 768.558 44.3369   7
  -9  -1   0 822.636 41.6501   8
  -9  -1   0 761.631 41.0074   9
  -9  -1   0 762.013 43.9946   5
   9  -1   0 745.366 44.1966   7
   9  -1   0 760.801 44.8630   7
  -9  -1   0 712.831 44.2839   7
   9  -1   0 768.001 43.1848   1
   9  -1   0 760.975 43.5983   5
  -9  -1   0 624.512 42.5755   1
   9  -1   0 740.270 44.3422   6
   9  -1   0 737.968 41.5276   8
   9   1   0 784.957 49.4586   4
  -9   1   0 858.488 49.4225   4
   9   1   0 842.366 48.8094   5
   9   1   0 837.007 47.3252   1
   9   1   0 830.173 49.3205   7
  -9   1   0 854.942 50.1416   7
  -9   1   0 809.639 49.5663   7
  -9   1   0 874.600 46.9914   8
  -9   1   0 873.204 46.2984   9
   9   1   0 829.437 49.0671   6
  -9   1   0 828.725 48.9821   5
  -9   1   0 848.669 46.6432   3
  -9   1   0 901.510 50.2923   6
   9   1   0 869.093 49.8711   7
  -9   1   0 865.689 48.6399   1
 -11  -1   0 919.266 47.2669   8
 -11  -1   0 853.130 46.4607   9
  11  -1   0 867.454 50.5960   4
 -11  -1   0 852.314 51.6502   7
 -11  -1   0 805.446 50.7342   5
 -11  -1   0 835.634 47.2299   3
  11  -1   0 817.001 52.3157   7
  11  -1   0 826.852 47.2725   8
 -11  -1   0 800.473 47.8641   1
  11  -1   0 899.546 50.4329   5
  11  -1   0 854.975 49.6095   1
  11  -1   0 896.388 50.8959   7
 -11  -1   0 770.457 50.7523   6
  11   1   0 741.967 45.4214   5
 -11   1   0 794.499 47.9748   7
 -11   1   0 816.167 47.9503   6
  11   1   0 730.261 47.3791   7
 -11   1   0 807.611 42.7191   9
 -11   1   0 764.714 47.6896   5
 -11   1   0 805.005 43.5405   8
  11   1   0 753.368 47.5831   7
  11   1   0 737.535 47.1738   4
 -11   1   0 796.463 45.6601   1
 -11   1   0 787.660 47.5960   7
 -11   1   0 782.279 43.1178   3
 -13  -1   0 41.2764 8.36397   1
 -13  -1   0 45.5744 11.4317   7
 -13  -1   0 41.8405 6.32768   8
  13  -1   0 63.3869 14.2353   7
  13  -1   0 55.9264 17.0408   7
  13  -1   0 56.4247 5.56969   8
 -13  -1   0 54.2570 5.25318   9
 -13  -1   0 51.5949 8.68887   1
 -13  -1   0 40.1922 14.1699   6
 -13  -1   0 71.3816 17.8796   7
 -13  -1   0 47.8253 13.1792   5
  13  -1   0 68.1333 9.54293   5
 -13  -1   0 45.5837 6.58819   3
 -13   1   0 62.1473 10.4447   6
 -13   1   0 54.9331 5.15743   9
  13   1   0 49.7667 10.8756   5
 -13   1   0 56.2418 16.6407   7
 -13   1   0 62.9135 11.2418   7
 -13   1   0 58.8457 7.13153   8
 -13   1   0 47.9075 10.1626   1
 -13   1   0 60.5930 6.53548   3
 -15  -1   0 42.2709 7.37564   8
 -15  -1   0 30.9004 4.96871   9
  15  -1   0 41.2235 16.3245   7
 -15  -1   0 31.0254 15.5401   7
 -15  -1   0 64.6185 15.8258   6
 -15  -1   0 43.9804 7.01273   3
  15  -1   0 8.66789 15.0519   4
 -15   1   0 25.4457 12.4889   1
 -15   1   0 40.0252 6.84488   3
  15   1   0 32.4345 11.3766   5
 -15   1   0 36.0588 5.82441   8
  15   1   0 30.0505 12.3546   4
 -15   1   0 32.8095 4.89544   9
 -15   1   0 40.2630 19.1689   7
 -15   1   0 31.8583 17.7549   6
 -17  -1   0 58.3798 22.0201   6
  17  -1   0 30.7546 13.2403   5
 -17  -1   0 31.4690 5.90833   9
 -17  -1   0 36.9488 8.80688   8
  17  -1   0 11.1815 14.0098   4
 -17  -1   0 62.6073 22.7677   7
 -17  -1   0 26.8971 8.23419   3
  17   1   0 72.5953 18.3712   4
 -17   1   0 81.6742 22.7684   6
  17   1   0 64.4045 17.3643   5
 -17   1   0 34.9240 5.77648   9
 -17   1   0 57.3798 23.5970   7
 -17   1   0 43.3343 9.93490   8
   0  -2   0 3212.75 171.578   1
   0  -2   0 2820.80 171.047   7
   0  -2   0 3396.63 171.801   4
   0  -2   0 3202.45 171.164   7
   0   2   0 3138.15 173.046   1
   0   2   0 3149.78 172.851   6
   0   2   0 3313.06 172.863   6
   0   2   0 3346.68 172.501   7
   0   2   0 3171.78 173.171   5
   0   2   0 2856.08 173.120   5
   0   2   0 3483.09 173.306   4
   0   2   0 3018.64 172.468   7
  -2  -2   0 4167.70 220.629   6
   2  -2   0 4276.87 220.967   5
   2  -2   0 4156.53 220.573   6
  -2  -2   0 4330.26 220.968   4
   2  -2   0 4212.25 220.903   4
  -2  -2   0 4275.43 220.412   7
   2  -2   0 4141.66 220.910   1
   2  -2   0 4286.18 220.648   7
  -2  -2   0 3684.46 220.646   5
   2  -2   0 3511.76 220.793   7
  -2  -2   0 3632.97 220.233   7
   2   2   0 4124.69 207.232   7
   2   2   0 4101.32 207.860   4
   2   2   0 3462.18 207.039   1
   2   2   0 3919.86 207.107   1
   2   2   0 3469.22 207.076   7
  -2   2   0 4210.73 207.542   7
   2   2   0 4265.62 207.990   4
  -2   2   0 3932.89 207.474   6
   2   2   0 3468.29 207.411   6
  -2   2   0 3210.51 207.319   7
  -2   2   0 3690.97 207.769   5
   2   2   0 3520.39 207.641   5
  -2   2   0 3954.87 207.841   1
  -2   2   0 4152.78 207.874   4
  -4  -2   0 1223.28 65.7446   6
   4  -2   0 1220.75 65.7948   5
  -4  -2   0 1042.70 65.2222   7
   4  -2   0 1234.53 65.7437   7
  -4  -2   0 1152.11 64.3678   8
  -4  -2   0 1168.83 65.7688   4
  -4  -2   0 1189.60 65.5089   5
   4  -2   0 1228.94 65.8359   7
   4  -2   0 1149.39 66.3134   1
  -4  -2   0 1234.04 64.6609   3
   4  -2   0 1207.28 65.6724   4
   4  -2   0 1221.05 65.5856   6
   4  -2   0 1163.94 64.4335   8
  -4  -2   0 1136.11 65.3758   7
   4   2   0 1106.43 65.1704   1
   4   2   0 1234.85 66.5743   6
  -4   2   0 1283.61 66.6476   7
  -4   2   0 1282.46 66.7559   7
  -4   2   0 1266.52 66.6470   6
  -4   2   0 1323.83 66.8438   4
  -4   2   0 1251.21 66.9009   5
  -4   2   0 1230.29 66.6758   1
   4   2   0 1248.02 66.9397   4
   4   2   0 1027.73 66.8705   5
   4   2   0 1072.20 66.0796   7
   4   2   0 1107.93 66.2738   7
  -6  -2   0 615.114 36.0403   1
  -6  -2   0 582.674 37.7062   5
  -6  -2   0 619.004 38.1168   4
  -6  -2   0 703.737 36.4309   8
  -6  -2   0 598.201 37.9566   7
   6  -2   0 689.261 38.2109   4
   6  -2   0 689.494 38.7202   7
   6  -2   0 665.435 38.3233   7
  -6  -2   0 669.990 38.5660   6
   6  -2   0 680.570 38.0919   5
   6  -2   0 674.602 38.1634   6
  -6  -2   0 689.818 36.7089   3
   6  -2   0 678.171 38.3053   1
   6  -2   0 669.284 36.4040   8
  -6  -2   0 687.702 36.2095   9
  -6   2   0 733.937 38.4860   7
   6   2   0 604.613 36.0533   1
   6   2   0 626.542 37.7879   7
   6   2   0 587.816 37.9004   6
  -6   2   0 705.829 38.4512   5
  -6   2   0 677.801 38.6365   6
  -6   2   0 658.523 37.9932   1
   6   2   0 687.028 37.8776   7
  -6   2   0 709.132 38.3664   4
   6   2   0 650.732 38.5347   4
   6   2   0 630.657 37.7960   5
  -6   2   0 694.477 38.5973   7
  -8  -2   0 870.568 45.0987   8
   8  -2   0 861.946 47.8813   7
  -8  -2   0 738.681 47.2409   7
   8  -2   0 850.956 47.3767   4
   8  -2   0 838.834 47.1569   1
  -8  -2   0 817.116 47.3322   5
   8  -2   0 863.237 47.6615   5
   8  -2   0 815.272 47.6906   6
   8  -2   0 819.827 44.9718   8
  -8  -2   0 785.728 47.8080   6
  -8  -2   0 800.767 45.2877   3
  -8  -2   0 767.852 47.6485   4
  -8  -2   0 773.197 44.8195   1
  -8  -2   0 855.817 44.7341   9
  -8  -2   0 783.682 47.4780   7
   8  -2   0 815.200 47.7328   7
  -8   2   0 875.237 50.7327   1
  -8   2   0 922.472 50.8884   4
  -8   2   0 909.821 51.5029   6
   8   2   0 824.164 51.1112   4
   8   2   0 866.634 50.5077   5
   8   2   0 875.068 50.7455   6
   8   2   0 862.127 50.9460   7
   8   2   0 876.754 50.6986   7
  -8   2   0 902.968 51.4864   7
  -8   2   0 893.359 50.8684   5
  -8   2   0 908.829 51.5130   7
  10  -2   0 365.618 25.9047   7
 -10  -2   0 375.639 26.0633   6
  10  -2   0 389.025 24.9196   4
  10  -2   0 368.483 24.6255   7
  10  -2   0 377.308 21.0400   8
 -10  -2   0 343.866 20.0739   9
  10  -2   0 320.763 25.7277   6
 -10  -2   0 346.541 20.6725   1
 -10  -2   0 336.949 20.5637   1
 -10  -2   0 350.443 24.8467   7
 -10  -2   0 368.151 20.8911   8
 -10  -2   0 341.226 24.3693   5
  10  -2   0 415.337 25.2856   5
 -10  -2   0 340.251 20.8962   3
 -10  -2   0 324.049 25.7373   7
  10  -2   0 385.088 24.9980   1
  10   2   0 299.327 22.7879   4
 -10   2   0 300.245 17.7055   3
 -10   2   0 290.558 20.9100   1
  10   2   0 312.561 21.2106   5
  10   2   0 324.623 22.0760   6
 -10   2   0 325.856 17.3733   9
 -10   2   0 304.271 21.7864   4
 -10   2   0 365.833 23.8067   5
 -10   2   0 324.699 24.0302   6
 -10   2   0 307.652 18.8825   8
  10   2   0 293.213 22.9211   7
 -10   2   0 314.989 22.8121   7
 -10   2   0 307.713 22.9616   7
  10   2   0 266.956 22.1992   7
 -12  -2   0 296.732 25.8225   5
 -12  -2   0 310.240 19.0685   9
 -12  -2   0 340.886 20.3268   8
  12  -2   0 348.663 24.2747   4
  12  -2   0 353.938 24.7731   5
  12  -2   0 338.887 27.6064   7
 -12  -2   0 327.600 19.9940   1
  12  -2   0 341.705 19.7043   8
 -12  -2   0 320.581 20.1433   1
 -12  -2   0 324.401 26.3767   7
  12  -2   0 361.398 30.4485   7
 -12  -2   0 344.324 20.6565   3
 -12  -2   0 358.071 27.1458   6
 -12  -2   0 331.827 26.8755   7
  12  -2   0 344.473 25.4355   1
  12   2   0 308.927 24.2054   5
 -12   2   0 355.411 26.8821   6
 -12   2   0 323.263 27.9462   7
 -12   2   0 302.632 19.0367   8
 -12   2   0 325.691 17.9907   9
  12   2   0 307.893 23.4562   4
  12   2   0 314.624 24.3396   7
 -12   2   0 304.675 18.5187   3
 -12   2   0 321.505 24.0577   1
 -12   2   0 313.989 29.4632   5
 -12   2   0 312.018 27.6473   7
  14  -2   0 87.7344 9.38803   8
 -14  -2   0 111.396 16.4074   6
 -14  -2   0 78.9080 7.81058   8
 -14  -2   0 92.3299 10.0763   3
  14  -2   0 87.3104 14.6668   5
  14  -2   0 75.5679 16.6155   7
 -14  -2   0 78.0309 14.3832   7
  14  -2   0 80.3711 14.4076   4
  14  -2   0 76.7290 19.6846   7
 -14  -2   0 88.0147 7.72970   9
 -14   2   0 71.7405 8.28767   3
  14   2   0 55.7190 17.5555   7
 -14   2   0 64.6806 8.61818   8
 -14   2   0 55.9851 15.1030   7
 -14   2   0 118.918 17.6066   6
 -14   2   0 95.8433 14.3874   1
 -14   2   0 74.6390 7.24994   9
  14   2   0 57.3740 13.2009   5
  14   2   0 66.0001 13.6647   4
 -16  -2   0 24.0178 6.25680   3
  16  -2   0 40.2055 16.3356   5
  16  -2   0 8.98377 16.5102   7
 -16  -2   0 58.8048 22.3143   7
  16  -2   0 44.1039 9.51712   8
 -16  -2   0 29.4951 5.40796   9
 -16  -2   0 15.4166 7.78308   8
 -16  -2   0 48.3374 20.2078   6
  16  -2   0 17.1432 13.2310   4
 -16   2   0 44.7861 16.0892   1
 -16   2   0 52.0062 19.3377   6
  16   2   0 31.0045 12.4504   5
 -16   2   0 21.4851 22.6472   7
 -16   2   0 25.4938 4.99619   9
  16   2   0 42.7771 15.7905   4
  18  -2   0 48.1360 18.2594   5
  18  -2   0 10.6200 19.1865   4
 -18  -2   0 29.5193 5.57291   9
 -18  -2   0 35.3677 9.39748   8
 -18  -2   0 18.9751 26.1874   7
 -18   2   0 38.6717 6.14099   9
   1  -3   0 2096.15 103.312   6
  -1  -3   0 1794.30 102.850   7
  -1  -3   0 2038.11 103.414   6
   1  -3   0 2018.91 103.757   1
   1  -3   0 1999.71 103.899   5
  -1  -3   0 1660.38 102.355   8
  -1  -3   0 1755.89 103.235   1
   1  -3   0 1873.59 103.000   7
   1  -3   0 1853.21 103.065   7
  -1  -3   0 1919.48 102.794   7
   1  -3   0 1790.09 102.400   8
   1   3   0 1847.81 109.367   5
   1   3   0 2006.00 109.022   1
  -1   3   0 2036.74 108.547   7
   1   3   0 1845.95 108.833   6
   1   3   0 1954.66 108.117   7
   1   3   0 1839.03 109.249   5
  -1   3   0 2170.22 109.611   5
  -1   3   0 2165.46 108.899   6
  -1   3   0 2164.90 109.562   1
   1   3   0 1849.85 108.093   7
  -1   3   0 1920.67 108.622   7
  -1   3   0 2151.68 109.756   4
  -3  -3   0 2462.80 140.870   7
   3  -3   0 2594.33 141.819   5
  -3  -3   0 2564.11 140.983   7
  -3  -3   0 2384.46 141.414   5
   3  -3   0 2542.91 140.277   8
   3  -3   0 2491.42 141.672   4
   3  -3   0 2707.87 141.896   1
   3  -3   0 2815.13 141.376   6
   3  -3   0 2413.14 141.301   7
   3  -3   0 2734.12 141.435   7
  -3  -3   0 2494.52 140.516   3
  -3  -3   0 2843.62 140.220   8
   3   3   0 2716.86 146.039   4
   3   3   0 2833.07 146.228   4
  -3   3   0 2672.39 146.027   1
  -3   3   0 2812.38 146.096   5
  -3   3   0 2718.92 145.991   4
   3   3   0 2471.93 145.757   5
  -3   3   0 2819.52 145.492   7
   3   3   0 2443.39 145.405   6
   3   3   0 2846.14 144.973   1
   3   3   0 2459.65 144.836   1
  -3   3   0 2754.27 145.546   7
   3   3   0 2637.50 145.004   7
   3   3   0 2483.75 144.867   7
  -5  -3   0 2598.83 138.290   8
   5  -3   0 2654.98 140.189   7
   5  -3   0 2658.41 138.390   8
   5  -3   0 2616.16 140.195   1
  -5  -3   0 2504.03 140.208   4
   5  -3   0 2678.21 140.156   4
   5  -3   0 2605.30 139.811   6
   5  -3   0 2620.35 139.998   7
  -5  -3   0 2668.45 138.672   3
  -5  -3   0 2634.73 138.207   9
  -5  -3   0 2374.00 139.496   7
  -5  -3   0 2334.59 139.375   7
  -5  -3   0 2240.76 139.691   6
   5  -3   0 2647.26 140.201   5
  -5  -3   0 2387.20 139.662   5
   5   3   0 2413.45 141.128   1
   5   3   0 2383.67 141.159   1
   5   3   0 2390.76 142.788   5
   5   3   0 2680.97 142.910   6
  -5   3   0 2829.69 143.342   5
  -5   3   0 2617.75 143.159   1
  -5   3   0 2638.60 142.832   6
  -5   3   0 2792.69 142.983   7
  -5   3   0 2689.30 142.903   7
  -5   3   0 2777.67 143.207   4
   5   3   0 2520.19 143.261   4
   5   3   0 2364.20 142.165   7
   5   3   0 2790.27 142.550   7
  -7  -3   0 1198.01 66.0913   5
  -7  -3   0 1195.94 64.4571   3
  -7  -3   0 1086.22 66.1958   4
  -7  -3   0 1081.36 63.9749   8
  -7  -3   0 1158.30 66.0554   7
   7  -3   0 1269.14 66.4712   5
   7  -3   0 1223.32 66.3889   6
   7  -3   0 1203.33 66.3964   7
  -7  -3   0 1064.33 63.7695   9
   7  -3   0 1244.45 64.1736   8
   7  -3   0 1181.70 66.4198   1
   7  -3   0 1120.39 66.0550   4
  -7  -3   0 1108.20 66.4084   6
   7  -3   0 1279.91 67.0307   7
  -7   3   0 1275.12 71.2412   6
   7   3   0 1192.11 71.4525   4
  -7   3   0 1287.36 71.2769   1
  -7   3   0 1378.55 71.4696   4
  -7   3   0 1295.02 71.2722   7
  -7   3   0 1329.54 71.2813   5
   7   3   0 1252.89 71.0292   6
   7   3   0 1120.22 70.3313   7
   7   3   0 1197.71 70.7553   5
  -7   3   0 1371.40 71.3630   7
   7   3   0 1191.33 70.4970   7
  -9  -3   0 4.67926 6.25405   4
  -9  -3   0 14.4902 4.23159   3
  -9  -3   0 11.1896 7.16845   7
   9  -3   0 10.6636 6.72874   4
  -9  -3   0 17.3123 2.87814   9
  -9  -3   0 17.7325 6.48327   5
   9  -3   0 6.22505 9.38448   6
   9  -3   0 10.4157 2.68960   8
  -9  -3   0 15.1063 9.29092   6
   9  -3   0 3.33223 7.15693   1
   9  -3   0 19.0817 7.13144   5
  -9  -3   0 20.0925 2.93549   8
  -9  -3   0 11.1008 6.09989   7
   9  -3   0 8.36080 7.23527   7
   9  -3   0 16.9344 6.29220   7
  -9   3   0 19.0781 7.72765   6
   9   3   0 3.89289 6.48380   6
  -9   3   0 20.3753 9.64412   4
   9   3   0 9.45277 5.51579   7
  -9   3   0 19.2934 7.58273   5
  -9   3   0 6.09553 6.90569   1
  -9   3   0 16.6334 8.13743   7
  -9   3   0 22.5546 6.65710   7
   9   3   0 9.12428 6.62791   4
   9   3   0 5.75752 5.08549   7
   9   3   0 12.4361 6.32728   5
  11  -3   0 233.416 21.6553   7
 -11  -3   0 213.890 21.0282   7
  11  -3   0 232.713 19.4849   4
 -11  -3   0 209.801 19.1824   5
 -11  -3   0 215.089 19.9832   7
  11  -3   0 221.528 20.1317   1
  11  -3   0 249.002 14.7543   8
 -11  -3   0 186.110 22.2217   6
  11  -3   0 258.247 20.2475   5
 -11  -3   0 240.199 14.4528   8
  11  -3   0 233.217 22.4870   7
 -11  -3   0 229.998 14.7181   3
 -11  -3   0 206.922 13.3641   9
 -11   3   0 275.849 23.0341   6
  11   3   0 247.630 19.7121   5
 -11   3   0 251.993 25.9594   5
 -11   3   0 264.460 19.4676   1
 -11   3   0 223.207 21.7195   7
 -11   3   0 233.228 16.4025   8
 -11   3   0 256.149 14.1720   9
 -11   3   0 226.702 21.8444   7
  11   3   0 236.590 19.8660   7
  11   3   0 226.721 20.3488   4
 -13  -3   0 132.899 11.9659   3
  13  -3   0 135.414 22.5095   7
 -13  -3   0 104.689 15.6426   5
  13  -3   0 145.305 17.6572   7
 -13  -3   0 141.260 9.79736   9
 -13  -3   0 116.930 18.4875   7
  13  -3   0 159.578 17.8966   5
 -13  -3   0 138.425 20.3740   6
  13  -3   0 115.506 15.8473   4
  13  -3   0 142.813 12.0123   8
 -13  -3   0 135.187 11.2411   8
  13   3   0 107.299 13.4444   5
 -13   3   0 103.491 16.0365   7
 -13   3   0 117.340 14.2887   6
 -13   3   0 107.882 8.11991   9
  13   3   0 113.162 15.3487   4
 -13   3   0 122.314 14.4172   1
  13   3   0 106.266 16.6427   7
 -15  -3   0 9.59546 19.9210   6
  15  -3   0 42.2957 15.8836   7
 -15  -3   0 51.8980 7.22505   8
  15  -3   0 23.8918 14.6042   4
  15  -3   0 50.7045 8.24599   8
 -15  -3   0 38.5703 5.01791   9
 -15  -3   0 22.5671 12.7804   7
 -15  -3   0 35.2927 7.88501   3
  15  -3   0 44.9203 16.8540   5
 -15   3   0 49.4152 16.8011   1
 -15   3   0 33.4747 24.8652   7
 -15   3   0 31.7233 16.9990   6
 -15   3   0 58.9429 5.77525   9
  15   3   0 49.2881 13.9400   4
  15   3   0 51.6002 13.5642   5
 -17  -3   0 23.4335 8.64909   3
  17  -3   0 -3.5595 22.0670   4
 -17  -3   0 16.7089 4.70075   9
  17  -3   0 23.8637 18.4621   5
  17  -3   0 21.9811 6.05083   8
 -17  -3   0 41.5822 23.0107   6
 -17  -3   0 15.1418 8.02725   8
 -17  -3   0 -14.497 19.8016   7
  17   3   0 32.8718 13.0499   5
 -17   3   0 28.1090 22.0989   6
 -17   3   0 9.91379 16.3276   1
  17   3   0 14.4100 16.0151   4
   0  -4   0 329.212 19.3753   3
   0  -4   0 369.466 21.3673   4
   0  -4   0 364.887 19.9388   7
   0  -4   0 340.964 19.7102   7
   0  -4   0 341.160 18.9705   8
   0  -4   0 338.621 21.0131   1
   0   4   0 329.953 21.9562   5
   0   4   0 370.114 21.3273   6
   0   4   0 355.446 19.7990   7
   0   4   0 373.958 21.1593   6
   0   4   0 369.257 21.8406   4
   0   4   0 356.130 21.5077   1
   0   4   0 353.375 21.7954   5
   0   4   0 373.872 19.8190   7
  -2  -4   0 1207.31 66.8481   5
  -2  -4   0 1194.96 65.6901   7
   2  -4   0 1307.07 66.4041   6
   2  -4   0 1179.28 66.8264   1
   2  -4   0 1254.61 67.1254   5
   2  -4   0 1261.24 67.1523   4
   2  -4   0 1169.31 66.0487   7
   2  -4   0 1088.68 65.9987   7
  -2  -4   0 1147.49 65.3997   3
  -2  -4   0 1256.47 64.9839   8
  -2  -4   0 1239.02 65.0797   9
   2  -4   0 1139.97 65.0521   8
  -2  -4   0 1179.23 65.6411   7
  -2  -4   0 1139.87 66.9124   4
   2   4   0 1213.05 73.3348   5
   2   4   0 1212.57 71.4261   7
   2   4   0 1292.30 73.3973   4
  -2   4   0 1397.10 73.7206   1
   2   4   0 1337.88 73.5902   4
  -2   4   0 1353.87 73.5174   5
   2   4   0 1306.38 72.7364   6
  -2   4   0 1406.22 72.3450   7
   2   4   0 1394.88 72.7834   1
  -2   4   0 1390.24 73.6120   4
  -2   4   0 1206.43 72.4026   7
  -4  -4   0 992.648 60.2759   9
   4  -4   0 1143.28 62.1414   7
  -4  -4   0 1007.32 61.2587   7
   4  -4   0 1192.62 62.6673   4
  -4  -4   0 1097.52 61.4976   7
  -4  -4   0 1048.73 62.1084   5
  -4  -4   0 1160.52 60.3429   8
   4  -4   0 1136.57 62.4961   1
  -4  -4   0 1025.64 61.9736   6
   4  -4   0 1158.94 62.0182   6
   4  -4   0 1038.50 60.4175   8
   4  -4   0 1188.43 62.8568   5
   4  -4   0 1133.47 61.9446   7
  -4  -4   0 1210.85 60.9281   3
   4   4   0 1079.03 60.5079   7
  -4   4   0 978.719 61.2159   7
   4   4   0 1052.94 62.0436   4
  -4   4   0 1175.64 61.3842   7
  -4   4   0 1183.18 62.4998   5
   4   4   0 1036.34 60.4772   1
   4   4   0 1059.17 61.9930   5
   4   4   0 1062.51 62.2043   4
  -4   4   0 1145.49 61.7015   6
  -4   4   0 1208.10 62.4284   4
  -4   4   0 1129.72 62.4315   1
   4   4   0 1129.95 61.7170   6
   4   4   0 1052.39 60.5911   7
   4   4   0 1134.31 60.6388   1
   6  -4   0 1448.81 80.5780   6
  -6  -4   0 1366.05 78.9594   3
  -6  -4   0 1342.69 80.6424   5
  -6  -4   0 1408.71 80.2176   7
   6  -4   0 1555.52 81.3081   5
   6  -4   0 1503.27 80.9963   4
   6  -4   0 1501.41 81.0502   7
   6  -4   0 1550.03 81.2977   7
   6  -4   0 1536.68 78.6973   8
  -6  -4   0 1499.97 78.4512   9
  -6  -4   0 1483.02 80.7838   6
   6  -4   0 1386.94 80.7302   1
  -6  -4   0 1309.01 80.0046   7
  -6  -4   0 1345.49 80.8262   4
  -6  -4   0 1385.41 78.4978   8
   6   4   0 1333.01 80.0892   6
  -6   4   0 1526.04 80.6175   4
  -6   4   0 1506.61 80.7281   1
  -6   4   0 1319.63 79.9141   7
  -6   4   0 1534.10 80.2303   6
   6   4   0 1381.22 80.6833   4
  -6   4   0 1534.13 80.6945   5
   6   4   0 1404.69 79.2516   7
   6   4   0 1415.78 80.3199   5
   6   4   0 1369.21 77.8197   1
   6   4   0 1348.94 77.8649   1
  -6   4   0 1600.97 80.1530   7
   6   4   0 1371.45 79.1646   7
  -8  -4   0 221.424 13.8311   9
  -8  -4   0 275.460 19.9052   6
   8  -4   0 262.282 18.7665   4
   8  -4   0 267.541 19.2486   7
   8  -4   0 255.543 18.0585   5
   8  -4   0 229.033 18.3760   1
   8  -4   0 254.979 14.5101   8
  -8  -4   0 241.652 19.0322   5
  -8  -4   0 179.827 17.5488   4
  -8  -4   0 241.800 17.7668   7
  -8  -4   0 230.965 17.9307   7
   8  -4   0 260.049 20.1025   7
   8  -4   0 241.068 20.0349   6
   8   4   0 204.119 15.3414   7
   8   4   0 233.442 17.7431   6
   8   4   0 208.284 16.7370   4
   8   4   0 203.476 16.0035   7
  -8   4   0 211.902 18.2240   6
  -8   4   0 218.193 17.9952   4
  -8   4   0 242.037 17.5861   5
   8   4   0 182.229 15.5602   5
  -8   4   0 220.627 18.0029   1
  -8   4   0 214.005 16.9297   7
  -8   4   0 224.914 17.0152   7
  10  -4   0 143.795 16.5692   4
 -10  -4   0 139.763 15.7345   5
 -10  -4   0 126.186 10.4454   3
 -10  -4   0 150.325 9.48048   9
 -10  -4   0 150.160 9.83846   8
  10  -4   0 126.310 14.6617   8
 -10  -4   0 145.160 17.8373   6
 -10  -4   0 163.853 17.4043   7
  10  -4   0 150.366 14.8209   5
  10  -4   0 162.521 18.3555   7
  10  -4   0 127.454 15.6352   7
  10   4   0 154.756 17.1121   7
 -10   4   0 176.844 17.4367   7
 -10   4   0 180.124 19.5055   6
  10   4   0 195.122 17.5484   4
 -10   4   0 181.958 16.0979   1
  10   4   0 166.320 15.5106   5
 -12  -4   0 173.103 19.6416   7
  12  -4   0 224.578 13.3916   8
 -12  -4   0 191.973 13.4705   3
  12  -4   0 200.157 18.8881   5
 -12  -4   0 176.012 19.7822   7
 -12  -4   0 157.886 19.6231   5
 -12  -4   0 184.059 11.8413   9
  12  -4   0 198.031 20.7476   7
 -12  -4   0 178.843 12.4664   8
  12  -4   0 222.829 25.7005   7
 -12   4   0 230.179 20.1431   1
  12   4   0 204.548 19.1247   5
  12   4   0 226.092 25.0315   7
 -12   4   0 162.432 23.1019   6
  12   4   0 225.681 20.9138   4
 -14  -4   0 3.19506 3.57174   8
  14  -4   0 -13.430 15.9821   7
 -14  -4   0 4.37199 3.82277   9
  14  -4   0 -6.0384 13.4124   4
 -14  -4   0 1.45556 5.75594   3
  14  -4   0 25.8918 11.9256   5
 -14  -4   0 -13.168 13.9542   7
 -14  -4   0 3.92402 18.1905   6
  14  -4   0 1.03204 6.19484   8
 -14   4   0 -15.627 14.9877   1
  14   4   0 -14.659 11.4265   4
  14   4   0 5.11169 11.2199   5
 -14   4   0 39.6362 18.1784   6
 -16  -4   0 24.3166 4.94535   9
  16  -4   0 24.9706 8.42002   8
 -16  -4   0 57.2235 26.4299   6
  16  -4   0 80.2890 21.3510   4
 -16  -4   0 17.7972 8.51857   3
 -16  -4   0 3.97084 17.9725   7
  16  -4   0 26.0223 16.5740   5
 -16  -4   0 28.3003 7.14116   8
  16  -4   0 54.7619 27.3577   7
  16   4   0 25.4035 14.0032   5
 -16   4   0 14.8037 19.9938   1
  16   4   0 15.0820 15.3874   4
 -16   4   0 -5.1578 22.1755   6
  -1  -5   0 1492.42 80.5926   7
  -1  -5   0 1491.63 79.6748   9
  -1  -5   0 1430.49 79.6535   8
   1  -5   0 1314.10 79.7125   8
   1  -5   0 1452.64 82.1512   4
   1  -5   0 1404.60 80.5623   7
  -1  -5   0 1541.41 82.3126   4
  -1  -5   0 1413.04 79.6626   8
   1  -5   0 1391.10 81.7154   1
  -1  -5   0 1602.97 80.1869   3
  -1  -5   0 1395.79 80.4814   7
   1  -5   0 1662.90 80.0172   3
   1  -5   0 1489.35 80.8197   7
  -1   5   0 1403.30 81.8040   6
  -1   5   0 1494.11 80.7765   7
  -1   5   0 1386.34 82.6533   5
  -1   5   0 1551.84 82.7846   1
   1   5   0 1424.49 82.7196   4
  -1   5   0 1555.01 82.9965   5
   1   5   0 1591.91 82.4780   1
  -1   5   0 1539.75 82.9050   4
  -1   5   0 1508.96 80.8348   7
  -1   5   0 1597.78 82.2285   6
   1   5   0 1429.77 82.6102   5
   1   5   0 1570.78 82.4518   1
   1   5   0 1391.72 81.7895   6
   1   5   0 1366.37 82.6647   5
   1   5   0 1439.29 81.9238   6
  -3  -5   0 286.453 16.3887   3
  -3  -5   0 306.346 19.2624   5
  -3  -5   0 288.317 15.4192   8
  -3  -5   0 265.727 16.6941   7
   3  -5   0 297.485 18.0755   6
  -3  -5   0 293.282 15.5977   9
   3  -5   0 258.978 17.0930   7
  -3  -5   0 252.069 15.3767   8
  -3  -5   0 261.208 16.6425   7
  -3  -5   0 264.071 17.9748   6
   3  -5   0 290.451 19.3126   4
   3  -5   0 303.610 18.5791   5
   3  -5   0 273.151 18.1457   1
   3  -5   0 267.074 17.2155   7
   3  -5   0 269.558 15.5172   8
  -3   5   0 348.787 21.0166   5
   3   5   0 315.045 20.9351   4
   3   5   0 325.742 20.7508   6
   3   5   0 350.570 21.5886   5
  -3   5   0 350.701 20.5435   6
   3   5   0 321.882 21.2852   4
  -3   5   0 312.149 19.8162   7
  -3   5   0 343.859 21.1764   1
  -3   5   0 336.634 19.3122   7
  -3   5   0 318.399 21.1131   4
   3   5   0 335.809 21.0877   1
   3   5   0 288.557 19.7709   1
   5  -5   0 234.323 16.0190   7
  -5  -5   0 235.176 16.4808   6
   5  -5   0 215.844 16.5215   5
   5  -5   0 250.993 13.4005   8
   5  -5   0 229.565 16.5151   1
  -5  -5   0 230.821 15.4317   7
   5  -5   0 227.049 17.6972   6
   5  -5   0 232.030 16.8186   4
  -5  -5   0 237.298 14.3193   3
  -5  -5   0 228.616 16.9078   5
  -5  -5   0 216.220 13.1864   9
  -5  -5   0 233.058 13.2003   8
   5  -5   0 262.890 17.8720   7
  -5  -5   0 210.159 14.9698   7
  -5   5   0 240.717 14.6309   7
  -5   5   0 225.991 16.6417   1
   5   5   0 208.039 15.6305   4
   5   5   0 208.467 13.8350   1
   5   5   0 192.265 16.7677   6
   5   5   0 218.658 13.1445   7
   5   5   0 200.434 13.2001   7
   5   5   0 214.259 16.8308   4
   5   5   0 196.052 15.6687   5
  -5   5   0 234.588 15.4805   7
  -5   5   0 195.112 15.3870   5
  -5   5   0 232.644 16.4133   6
   5   5   0 211.000 13.3646   1
  -5   5   0 219.176 16.2911   4
  -7  -5   0 390.135 23.7822   8
  -7  -5   0 410.602 26.4328   7
  -7  -5   0 412.473 27.6379   5
   7  -5   0 422.456 24.0711   8
  -7  -5   0 412.791 26.1386   7
  -7  -5   0 416.301 24.8839   3
   7  -5   0 413.541 29.1973   6
   7  -5   0 457.340 28.4509   5
  -7  -5   0 458.940 27.5703   6
   7  -5   0 416.066 27.7050   4
   7  -5   0 488.689 28.4227   7
   7  -5   0 403.936 26.8519   1
  -7  -5   0 442.735 23.8730   9
   7  -5   0 435.196 26.6003   7
   7   5   0 389.843 26.3506   5
   7   5   0 385.737 27.2413   6
  -7   5   0 397.074 24.5511   7
   7   5   0 336.188 23.1196   7
  -7   5   0 417.766 26.2998   7
  -7   5   0 410.631 26.3293   6
   7   5   0 350.260 25.4596   4
   7   5   0 360.487 27.2860   4
  -7   5   0 423.944 26.2690   4
  -7   5   0 398.357 25.8882   5
  -7   5   0 401.062 25.4871   1
  -9  -5   0 255.606 23.5819   6
   9  -5   0 317.641 21.2913   5
   9  -5   0 301.672 25.1995   7
  -9  -5   0 285.539 16.7619   8
  -9  -5   0 270.944 20.6533   7
   9  -5   0 298.160 21.7488   4
  -9  -5   0 282.524 22.5943   5
  -9  -5   0 264.550 17.5680   3
  -9  -5   0 264.516 16.4488   9
   9  -5   0 288.389 20.6568   7
   9  -5   0 279.993 25.3222   6
  -9  -5   0 307.686 21.2968   7
   9  -5   0 311.786 17.1630   8
  -9   5   0 312.866 22.8745   1
   9   5   0 281.072 21.6249   7
   9   5   0 293.207 21.4780   5
  -9   5   0 300.834 22.4891   7
  -9   5   0 354.171 24.6684   6
   9   5   0 313.158 22.8318   4
   9   5   0 275.372 24.4294   6
  11  -5   0 108.042 9.36390   8
 -11  -5   0 98.6345 8.51210   8
 -11  -5   0 96.3096 12.8487   7
 -11  -5   0 71.6419 14.6265   5
 -11  -5   0 102.484 14.0500   7
 -11  -5   0 97.0439 9.45924   3
 -11  -5   0 93.8846 15.5165   6
  11  -5   0 113.691 13.3947   7
  11  -5   0 105.517 12.8894   4
  11  -5   0 93.1890 17.4755   7
 -11  -5   0 129.943 8.30991   9
 -11   5   0 76.9513 14.8003   7
  11   5   0 77.7886 13.6859   5
 -11   5   0 105.632 15.9321   6
  11   5   0 93.9455 14.8481   4
  11   5   0 88.1932 13.4902   7
  13  -5   0 220.211 14.5799   8
 -13  -5   0 169.707 22.0356   6
  13  -5   0 182.902 22.4512   7
 -13  -5   0 205.663 20.0100   7
 -13  -5   0 207.318 13.9905   8
 -13  -5   0 187.904 14.6429   3
  13  -5   0 199.549 23.4975   5
  13  -5   0 209.217 22.9169   4
 -13  -5   0 208.451 13.3198   9
 -13   5   0 243.121 26.9337   6
 -13   5   0 222.018 22.5921   1
  13   5   0 240.956 20.3696   5
  13   5   0 182.976 22.6366   4
 -15  -5   0 2.69080 13.9320   7
 -15  -5   0 -4.5575 5.02963   8
 -15  -5   0 6.88365 4.19909   9
  15  -5   0 -1.5745 6.71922   8
 -15  -5   0 -11.421 16.2680   6
  15  -5   0 4.85139 20.8378   7
 -15  -5   0 -9.2326 8.41646   3
  15  -5   0 23.7048 16.4146   5
  15  -5   0 9.86645 15.9304   4
 -15   5   0 48.4807 22.6809   6
 -15   5   0 12.0084 15.4789   1
  15   5   0 6.14420 16.6649   5
  15   5   0 -14.125 13.8624   4
   0  -6   0 1512.49 82.4182   8
   0  -6   0 1716.66 82.9787   3
   0  -6   0 1424.11 82.3304   9
   0  -6   0 1487.04 82.3700   8
   0  -6   0 1496.06 83.5011   7
   0  -6   0 1479.99 83.4832   7
   0  -6   0 1498.78 85.3185   4
   0   6   0 1679.90 88.0909   5
   0   6   0 1581.92 86.3737   6
   0   6   0 1503.44 87.1274   1
   0   6   0 1536.95 87.5905   5
   0   6   0 1520.63 87.1497   6
   0   6   0 1514.15 87.7016   4
   0   6   0 1601.20 87.3913   1
   2  -6   0 666.329 39.3155   7
   2  -6   0 757.823 41.6478   5
  -2  -6   0 686.612 39.1705   7
   2  -6   0 707.708 41.1702   4
   2  -6   0 757.649 38.3552   3
  -2  -6   0 682.496 37.8866   8
  -2  -6   0 681.093 38.5993   3
  -2  -6   0 703.955 39.1179   7
  -2  -6   0 684.964 37.9102   8
  -2  -6   0 721.339 41.7725   4
   2  -6   0 653.060 37.9583   8
  -2  -6   0 651.142 37.9386   9
   2   6   0 710.724 41.7206   1
  -2   6   0 736.901 41.4413   6
  -2   6   0 751.353 42.6463   5
   2   6   0 678.000 42.5380   4
  -2   6   0 761.681 40.0930   7
   2   6   0 690.462 42.5930   5
  -2   6   0 710.042 42.9802   4
   2   6   0 706.076 41.8017   1
  -2   6   0 751.574 40.2389   7
  -2   6   0 753.265 42.2026   6
   2   6   0 674.580 42.3822   5
  -2   6   0 754.158 42.7346   1
   2   6   0 708.110 41.8140   6
  -4  -6   0 175.582 12.1860   7
   4  -6   0 190.200 15.9160   1
  -4  -6   0 188.872 15.6314   6
   4  -6   0 174.125 13.2201   7
   4  -6   0 185.826 13.4578   7
   4  -6   0 183.369 14.8267   5
  -4  -6   0 171.423 10.3550   9
  -4  -6   0 166.250 10.1430   8
  -4  -6   0 190.915 11.4519   3
  -4  -6   0 174.541 10.1425   8
   4  -6   0 190.958 16.0762   6
  -4  -6   0 174.290 12.1406   7
   4  -6   0 167.808 15.1848   4
   4   6   0 219.434 15.5190   1
   4   6   0 212.002 15.1747   1
   4   6   0 209.526 16.5578   4
  -4   6   0 243.765 14.1579   7
   4   6   0 226.446 17.0693   6
  -4   6   0 249.045 16.8992   6
  -4   6   0 227.564 17.5953   1
  -4   6   0 226.140 16.3048   5
   4   6   0 233.529 17.7429   5
   4   6   0 187.452 16.7885   5
  -4   6   0 194.309 16.6778   7
  -4   6   0 229.114 17.9712   4
   4   6   0 232.629 17.1283   4
   6  -6   0 67.0004 5.45288   8
   6  -6   0 85.4001 11.7738   6
   6  -6   0 74.9017 10.4019   4
  -6  -6   0 68.9433 6.61453   3
  -6  -6   0 61.1338 7.80481   7
  -6  -6   0 75.3840 5.65520   9
  -6  -6   0 73.5561 7.10010   7
   6  -6   0 74.2940 11.1945   7
  -6  -6   0 61.8136 5.56500   8
   6  -6   0 76.4674 9.51203   7
  -6  -6   0 63.8158 4.84122   8
  -6  -6   0 71.4653 11.0132   6
   6  -6   0 77.6987 10.4546   5
  -6  -6   0 50.5375 8.89005   5
  -6   6   0 52.7786 8.20719   7
  -6   6   0 33.7206 9.58889   4
   6   6   0 60.8833 6.32366   1
   6   6   0 45.7584 9.29321   6
  -6   6   0 61.5671 8.80589   1
  -6   6   0 68.1430 9.29572   6
   6   6   0 55.2573 8.93492   5
   6   6   0 49.4985 8.66332   4
   6   6   0 65.9466 6.07241   7
   6   6   0 45.8425 5.30707   7
  -8  -6   0 60.9949 6.06245   8
  -8  -6   0 74.4307 8.33797   7
   8  -6   0 76.4847 14.6632   6
  -8  -6   0 79.1780 6.53117   9
   8  -6   0 81.5430 6.35238   8
  -8  -6   0 67.0758 9.87316   7
  -8  -6   0 44.5832 11.4099   5
  -8  -6   0 78.8036 13.4754   6
   8  -6   0 72.2269 13.3365   7
  -8  -6   0 65.8827 7.43725   3
   8  -6   0 64.8012 10.3940   5
   8  -6   0 82.0049 10.4014   4
   8  -6   0 92.5748 12.2300   7
  -8   6   0 90.5809 12.1108   1
  -8   6   0 91.8909 11.4396   6
   8   6   0 100.093 12.1939   4
   8   6   0 90.3609 12.1750   5
   8   6   0 73.7773 13.0362   6
   8   6   0 75.2506 8.68587   7
  -8   6   0 66.2553 12.0993   7
  10  -6   0 193.835 23.7189   5
 -10  -6   0 230.027 12.8031   9
 -10  -6   0 185.348 17.2731   7
 -10  -6   0 175.107 21.9335   6
  10  -6   0 181.194 13.0816   8
  10  -6   0 227.106 21.2816   4
 -10  -6   0 199.835 12.7331   8
  10  -6   0 168.519 24.2189   7
 -10  -6   0 187.476 20.1986   7
  10   6   0 163.002 18.5760   4
  10   6   0 158.391 17.2421   5
 -10   6   0 202.260 21.4368   6
  10   6   0 164.118 16.5431   7
 -10   6   0 141.316 15.9478   1
 -10   6   0 204.895 23.5307   7
 -12  -6   0 155.446 20.4134   6
 -12  -6   0 166.602 14.1589   3
  12  -6   0 153.076 20.4418   5
  12  -6   0 152.958 19.8084   4
 -12  -6   0 178.042 11.7183   9
 -12  -6   0 184.031 21.5373   7
 -12  -6   0 176.904 14.8175   8
  12  -6   0 177.272 12.6616   8
  12  -6   0 144.177 20.4578   7
  12   6   0 188.606 20.2921   4
 -12   6   0 171.345 21.6144   1
 -12   6   0 179.444 20.5030   6
  12   6   0 170.356 20.0394   5
 -14  -6   0 32.6948 5.86239   9
  14  -6   0 60.2719 19.1213   4
 -14  -6   0 46.4712 6.31706   8
 -14  -6   0 65.9536 24.0340   6
 -14  -6   0 37.3195 8.88961   3
 -14  -6   0 8.87179 14.9965   7
  14  -6   0 32.8681 18.5460   5
  14  -6   0 49.0618 7.94868   8
  14  -6   0 46.4206 16.0947   7
  14   6   0 39.2142 12.6876   5
  14   6   0 38.0547 18.4678   4
 -14   6   0 23.0916 20.4156   6
 -14   6   0 45.2655 17.7611   1
 -16  -6   0 54.5878 26.3186   6
  16  -6   0 2.38844 20.1115   4
  16  -6   0 -38.880 24.5250   7
  16  -6   0 9.05934 8.09968   8
  16  -6   0 -4.7427 23.7908   5
 -16   6   0 -67.532 28.2095   6
  -1  -7   0 629.958 35.2516   8
   1  -7   0 582.728 35.2046   9
  -1  -7   0 660.398 36.1820   3
  -1  -7   0 657.431 40.1260   4
   1  -7   0 644.252 37.1078   7
   1  -7   0 651.390 39.9171   4
  -1  -7   0 671.466 35.3313   9
  -1  -7   0 644.274 36.8652   7
  -1  -7   0 653.842 35.3172   8
   1  -7   0 637.855 35.4049   8
   1  -7   0 655.162 36.9898   7
   1  -7   0 621.036 35.2621   8
  -1  -7   0 649.129 36.8598   7
   1  -7   0 658.258 35.9172   3
   1   7   0 636.990 37.6190   1
   1   7   0 538.062 38.3004   4
   1   7   0 627.898 36.8033   6
   1   7   0 670.527 38.2913   1
  -1   7   0 693.695 38.5072   1
  -1   7   0 628.422 37.3648   6
   1   7   0 611.606 36.9126   6
  -1   7   0 591.786 37.6774   5
   1   7   0 636.467 38.1712   5
   1   7   0 634.027 38.6573   5
  -1   7   0 642.352 38.2148   5
  -1   7   0 629.150 36.7008   6
  -1   7   0 677.611 38.6424   1
  -1   7   0 534.174 38.7339   4
  -3  -7   0 67.2937 8.14803   7
   3  -7   0 65.5682 7.57469   7
   3  -7   0 58.6098 7.18946   7
   3  -7   0 56.5338 5.28790   8
  -3  -7   0 59.9107 4.06667   8
  -3  -7   0 58.3563 5.06731   9
   3  -7   0 50.9657 6.24395   3
  -3  -7   0 65.5945 7.00777   7
  -3  -7   0 62.5493 6.90072   3
   3  -7   0 73.8549 10.2105   5
  -3  -7   0 52.7584 4.03503   8
   3  -7   0 56.2225 4.31680   8
   3  -7   0 65.0189 9.02911   4
   3  -7   0 53.9396 11.9703   1
  -3   7   0 69.9207 10.9966   1
  -3   7   0 58.8371 11.8822   4
  -3   7   0 77.1762 6.66560   7
   3   7   0 69.0842 9.06481   5
   3   7   0 62.8754 9.30890   6
  -3   7   0 72.6022 8.01904   7
   3   7   0 77.0110 9.80188   4
  -3   7   0 76.7974 8.84405   6
   3   7   0 62.2681 8.41480   1
   3   7   0 76.1267 8.71715   1
   3   7   0 66.5366 9.67473   5
  -5  -7   0 194.231 14.2026   7
  -5  -7   0 182.927 11.8183   9
  -5  -7   0 183.059 11.3539   8
   5  -7   0 184.715 19.6506   6
  -5  -7   0 211.967 13.8500   7
   5  -7   0 196.662 14.1231   7
  -5  -7   0 199.523 12.9590   3
  -5  -7   0 196.084 18.8280   6
   5  -7   0 203.821 11.6940   8
   5  -7   0 215.678 17.4454   7
  -5  -7   0 193.902 11.3578   8
   5  -7   0 191.554 18.9915   5
   5  -7   0 190.560 18.7701   4
   5   7   0 217.324 18.9495   4
   5   7   0 226.959 20.4664   5
  -5   7   0 222.911 17.9254   1
   5   7   0 212.706 15.3919   1
   5   7   0 204.061 19.9656   6
   5   7   0 212.392 19.1503   5
   5   7   0 208.976 17.2399   1
  -5   7   0 241.673 18.6076   6
  -5   7   0 232.295 16.8987   7
   7  -7   0 220.746 13.5478   8
   7  -7   0 251.995 20.1506   7
   7  -7   0 204.057 20.2671   4
  -7  -7   0 216.167 20.8368   6
  -7  -7   0 210.437 13.4164   8
  -7  -7   0 214.712 12.9684   8
   7  -7   0 223.548 20.3590   7
  -7  -7   0 214.406 16.9826   7
  -7  -7   0 220.456 15.2664   3
   7  -7   0 191.061 21.3919   5
   7  -7   0 215.935 22.8064   6
  -7  -7   0 239.452 13.5095   9
  -7   7   0 201.583 17.1445   7
   7   7   0 227.231 18.8753   5
   7   7   0 238.811 23.4101   6
   7   7   0 224.273 19.3869   4
   7   7   0 195.100 15.2254   1
  -7   7   0 218.711 20.6692   6
   9  -7   0 26.2969 11.3561   7
   9  -7   0 37.5873 4.94750   8
   9  -7   0 39.9175 13.9307   5
  -9  -7   0 64.6562 8.46247   7
   9  -7   0 45.7420 13.2903   4
  -9  -7   0 47.8099 14.9667   6
   9  -7   0 56.6404 19.5634   7
  -9   7   0 27.6346 10.1312   7
   9   7   0 24.0397 7.50847   7
   9   7   0 23.8817 11.4070   4
   9   7   0 33.9548 11.4867   5
  -9   7   0 41.9484 13.2712   6
  -9   7   0 38.8271 11.2386   1
  11  -7   0 141.723 11.3441   8
 -11  -7   0 132.910 13.2003   3
 -11  -7   0 145.979 10.4407   8
  11  -7   0 157.002 17.7731   4
  11  -7   0 140.483 17.6341   5
 -11  -7   0 148.424 17.2160   7
 -11  -7   0 143.345 19.9826   6
 -11  -7   0 170.772 10.9402   9
  11  -7   0 155.574 18.8559   7
  11   7   0 133.826 17.1685   5
 -11   7   0 143.201 20.8697   1
  11   7   0 117.327 17.7351   4
 -11   7   0 88.5768 19.8827   6
  13  -7   0 36.7195 16.9444   7
  13  -7   0 42.5880 18.8290   4
 -13  -7   0 39.6816 15.8048   7
 -13  -7   0 6.92540 22.6680   6
  13  -7   0 32.6130 6.24300   8
  13  -7   0 28.0428 19.2319   5
 -13  -7   0 23.9368 7.07839   3
 -13  -7   0 25.9129 5.03826   9
 -13  -7   0 22.3496 4.93354   8
  13   7   0 20.1083 13.6951   5
 -13   7   0 21.2830 14.8922   1
  13   7   0 32.1372 15.8052   4
 -13   7   0 16.2871 20.3548   6
 -15  -7   0 63.0050 30.4408   6
  15  -7   0 73.8415 29.1434   7
  15  -7   0 24.7621 21.1555   5
  15  -7   0 45.5872 9.23350   8
  15  -7   0 55.4102 20.6588   4
 -15   7   0 26.1260 27.6794   6
 -15   7   0 -1.5048 26.8242   1
   0  -8   0 219.739 14.1895   7
   0  -8   0 214.883 12.1941   8
   0  -8   0 209.948 15.4411   7
   0  -8   0 193.981 12.1741   9
   0  -8   0 198.922 11.9226   8
   0  -8   0 222.912 19.2026   4
   0  -8   0 211.238 14.1957   3
   0   8   0 194.169 20.9669   1
   0   8   0 201.764 19.0775   6
   0   8   0 254.410 18.9922   1
   0   8   0 211.495 17.5010   6
   0   8   0 222.316 17.9568   5
   2  -8   0 52.2038 10.3821   4
  -2  -8   0 86.0891 12.1337   4
  -2  -8   0 65.8760 5.11482   8
   2  -8   0 68.8981 5.99732   8
   2  -8   0 73.8525 5.15296   8
   2  -8   0 58.5198 7.65272   7
   2  -8   0 59.8592 8.28281   7
  -2  -8   0 67.9180 4.56429   8
  -2  -8   0 65.4758 5.69075   9
  -2  -8   0 56.7820 7.31641   3
  -2  -8   0 79.2993 8.83259   7
  -2  -8   0 71.7640 7.61799   7
   2  -8   0 61.5771 7.62017   3
  -2   8   0 85.3604 11.8594   6
   2   8   0 92.2542 10.2027   6
   2   8   0 81.9001 10.5335   6
  -2   8   0 90.1865 10.7119   5
  -2   8   0 84.3179 9.92163   6
   2   8   0 94.0831 11.8681   4
   2   8   0 82.9295 13.4865   5
  -2   8   0 72.4125 11.7889   1
   2   8   0 78.9759 13.3101   1
   2   8   0 77.0590 9.14015   1
   4  -8   0 54.7894 9.75890   7
   4  -8   0 74.3194 10.5078   4
  -4  -8   0 74.1455 7.59847   7
  -4  -8   0 74.5112 6.26499   9
  -4  -8   0 66.1082 4.86325   8
   4  -8   0 66.6547 5.54889   8
   4  -8   0 67.9512 7.29719   8
  -4  -8   0 86.5387 10.2972   7
  -4  -8   0 71.0036 5.35996   8
  -4  -8   0 66.5797 7.67903   3
   4   8   0 62.1017 10.5043   1
  -4   8   0 59.8777 16.2375   5
  -4   8   0 49.5756 6.55198   7
   4   8   0 66.8370 9.17748   1
  -4   8   0 42.2112 9.25226   1
   4   8   0 51.0967 10.6214   6
   4   8   0 57.5976 10.5355   4
  -4   8   0 59.0753 10.0550   6
   4   8   0 58.5187 11.3887   5
   6  -8   0 340.852 19.5774   8
  -6  -8   0 357.945 19.2314   8
   6  -8   0 345.493 24.0280   7
  -6  -8   0 319.675 22.0030   7
   6  -8   0 313.278 29.2840   6
   6  -8   0 343.668 27.1685   7
  -6  -8   0 345.410 19.4348   9
  -6  -8   0 350.153 21.4845   3
   6  -8   0 321.940 24.7584   4
  -6  -8   0 332.877 19.3257   8
  -6  -8   0 332.052 22.8585   7
  -6  -8   0 320.003 27.4478   6
   6  -8   0 327.366 27.2811   5
  -6   8   0 345.573 26.2892   6
   6   8   0 325.330 28.4898   4
  -6   8   0 386.036 28.9132   1
  -6   8   0 349.526 25.4853   7
   6   8   0 369.322 24.6231   1
   6   8   0 371.751 23.5697   1
   6   8   0 338.907 26.6220   6
   6   8   0 361.036 26.9474   5
  -8  -8   0 49.1209 9.85626   7
   8  -8   0 36.3107 12.8167   5
  -8  -8   0 57.8939 8.35363   3
   8  -8   0 56.3369 11.5013   4
  -8  -8   0 56.6995 11.0221   7
   8  -8   0 30.0327 19.0328   7
   8  -8   0 44.9827 9.27689   7
  -8  -8   0 30.4259 16.2341   6
  -8  -8   0 62.1885 5.64666   8
  -8  -8   0 65.2977 5.96345   9
   8  -8   0 35.3097 4.90810   8
  -8   8   0 52.5919 11.8265   1
  -8   8   0 42.5396 11.3358   6
   8   8   0 19.3212 12.2085   5
   8   8   0 43.2474 14.1465   4
  10  -8   0 87.7403 19.0315   4
  10  -8   0 44.0957 6.40164   8
  10  -8   0 58.0992 14.8594   7
 -10  -8   0 53.0363 9.57095   7
  10  -8   0 29.4190 13.2134   5
 -10  -8   0 77.0971 6.75757   9
 -10  -8   0 60.5002 28.6629   6
 -10  -8   0 61.9069 9.14184   3
 -10  -8   0 71.0625 6.26457   8
  10   8   0 70.6700 17.7775   5
 -10   8   0 104.735 16.1990   1
  10   8   0 44.6091 13.6332   4
 -12  -8   0 45.7362 7.79004   3
 -12  -8   0 31.6368 23.7617   6
  12  -8   0 39.9875 18.7275   5
  12  -8   0 55.1980 7.05420   8
 -12  -8   0 35.2784 13.5455   7
 -12  -8   0 48.4918 6.65875   9
  12  -8   0 47.5223 19.5822   7
  12  -8   0 54.4618 19.8127   4
 -12   8   0 79.8685 19.6055   6
 -12   8   0 71.2055 16.2257   1
  12   8   0 29.7622 16.0771   4
  12   8   0 44.2117 19.9950   5
  14  -8   0 45.3459 24.9318   7
  14  -8   0 50.9531 7.60617   8
 -14  -8   0 40.4018 7.10786   8
 -14  -8   0 47.0602 6.22933   9
 -14  -8   0 17.1208 31.0472   6
  14  -8   0 17.4399 25.8376   4
 -14   8   0 40.9320 27.4704   6
  14   8   0 4.07125 18.3731   5
  -1  -9   0 -7.9158 6.17268   7
  -1  -9   0 -3.4164 3.79242   9
   1  -9   0 1.90548 2.89349   9
   1  -9   0 -1.3123 3.02359   8
  -1  -9   0 0.07345 1.69419   8
  -1  -9   0 -0.0791 2.43606   8
  -1  -9   0 -6.8186 5.70076   3
   1  -9   0 -1.7427 5.18577   3
  -1  -9   0 -0.3699 5.38284   7
   1  -9   0 2.79363 6.62756   7
   1  -9   0 2.59961 2.06527   8
   1  -9   0 -5.4230 5.97873   7
  -1   9   0 -4.9543 10.9269   6
  -1   9   0 9.13551 8.60442   5
   1   9   0 8.23699 9.64286   1
  -1   9   0 -3.3483 9.11730   6
  -1   9   0 8.00767 8.12171   1
   1   9   0 -5.7571 8.45506   6
   1   9   0 23.1825 10.9060   6
   1   9   0 -4.7293 9.00162   5
  -3  -9   0 27.5258 6.06629   7
   3  -9   0 -0.7704 11.1598   4
  -3  -9   0 17.2697 3.36535   8
   3  -9   0 19.4135 3.84456   8
  -3  -9   0 20.5797 2.34891   8
   3  -9   0 18.7895 8.74326   3
  -3  -9   0 17.5184 4.66483   9
   3  -9   0 21.0590 3.00827   8
  -3  -9   0 5.13493 6.35101   3
   3  -9   0 12.6571 7.01088   7
   3  -9   0 31.2705 8.70879   7
  -3  -9   0 20.8025 6.83106   7
   3   9   0 10.0387 11.5334   6
  -3   9   0 20.2099 8.90244   5
   3   9   0 11.3251 9.98955   5
   3   9   0 21.4987 9.28959   1
  -3   9   0 14.6080 10.3415   6
   3   9   0 18.4325 10.5573   6
   3   9   0 11.2109 13.1549   1
  -3   9   0 11.5490 9.53926   1
   3   9   0 11.0313 9.96385   4
  -3   9   0 23.2168 13.9343   6
   5  -9   0 474.990 26.5891   8
  -5  -9   0 463.372 27.8767   3
  -5  -9   0 457.412 29.5725   7
   5  -9   0 482.397 35.4052   4
  -5  -9   0 462.799 25.9747   8
   5  -9   0 442.832 29.9919   7
  -5  -9   0 461.884 26.1590   8
  -5  -9   0 485.458 28.7124   7
   5   9   0 455.536 30.4945   1
  -5   9   0 483.193 32.7459   6
   5   9   0 510.875 33.6016   5
   5   9   0 496.591 34.2148   4
   5   9   0 411.522 34.1899   6
  -5   9   0 471.153 34.1913   1
   5   9   0 446.643 33.1317   1
  -5   9   0 472.557 37.5103   6
  -5   9   0 471.956 33.0350   5
  -7  -9   0 93.6230 6.71345   8
   7  -9   0 113.397 14.4530   5
  -7  -9   0 92.4009 18.9963   6
   7  -9   0 91.1381 15.9873   4
   7  -9   0 90.6625 7.98504   8
  -7  -9   0 105.152 8.32735   8
  -7  -9   0 111.814 8.69091   9
  -7  -9   0 100.266 11.9146   3
  -7  -9   0 97.5804 12.4701   7
   7  -9   0 83.1499 11.1835   7
  -7  -9   0 103.769 11.1562   7
   7   9   0 91.8963 14.8247   4
   7   9   0 101.013 15.7090   5
  -7   9   0 96.5185 16.0094   6
   7   9   0 107.801 12.9477   1
  -7   9   0 98.1144 15.0664   1
  -9  -9   0 66.5895 21.2313   6
  -9  -9   0 89.1238 12.1357   7
   9  -9   0 88.2334 19.0635   5
  -9  -9   0 89.2705 10.2982   3
   9  -9   0 73.3532 8.00190   8
   9  -9   0 77.8432 15.8444   7
  -9  -9   0 98.6754 7.52774   8
   9  -9   0 89.2869 17.2640   4
  -9  -9   0 95.9165 7.95209   9
  -9   9   0 116.465 23.6539   6
  -9   9   0 108.471 17.3628   1
   9   9   0 76.0434 15.8951   4
   9   9   0 88.3506 19.5392   5
 -11  -9   0 -22.701 13.2505   7
  11  -9   0 32.0726 20.0651   7
  11  -9   0 32.9956 15.3989   4
 -11  -9   0 4.90748 7.06188   3
  11  -9   0 8.81869 5.10323   8
  11  -9   0 22.0406 21.3028   5
 -11  -9   0 -0.0392 21.3253   6
 -11  -9   0 7.64243 3.39007   8
  11   9   0 11.4173 16.8621   5
 -11   9   0 -21.848 19.9714   1
 -11   9   0 13.0065 19.7867   6
  11   9   0 4.51179 14.5355   4
   0 -10   0 54.2735 7.37989   3
   0 -10   0 42.5979 7.49988   7
   0 -10   0 54.4223 8.59609   7
   0 -10   0 78.8702 16.8433   4
   0 -10   0 50.8856 4.62677   8
   0 -10   0 44.1353 5.39392   9
   0  10   0 65.4193 15.0094   5
   0  10   0 66.5311 11.8165   1
   0  10   0 43.9600 10.8172   6
  -2 -10   0 9.29273 7.59843   7
   2 -10   0 6.24405 10.2132   7
   2 -10   0 21.4621 8.86410   7
   2 -10   0 10.1360 11.8463   4
  -2 -10   0 8.29172 2.15580   8
  -2 -10   0 13.7418 6.28337   7
  -2 -10   0 -4.1023 6.94994   3
   2 -10   0 -2.9067 6.61298   3
  -2 -10   0 9.65284 2.78383   8
  -2 -10   0 18.2108 7.08202   9
   2 -10   0 6.77670 2.79569   8
   2 -10   0 11.4034 3.99020   8
   2  10   0 -4.8152 11.0769   5
  -2  10   0 -1.3505 12.8507   1
   2  10   0 7.50521 10.9814   4
  -2  10   0 0.95938 10.0506   6
   2  10   0 16.2435 10.8303   1
   2  10   0 10.0308 9.65061   6
  -2  10   0 20.3344 10.6245   5
  -4 -10   0 175.774 15.6393   3
   4 -10   0 217.259 19.2428   7
   4 -10   0 199.763 23.6172   4
  -4 -10   0 216.284 12.8581   9
   4 -10   0 180.824 18.3218   7
  -4 -10   0 203.375 15.8651   7
  -4 -10   0 199.295 12.0008   8
   4 -10   0 203.538 12.3899   8
  -4 -10   0 148.630 17.6513   7
  -4 -10   0 186.673 11.4780   8
   4  10   0 210.891 21.9915   6
  -4  10   0 179.215 19.5435   6
   4  10   0 240.635 26.4342   5
   4  10   0 217.490 21.9458   1
  -4  10   0 224.923 22.2012   5
  -4  10   0 221.683 23.0729   1
   4  10   0 184.394 20.5130   4
  -6 -10   0 164.081 10.8313   8
  -6 -10   0 197.800 12.4105   9
   6 -10   0 152.222 23.7234   4
  -6 -10   0 154.021 18.6151   7
  -6 -10   0 193.753 16.6302   7
  -6 -10   0 176.960 15.7829   3
   6  10   0 123.650 18.5575   5
   6  10   0 241.273 27.0612   4
  -6  10   0 211.438 24.7099   5
   6  10   0 141.634 19.4370   6
  -6  10   0 166.506 18.5769   6
  -6  10   0 119.315 17.9859   1
   8 -10   0 12.9725 20.2946   4
   8 -10   0 6.89980 4.68075   8
  -8 -10   0 20.0310 5.71754   9
  -8 -10   0 41.4933 22.5992   6
   8 -10   0 5.85309 12.5051   7
  -8 -10   0 14.5957 10.5288   7
  -8 -10   0 24.5872 7.71952   3
  -8 -10   0 23.2949 3.70618   8
   8  10   0 28.6979 15.9532   4
  -8  10   0 14.6187 13.3467   5
  -8  10   0 14.6252 18.1608   6
  -8  10   0 13.0711 15.4912   1
   8  10   0 -6.5307 16.0907   5
  10 -10   0 16.5024 5.49172   8
  10 -10   0 37.1407 16.0151   4
  10 -10   0 37.4381 21.8588   5
  10 -10   0 7.42331 20.4540   7
 -10 -10   0 8.29444 7.81937   3
  10  10   0 -13.622 23.2960   5
  10  10   0 9.59026 18.7656   4
   1 -11   0 8.32450 3.89494   8
   1 -11   0 -1.0823 8.45613   3
  -1 -11   0 -3.5472 8.24531   7
   1 -11   0 10.6839 14.4590   4
  -1 -11   0 1.60749 3.10356   8
   1 -11   0 2.61409 8.79327   7
   1 -11   0 -9.1769 10.1722   7
  -1 -11   0 -10.069 7.41410   3
   1 -11   0 2.54371 2.51175   8
  -1 -11   0 -4.3465 2.09309   8
  -1 -11   0 -3.5971 7.64073   7
  -1  11   0 -22.929 15.4371   5
  -1  11   0 2.75656 12.1821   1
   1  11   0 21.2619 12.2230   1
   1  11   0 11.6312 14.2692   4
   1  11   0 17.3501 19.1055   5
  -3 -11   0 60.3362 9.55266   7
  -3 -11   0 63.2509 5.77648   8
  -3 -11   0 50.7163 8.52846   3
   3 -11   0 47.5618 16.9204   4
   3 -11   0 65.3776 6.50919   8
  -3 -11   0 69.6541 5.07634   8
   3 -11   0 49.1459 12.4723   7
  -3 -11   0 81.1044 8.23826   9
   3  11   0 55.3768 18.8922   4
   3  11   0 72.0020 15.6003   1
  -3  11   0 92.9324 16.0178   5
   3  11   0 77.2358 19.7358   5
  -3  11   0 84.5991 15.8434   1
   5 -11   0 35.8524 19.5916   4
  -5 -11   0 42.1169 5.76364   9
  -5 -11   0 41.5442 9.94817   3
   5 -11   0 36.6193 12.1866   7
  -5 -11   0 61.7317 4.90186   8
  -5 -11   0 72.6674 9.86149   7
   5 -11   0 41.4588 4.90100   8
  -5 -11   0 43.0195 4.79241   8
   5  11   0 37.4355 16.2665   4
   5  11   0 46.6072 19.2802   5
  -5  11   0 61.3592 17.1967   1
  -5  11   0 71.0335 16.8035   5
   7 -11   0 83.0852 23.9544   4
  -7 -11   0 56.2951 5.62934   8
  -7 -11   0 60.1524 12.3600   7
   7 -11   0 52.0552 6.44196   8
  -7 -11   0 71.4729 11.3677   3
   7 -11   0 88.2802 19.1824   7
  -7  11   0 32.7060 17.9789   5
   7  11   0 46.4370 18.9049   5
  -7  11   0 18.5647 18.4181   1
   7  11   0 28.4652 16.6836   4
   0 -12   0 64.3172 10.9074   7
   0 -12   0 66.9735 12.2640   3
   0 -12   0 64.1205 5.50610   8
   0 -12   0 56.4977 6.06615   8
   0 -12   0 67.2163 19.3565   4
   0  12   0 29.1824 21.9853   5
   0  12   0 40.0865 18.7246   4
   0  12   0 46.7740 20.8133   1
  -2 -12   0 122.444 8.58911   8
  -2 -12   0 131.539 8.12369   8
   2 -12   0 76.3605 21.9666   4
  -2 -12   0 136.323 15.9194   7
   2 -12   0 170.890 19.3907   7
  -2 -12   0 131.332 14.5373   3
   2 -12   0 121.062 8.93525   8
  -2  12   0 113.978 21.4383   1
  -2  12   0 82.4420 23.4724   5
   2  12   0 144.962 20.9122   1
   2  12   0 98.1436 21.7280   5
   2  12   0 113.293 21.7499   4
  -4 -12   0 9.93210 2.70043   8
  -4 -12   0 -12.163 9.27424   3
   4 -12   0 5.55644 25.3754   4
  -4 -12   0 -7.3279 8.97212   7
   4 -12   0 8.25514 4.94057   8
  -4 -12   0 2.22616 3.36564   8
   4  12   0 42.5180 24.1074   4
   4  12   0 6.19826 18.6590   5
  -4  12   0 -13.169 19.6644   1
 -18   0   1 12.3487 7.80375   3
 -18   0   1 3.05564 9.05184   8
  18   0  -1 -1.5946 22.1171   5
 -18   0   1 6.13027 4.43291   9
  18   0  -1 -3.2128 18.2712   4
 -18   0   1 -6.4343 23.8930   7
  16   0  -1 5.19960 15.5992   5
 -16   0   1 8.92955 6.14755   3
 -16   0   1 -10.731 18.2066   6
 -16   0   1 7.58910 6.31500   8
 -16   0   1 15.8252 4.60104   9
 -16   0   1 19.1422 18.5441   7
  16   0  -1 4.84873 16.4208   4
 -14   0   1 1.82647 3.62914   9
  14   0  -1 -3.6294 8.84943   5
 -14   0   1 9.81547 9.03493   1
 -14   0   1 11.9966 12.8132   7
 -14   0   1 -20.592 11.9528   5
  14   0  -1 15.0916 9.91078   7
  14   0  -1 -7.6702 10.2251   1
 -14   0   1 6.98658 16.4516   7
  14   0  -1 -9.3262 10.1972   4
 -14   0   1 -2.9711 4.81044   3
 -14   0   1 7.71487 13.7743   6
 -14   0   1 -3.2422 5.56029   8
 -12   0   1 890.499 53.9642   7
 -12   0   1 862.906 48.5904   3
 -12   0   1 833.243 50.3452   1
  12   0  -1 847.360 53.4993   7
  12   0  -1 784.192 48.8865   8
  12   0  -1 901.744 52.4630   4
 -12   0   1 864.583 52.3542   7
  12   0  -1 874.757 53.6084   7
 -12   0   1 953.902 53.7903   6
 -12   0   1 877.256 47.7920   9
 -12   0   1 837.844 51.6072   5
  12   0  -1 913.902 50.6963   1
  12   0  -1 916.331 51.4704   5
  10   0  -1 264.492 21.0294   4
 -10   0   1 268.585 19.1124   1
 -10   0   1 223.693 19.5620   4
 -10   0   1 284.745 21.7852   7
  10   0  -1 261.581 17.3681   8
  10   0  -1 318.022 20.5401   5
 -10   0   1 304.349 21.7022   6
 -10   0   1 289.058 21.3266   5
  10   0  -1 288.663 19.5590   1
 -10   0   1 333.936 17.6178   8
  10   0  -1 313.323 22.9386   7
 -10   0   1 291.079 17.1475   3
  10   0  -1 311.313 21.4517   6
 -10   0   1 320.476 16.5749   9
 -10   0   1 278.944 22.2173   7
   8   0  -1 192.844 13.5813   7
   8   0  -1 162.874 13.2995   4
   8   0  -1 173.925 13.7818   7
  -8   0   1 149.189 11.8980   1
  -8   0   1 168.940 13.9034   7
  -8   0   1 175.529 10.5116   3
   8   0  -1 128.469 16.4745   1
  -8   0   1 174.369 14.5944   7
  -8   0   1 160.765 9.74660   9
  -8   0   1 153.235 12.6229   4
  -8   0   1 183.106 10.2445   8
  -8   0   1 171.426 13.9452   6
   8   0  -1 186.297 12.4424   5
  -8   0   1 177.465 13.2148   5
   8   0  -1 178.434 13.3665   6
  -6   0   1 315.508 20.9576   1
  -6   0   1 371.315 22.1444   7
   6   0  -1 373.176 22.0469   7
   6   0  -1 358.058 22.0846   6
  -6   0   1 362.680 20.2833   3
   6   0  -1 369.956 22.1253   7
  -6   0   1 363.316 22.3719   6
  -6   0   1 367.153 21.8564   4
  -6   0   1 354.247 21.9248   7
   6   0  -1 358.350 21.2157   1
  -6   0   1 374.506 21.4684   5
   6   0  -1 375.056 22.2292   4
  -6   0   1 369.739 20.3478   8
  -4   0   1 684.858 38.7438   4
  -4   0   1 649.579 38.0761   5
   4   0  -1 674.600 38.7565   6
  -4   0   1 703.778 38.7941   7
   4   0  -1 680.608 38.7224   7
   4   0  -1 691.228 38.1798   5
  -4   0   1 693.239 38.2659   1
  -4   0   1 688.005 38.7279   7
   4   0  -1 701.456 38.6955   7
   4   0  -1 677.871 38.1876   1
   4   0  -1 720.819 38.8159   4
   2   0  -1 116.876 6.53789   5
  -2   0   1 97.1185 7.02274   7
   2   0  -1 119.654 7.18086   4
  -2   0   1 111.240 7.43802   6
   2   0  -1 114.094 7.07829   7
   2   0   1 2258.56 145.926   6
   2   0   1 2997.50 146.049   4
  -2   0  -1 3025.01 146.246   7
   2   0   1 2655.06 146.088   5
   2   0   1 2755.98 145.753   1
   2   0   1 2673.11 146.131   7
  -2   0  -1 2618.13 146.068   7
  -2   0  -1 2874.59 146.007   4
  -2   0  -1 2553.97 145.728   1
  -2   0  -1 2402.09 145.979   6
   2   0   1 2725.60 146.102   7
   4   0   1 15.2056 3.94004   6
   4   0   1 12.4360 3.18564   4
  -4   0  -1 17.9134 3.28290   5
  -4   0  -1 18.0726 3.08805   4
  -4   0  -1 13.7272 3.42297   7
   4   0   1 14.9892 3.73165   7
  -4   0  -1 11.9861 3.23102   7
  -4   0  -1 13.8007 3.89079   6
   4   0   1 6.86191 3.07965   7
  -4   0  -1 11.9295 2.36584   1
   6   0   1 29.4228 5.90003   7
  -6   0  -1 34.5121 3.18218   9
  -6   0  -1 36.8466 3.90441   8
   6   0   1 42.7104 6.03651   6
   6   0   1 36.6293 5.61625   7
   6   0   1 37.6189 6.06478   4
  -6   0  -1 38.9153 5.12443   5
  -6   0  -1 40.2438 4.28690   1
  -6   0  -1 35.7058 4.71420   4
   6   0   1 40.8072 5.29110   5
  -6   0  -1 34.7558 5.97928   7
  -6   0  -1 42.2192 5.78422   7
  -6   0  -1 43.2951 6.89900   6
  -6   0  -1 41.3967 3.76072   3
   6   0   1 42.8305 4.75133   1
  -8   0  -1 554.198 29.2050   8
  -8   0  -1 504.593 32.2025   7
   8   0   1 489.522 30.7652   5
   8   0   1 539.485 32.5775   7
  -8   0  -1 496.337 31.2311   4
  -8   0  -1 518.414 32.3532   6
  -8   0  -1 540.887 31.6792   5
  -8   0  -1 476.095 28.4864   9
  -8   0  -1 536.091 28.9672   3
  -8   0  -1 559.024 32.5928   7
  -8   0  -1 511.802 30.0619   1
   8   0   1 494.792 31.1092   6
   8   0   1 532.150 31.6097   4
  10   0   1 552.735 35.1709   7
  10   0   1 597.530 34.0503   5
  10   0   1 485.600 33.2822   6
 -10   0  -1 481.841 33.2845   4
 -10   0  -1 519.869 31.7181   1
 -10   0  -1 553.516 29.8185   9
 -10   0  -1 538.881 33.8392   6
 -10   0  -1 574.982 30.5467   8
 -10   0  -1 518.673 33.4412   5
 -10   0  -1 549.263 30.4131   3
  10   0   1 539.942 33.9058   4
 -10   0  -1 571.070 32.0645   1
  10   0   1 538.113 34.5091   7
 -10   0  -1 506.579 34.8810   7
  10   0   1 536.251 30.7193   8
 -10   0  -1 548.421 35.1227   7
 -12   0  -1 31.4693 5.08672   3
 -12   0  -1 22.2613 11.2510   7
  12   0   1 23.4367 8.72172   4
 -12   0  -1 34.0480 5.49794   8
 -12   0  -1 23.9344 3.58914   9
  12   0   1 45.7225 13.3948   7
 -12   0  -1 32.2123 12.0962   6
 -12   0  -1 6.48464 8.71155   1
  12   0   1 8.21853 8.94249   7
  12   0   1 34.4010 7.98538   5
 -12   0  -1 24.6307 7.11307   1
  12   0   1 31.9891 4.88581   8
 -12   0  -1 16.0511 11.3798   5
 -12   0  -1 9.14572 8.59810   7
 -14   0  -1 368.570 27.0194   1
  14   0   1 380.858 30.8016   7
 -14   0  -1 381.966 23.5302   3
 -14   0  -1 334.348 36.8286   7
  14   0   1 365.730 30.0638   4
  14   0   1 444.064 30.6527   5
 -14   0  -1 408.583 22.4188   9
 -14   0  -1 355.904 31.8223   1
 -14   0  -1 390.303 33.6785   7
 -14   0  -1 440.085 33.2208   6
 -16   0  -1 113.790 18.2590   7
 -16   0  -1 119.003 9.58816   9
 -16   0  -1 109.281 11.3859   8
  16   0   1 135.109 20.9293   5
 -16   0  -1 90.1174 22.3308   6
 -16   0  -1 112.100 12.5933   3
  16   0   1 135.444 17.6832   4
 -18   0  -1 -3.3294 10.5870   8
  18   0   1 0.18157 20.2052   4
 -18   0  -1 -8.8872 7.81944   3
 -18   0  -1 -1.7408 4.56324   9
  18   0   1 1.80772 16.9931   5
  17  -1  -1 13.5732 18.3913   4
 -17  -1   1 9.27046 5.21287   9
 -17  -1   1 15.4646 7.41472   3
  17  -1  -1 23.8964 16.6061   5
 -17  -1   1 51.5838 21.6235   6
 -17  -1   1 4.34059 23.0374   7
 -17  -1   1 26.4841 7.39966   8
 -17   1   1 -18.384 21.4512   7
  17   1  -1 11.1257 16.7551   4
  17   1  -1 22.0050 16.5949   5
 -17   1   1 19.5498 19.3128   6
 -17   1   1 16.3010 8.02178   3
 -17   1   1 29.4259 5.21547   9
 -17   1   1 16.5461 8.23954   8
 -15  -1   1 58.4403 6.07580   9
  15  -1  -1 64.3539 13.3757   5
 -15  -1   1 55.7762 10.7450   1
 -15  -1   1 81.8987 8.02527   8
  15  -1  -1 50.2537 17.1506   7
 -15  -1   1 83.1777 17.0450   6
  15  -1  -1 55.7832 13.9452   4
 -15  -1   1 56.1371 13.6292   7
 -15  -1   1 58.7129 7.67597   3
 -15   1   1 80.1958 12.9466   1
  15   1  -1 81.0711 12.9204   5
 -15   1   1 55.2292 13.7035   6
 -15   1   1 63.5916 6.97370   3
  15   1  -1 48.7256 12.8553   4
 -15   1   1 69.1507 8.72596   8
 -15   1   1 54.5711 13.2989   7
 -15   1   1 64.9880 6.70517   9
 -13  -1   1 159.478 18.3986   5
 -13  -1   1 151.093 10.2786   9
 -13  -1   1 149.646 17.1915   7
  13  -1  -1 191.043 19.9473   1
  13  -1  -1 163.648 12.7368   8
 -13  -1   1 161.525 19.0650   7
 -13  -1   1 185.441 12.6156   8
  13  -1  -1 194.289 21.2242   7
 -13  -1   1 154.067 12.0287   3
 -13  -1   1 178.998 15.0108   1
 -13  -1   1 150.409 18.2163   6
  13  -1  -1 194.292 17.5177   5
  13  -1  -1 167.040 19.5822   7
  13   1  -1 132.914 23.4585   4
  13   1  -1 148.932 17.2315   5
 -13   1   1 153.006 9.50165   9
 -13   1   1 136.368 18.7526   7
 -13   1   1 122.852 15.5054   5
 -13   1   1 133.799 10.4072   3
  13   1  -1 130.029 16.8425   7
 -13   1   1 149.901 11.3975   8
 -13   1   1 154.425 18.7361   7
 -13   1   1 175.205 16.9531   1
  13   1  -1 141.737 14.5100   1
 -13   1   1 158.006 19.6140   6
 -11  -1   1 960.302 51.2061   9
 -11  -1   1 919.625 54.8714   5
 -11  -1   1 891.829 52.8503   1
  11  -1  -1 942.380 56.2341   7
  11  -1  -1 855.505 51.7527   8
  11  -1  -1 926.656 56.1628   7
 -11  -1   1 958.162 56.1077   6
 -11  -1   1 981.231 51.9644   8
 -11  -1   1 951.164 55.7905   7
  11  -1  -1 949.586 54.6096   1
  11  -1  -1 991.921 54.6285   5
  11  -1  -1 953.194 55.6459   4
 -11  -1   1 909.026 51.9142   3
 -11  -1   1 907.895 55.8201   7
 -11   1   1 975.984 52.0386   8
 -11   1   1 917.779 51.4484   3
  11   1  -1 920.890 55.5321   7
 -11   1   1 992.428 56.1294   7
  11   1  -1 928.163 52.8584   1
  11   1  -1 879.029 53.6363   5
  11   1  -1 891.844 55.9022   7
 -11   1   1 955.230 54.1416   1
 -11   1   1 964.830 51.0571   9
  11   1  -1 893.630 55.2147   4
 -11   1   1 920.666 56.4240   7
 -11   1   1 998.060 55.6826   6
 -11   1   1 885.468 55.0761   5
  -9  -1   1 266.283 18.5300   7
  -9  -1   1 249.871 18.1097   4
   9  -1  -1 262.221 19.8404   7
   9  -1  -1 246.452 18.7180   1
  -9  -1   1 285.062 15.6674   8
  -9  -1   1 272.739 15.9309   3
   9  -1  -1 259.421 19.5777   7
   9  -1  -1 275.688 17.6693   5
   9  -1  -1 288.573 18.8910   4
  -9  -1   1 271.223 18.4146   5
   9  -1  -1 280.890 19.0251   6
  -9  -1   1 236.262 19.1147   7
  -9  -1   1 274.988 20.0955   6
  -9  -1   1 256.507 14.9722   9
   9  -1  -1 250.240 15.3595   8
   9   1  -1 261.137 18.5118   7
  -9   1   1 301.293 20.5387   6
   9   1  -1 245.794 18.1789   7
   9   1  -1 260.170 16.6113   1
  -9   1   1 266.234 20.1476   7
   9   1  -1 258.959 18.4224   4
  -9   1   1 228.705 17.0512   1
  -9   1   1 236.121 17.6488   4
  -9   1   1 272.157 15.6492   8
  -9   1   1 255.546 15.0829   3
  -9   1   1 266.252 14.6957   9
  -9   1   1 269.142 17.7352   7
  -9   1   1 254.547 18.7965   5
   9   1  -1 272.952 17.8505   5
   9   1  -1 269.845 19.1148   6
   7  -1  -1 172.934 12.6828   1
  -7  -1   1 194.212 11.4771   3
  -7  -1   1 197.838 14.7426   6
   7  -1  -1 180.591 11.2683   8
  -7  -1   1 183.471 13.0155   5
  -7  -1   1 195.480 14.1896   7
   7  -1  -1 196.740 12.7027   5
   7  -1  -1 195.410 14.4948   7
  -7  -1   1 192.172 14.1727   7
   7  -1  -1 200.310 13.6352   4
   7  -1  -1 183.545 13.8806   6
  -7  -1   1 187.076 10.7050   9
  -7  -1   1 180.499 10.9987   8
  -7  -1   1 196.186 13.2667   4
  -7  -1   1 179.441 11.9293   1
   7   1  -1 214.703 14.9623   7
   7   1  -1 241.329 15.5287   7
   7   1  -1 202.399 14.7840   6
   7   1  -1 232.379 15.4637   4
  -7   1   1 214.799 12.7117   3
  -7   1   1 221.729 14.7486   7
   7   1  -1 221.283 14.3278   5
  -7   1   1 236.499 15.2034   1
  -7   1   1 229.426 13.0638   8
   7   1  -1 190.797 13.4822   1
  -7   1   1 231.784 16.2101   6
  -7   1   1 229.522 15.0867   4
  -7   1   1 223.536 14.5312   5
  -5  -1   1 44.4729 3.67555   8
   5  -1  -1 37.9407 5.33626   7
  -5  -1   1 48.3369 5.50469   4
  -5  -1   1 55.0935 5.97155   7
   5  -1  -1 44.6245 5.06660   4
  -5  -1   1 45.6525 5.69177   7
  -5  -1   1 46.0201 6.19026   6
  -5  -1   1 56.7207 5.50418   5
   5  -1  -1 46.5017 8.07625   6
  -5  -1   1 44.4978 4.30573   3
  -5  -1   1 42.0895 4.54314   1
   5  -1  -1 47.9725 5.39270   7
   5  -1  -1 45.5921 5.60516   1
   5   1  -1 36.4241 3.90749   1
   5   1  -1 29.8423 3.86411   5
  -5   1   1 31.1645 5.02669   6
  -5   1   1 39.7584 4.60504   4
   5   1  -1 35.0614 4.31298   7
  -5   1   1 37.7064 4.80836   7
  -5   1   1 35.4298 4.99249   7
   5   1  -1 38.1407 5.20273   4
  -5   1   1 31.0905 4.62424   1
  -5   1   1 31.7871 4.11289   5
   5   1  -1 38.3933 5.16494   6
  -3  -1   1 4808.26 251.974   1
   3  -1  -1 4690.02 252.337   6
   3  -1  -1 4801.16 252.314   5
  -3  -1   1 4672.68 252.540   6
  -3  -1   1 4367.63 252.271   7
  -3  -1   1 5036.11 252.596   4
  -3  -1   1 4182.49 251.965   5
   3  -1  -1 4599.12 252.464   4
   3  -1  -1 4625.92 252.516   7
   3  -1  -1 4616.01 252.402   1
   3  -1  -1 4739.45 252.556   7
   3   1  -1 4520.73 241.771   7
  -3   1   1 4652.35 242.051   4
  -3   1   1 4452.29 241.927   1
   3   1  -1 4885.31 242.132   4
   3   1  -1 4534.33 242.016   6
  -3   1   1 4620.63 241.819   5
   3   1  -1 3981.11 241.643   7
   3   1  -1 4487.00 241.533   5
   3   1  -1 3951.61 241.359   1
  -3   1   1 4515.80 242.032   7
  -3   1   1 4441.56 241.999   7
  -3   1   1 4418.74 241.820   6
   1  -1  -1 3298.64 179.003   7
   1  -1  -1 3356.00 178.801   4
   1  -1  -1 3179.73 178.634   5
   1   1  -1 1834.73 103.622   7
   1   1  -1 2063.83 103.978   5
   1   1  -1 1815.19 104.331   1
   1  -1   1 6664.57 381.460   5
   1  -1   1 6416.25 382.206   4
  -1  -1  -1 7812.52 381.473   7
   1  -1   1 7266.19 381.230   7
   1  -1   1 7038.53 381.464   1
  -1  -1  -1 6996.97 382.778   6
  -1   1  -1 7416.50 374.821   6
   1   1   1 7191.34 374.913   7
  -1   1  -1 6353.38 374.969   7
   1   1   1 6152.11 374.278   6
   1   1   1 7682.62 375.175   5
   1   1   1 6624.69 374.335   1
  -3  -1  -1 2412.22 132.455   6
  -3  -1  -1 2180.96 132.368   7
   3  -1   1 2453.42 132.570   6
  -3  -1  -1 2148.82 131.514   1
   3  -1   1 2526.96 132.653   7
  -3  -1  -1 2694.86 132.694   4
  -3  -1  -1 2531.46 132.627   7
   3  -1   1 2491.97 132.604   5
   3  -1   1 2471.27 132.378   4
   3  -1   1 2414.59 132.533   7
   3  -1   1 2503.42 132.442   1
  -3  -1  -1 2314.74 132.501   5
  -3   1  -1 2291.94 124.182   1
  -3   1  -1 2340.64 124.278   7
  -3   1  -1 2334.17 124.339   5
   3   1   1 2162.52 124.290   5
   3   1   1 2166.59 124.130   6
  -3   1  -1 2466.08 124.459   7
  -3   1  -1 2038.30 124.029   4
   3   1   1 2359.80 124.305   7
  -3   1  -1 2299.24 124.329   6
   3   1   1 2522.34 124.487   4
   3   1   1 2052.35 124.115   7
  -5  -1  -1 308.419 17.1269   1
  -5  -1  -1 327.636 17.1673   8
  -5  -1  -1 313.280 18.5090   5
   5  -1   1 299.126 18.5901   5
   5  -1   1 291.820 18.8664   6
   5  -1   1 302.702 18.0921   1
   5  -1   1 266.869 18.3766   4
  -5  -1  -1 304.563 18.8363   7
  -5  -1  -1 280.182 17.0804   1
  -5  -1  -1 324.765 17.2545   3
  -5  -1  -1 258.606 18.5737   6
  -5  -1  -1 327.596 18.7638   4
  -5  -1  -1 306.072 18.6040   7
   5  -1   1 334.568 19.1304   7
  -5  -1  -1 303.636 16.8484   9
  -5   1  -1 303.627 18.2671   7
  -5   1  -1 305.794 17.5373   4
   5   1   1 294.724 18.2167   5
   5   1   1 284.120 17.5335   6
   5   1   1 299.556 18.6526   7
  -5   1  -1 287.627 18.1742   6
  -5   1  -1 264.397 18.1542   1
   5   1   1 271.934 17.7932   7
  -5   1  -1 269.342 17.5527   5
   5   1   1 279.983 18.0513   4
  -5   1  -1 299.715 17.8290   7
  -7  -1  -1 544.895 27.7264   8
   7  -1   1 503.423 29.7496   5
  -7  -1  -1 454.428 29.7759   7
  -7  -1  -1 512.142 27.7370   3
   7  -1   1 503.522 29.1852   1
  -7  -1  -1 489.676 27.2257   9
  -7  -1  -1 487.960 29.8358   7
  -7  -1  -1 507.051 30.3675   6
   7  -1   1 496.361 27.6504   8
   7  -1   1 500.413 29.6615   7
   7  -1   1 538.267 30.7664   7
  -7  -1  -1 453.503 27.7994   1
  -7  -1  -1 479.122 29.4220   5
   7  -1   1 482.209 29.7808   6
  -7  -1  -1 471.817 27.8231   1
  -7  -1  -1 471.483 29.4865   4
   7  -1   1 523.697 29.7558   4
  -7   1  -1 543.704 29.4334   9
  -7   1  -1 559.548 32.6898   6
  -7   1  -1 565.667 31.6906   4
   7   1   1 541.913 32.5144   7
   7   1   1 535.190 31.6734   5
   7   1   1 527.657 32.0904   4
  -7   1  -1 546.321 31.7282   5
   7   1   1 492.491 32.0396   7
  -7   1  -1 545.880 32.2410   7
  -7   1  -1 571.815 29.6772   3
  -7   1  -1 514.323 31.0988   1
   7   1   1 464.163 31.3565   6
  -7   1  -1 573.788 33.0200   7
  -9  -1  -1 956.358 57.4928   6
  -9  -1  -1 1063.97 54.2522   9
   9  -1   1 1022.93 57.9665   7
   9  -1   1 992.974 57.8812   7
  -9  -1  -1 991.182 55.1245   1
   9  -1   1 998.515 56.5024   1
   9  -1   1 985.186 57.0121   5
  -9  -1  -1 981.892 57.4575   7
   9  -1   1 946.926 57.0688   4
  -9  -1  -1 946.667 54.9870   1
  -9  -1  -1 970.312 57.5862   7
   9  -1   1 1013.64 54.7219   8
  -9  -1  -1 1015.47 57.2883   5
   9  -1   1 1031.61 57.4267   6
  -9  -1  -1 1023.28 54.6576   8
  -9  -1  -1 907.760 57.1436   4
  -9  -1  -1 994.193 54.6894   3
  -9   1  -1 1051.72 59.9008   7
  -9   1  -1 1039.68 60.2332   7
   9   1   1 994.674 59.9353   4
   9   1   1 972.892 59.2207   6
  -9   1  -1 1087.12 57.1198   8
  -9   1  -1 1014.12 59.3268   4
   9   1   1 959.657 59.4681   7
  -9   1  -1 1055.28 59.6667   6
  -9   1  -1 1102.66 56.4452   9
   9   1   1 1018.80 60.1695   7
   9   1   1 1006.22 59.0505   5
  -9   1  -1 1037.10 58.5966   1
  -9   1  -1 1052.90 59.6726   5
  -9   1  -1 1065.26 56.7677   3
 -11  -1  -1 23.5939 9.70720   6
 -11  -1  -1 7.23515 7.50271   7
 -11  -1  -1 21.1475 5.56538   1
 -11  -1  -1 26.5531 10.9055   5
  11  -1   1 37.0994 12.3075   7
 -11  -1  -1 7.34254 9.98081   7
  11  -1   1 4.49352 8.39532   5
 -11  -1  -1 20.4926 4.37225   8
  11  -1   1 12.1810 9.30348   4
 -11  -1  -1 15.1478 2.70667   9
 -11  -1  -1 11.2974 5.64351   1
  11  -1   1 25.1366 7.76513   7
 -11  -1  -1 12.9848 4.53729   3
  11  -1   1 17.7624 4.74450   8
  11   1   1 22.5795 10.1578   4
  11   1   1 30.8081 7.84878   5
 -11   1  -1 49.4977 11.4438   7
 -11   1  -1 35.8079 10.8953   6
 -11   1  -1 34.8082 10.1275   7
  11   1   1 46.2965 11.1720   7
 -11   1  -1 31.6309 3.57031   9
  11   1   1 32.9142 11.5652   7
 -11   1  -1 30.6777 5.45295   8
 -11   1  -1 33.0881 11.2979   5
 -11   1  -1 23.4519 8.33193   1
 -11   1  -1 32.6432 4.38469   3
 -11   1  -1 33.1305 7.42096   1
  13  -1   1 184.810 22.3463   7
 -13  -1  -1 189.766 13.6183   3
 -13  -1  -1 174.030 20.3327   7
  13  -1   1 188.460 21.1551   7
 -13  -1  -1 188.613 21.6573   7
 -13  -1  -1 168.585 15.1288   1
 -13  -1  -1 135.525 17.8129   1
 -13  -1  -1 222.407 23.9268   6
 -13  -1  -1 202.398 13.2853   8
  13  -1   1 186.274 13.8901   8
  13  -1   1 212.324 20.9863   5
 -13  -1  -1 195.650 11.9145   9
 -13   1  -1 157.040 13.7651   8
 -13   1  -1 149.319 11.7831   3
 -13   1  -1 212.672 23.9346   6
 -13   1  -1 185.127 20.1110   1
 -13   1  -1 187.561 16.8961   1
 -13   1  -1 172.846 20.5149   7
  13   1   1 203.421 18.7640   5
 -13   1  -1 162.345 19.9225   7
  13   1   1 167.326 21.1017   7
 -13   1  -1 181.076 10.5958   9
  13   1   1 156.903 18.7782   4
 -15  -1  -1 197.746 22.9515   6
  15  -1   1 135.132 18.0976   5
  15  -1   1 158.850 19.3633   4
 -15  -1  -1 142.979 11.1174   8
 -15  -1  -1 136.651 12.7339   3
 -15  -1  -1 159.694 21.3000   7
  15  -1   1 128.326 12.8228   8
  15  -1   1 176.026 23.5973   7
 -15  -1  -1 143.472 9.88770   9
 -15   1  -1 131.153 11.9330   8
 -15   1  -1 129.216 9.06071   9
 -15   1  -1 121.006 17.5397   7
 -15   1  -1 164.659 19.5227   6
 -15   1  -1 114.308 11.7069   3
  15   1   1 148.448 17.2018   4
 -15   1  -1 126.431 15.1134   1
  15   1   1 174.097 19.8207   5
  17  -1   1 20.0361 20.1536   5
 -17  -1  -1 47.6168 22.3347   6
 -17  -1  -1 43.2622 8.85268   8
 -17  -1  -1 46.5553 8.83154   3
  17  -1   1 23.9507 15.6989   4
 -17  -1  -1 25.3192 21.0218   7
 -17  -1  -1 45.6562 6.30816   9
 -17   1  -1 48.9755 11.3533   8
 -17   1  -1 46.2653 5.56767   9
 -17   1  -1 45.2279 20.1020   6
  17   1   1 53.2500 19.1302   5
  17   1   1 48.9542 18.2561   4
 -18  -2   1 75.8258 29.8765   7
  18  -2  -1 58.9391 20.0854   4
  18  -2  -1 85.9501 23.1802   5
 -18  -2   1 102.865 10.8160   8
 -18  -2   1 100.939 11.2898   3
 -18  -2   1 94.5759 9.70130   9
  18   2  -1 94.2488 19.6519   4
 -18   2   1 86.9673 9.02141   9
  16  -2  -1 46.2027 14.5973   4
  16  -2  -1 93.8974 13.9553   5
 -16  -2   1 79.1531 9.51410   3
  16  -2  -1 90.3455 25.1217   7
 -16  -2   1 86.6209 16.0316   7
 -16  -2   1 86.6383 8.92572   8
 -16  -2   1 60.6725 6.88307   9
 -16  -2   1 84.0496 21.9391   6
  16   2  -1 65.6239 16.8872   5
 -16   2   1 99.0467 21.8263   6
  16   2  -1 74.5187 16.4597   4
 -16   2   1 80.9064 23.3243   7
 -16   2   1 78.1595 7.48517   9
 -16   2   1 55.1759 16.3861   1
  14  -2  -1 10.7729 21.1011   7
 -14  -2   1 32.6120 4.12056   9
  14  -2  -1 48.8748 14.1073   5
  14  -2  -1 21.5278 7.02741   8
  14  -2  -1 7.04496 14.1045   7
 -14  -2   1 19.8711 16.6900   6
 -14  -2   1 34.7546 6.47832   3
 -14  -2   1 29.6558 4.71504   8
  14  -2  -1 21.6545 10.8143   4
 -14  -2   1 -5.7670 12.2316   5
 -14  -2   1 29.3802 15.7651   7
 -14   2   1 11.6670 12.9516   7
  14   2  -1 26.8786 12.4449   7
  14   2  -1 21.6233 11.2226   5
 -14   2   1 15.7170 11.5528   1
  14   2  -1 20.6050 11.0830   4
 -14   2   1 47.8519 15.5674   6
 -14   2   1 26.2140 6.29410   8
 -14   2   1 20.9753 3.84135   9
 -14   2   1 15.2402 5.30852   3
  12  -2  -1 7.66584 12.0206   1
 -12  -2   1 16.7454 9.12245   5
 -12  -2   1 14.4286 7.54448   7
 -12  -2   1 10.5973 11.5243   7
 -12  -2   1 -5.5671 11.5113   6
  12  -2  -1 20.4578 4.91720   8
 -12  -2   1 12.0002 3.53153   9
 -12  -2   1 11.3149 5.21117   3
 -12  -2   1 17.6548 3.68338   8
  12  -2  -1 23.9111 10.0914   7
  12  -2  -1 -20.439 11.0612   7
  12  -2  -1 12.6481 7.56465   4
  12  -2  -1 6.86286 9.97456   5
 -12   2   1 2.56432 5.13191   8
 -12   2   1 10.0363 13.0239   7
 -12   2   1 11.8882 12.2744   5
 -12   2   1 2.07759 3.83576   3
  12   2  -1 4.93365 12.3321   7
  12   2  -1 14.8938 8.14728   5
 -12   2   1 8.82135 2.86632   9
 -12   2   1 12.4663 7.69211   7
  12   2  -1 1.27517 7.36310   4
 -12   2   1 0.66862 7.08925   1
 -12   2   1 10.8696 11.2499   6
 -10  -2   1 132.490 15.4698   5
 -10  -2   1 141.234 11.0161   3
  10  -2  -1 176.371 13.8504   4
 -10  -2   1 150.328 11.4558   1
  10  -2  -1 172.137 16.5609   7
 -10  -2   1 141.122 15.0938   7
 -10  -2   1 149.149 14.1069   6
  10  -2  -1 155.354 16.9220   7
  10  -2  -1 154.408 16.4484   6
  10  -2  -1 166.208 10.9786   8
 -10  -2   1 161.905 9.54057   9
  10  -2  -1 177.828 13.8634   5
 -10  -2   1 173.150 10.5392   8
  10  -2  -1 131.820 16.6675   1
 -10  -2   1 149.459 15.6548   7
  10   2  -1 167.420 13.6752   5
  10   2  -1 156.737 14.8090   4
  10   2  -1 151.300 17.2167   7
 -10   2   1 156.081 11.3066   8
 -10   2   1 160.943 13.9298   7
 -10   2   1 162.539 14.6783   6
 -10   2   1 162.555 16.4444   7
  10   2  -1 159.410 11.0326   1
 -10   2   1 186.829 16.5929   4
  10   2  -1 149.986 15.1139   6
 -10   2   1 161.706 14.3196   1
  10   2  -1 173.195 15.6734   7
 -10   2   1 158.986 10.1044   3
 -10   2   1 165.166 9.59786   9
 -10   2   1 181.098 15.7541   5
   8  -2  -1 452.551 26.1583   5
  -8  -2   1 347.653 25.3991   4
   8  -2  -1 421.340 26.1354   1
  -8  -2   1 414.215 23.5584   3
  -8  -2   1 392.751 24.8007   5
   8  -2  -1 421.699 26.2479   6
   8  -2  -1 433.247 26.8910   7
   8  -2  -1 410.640 26.5958   7
  -8  -2   1 401.252 25.5727   7
  -8  -2   1 376.753 25.8920   7
  -8  -2   1 409.984 23.4576   1
  -8  -2   1 416.247 22.8507   9
  -8  -2   1 413.883 26.5564   6
  -8  -2   1 409.755 23.1527   8
   8  -2  -1 417.014 25.7254   4
   8  -2  -1 427.387 23.3362   8
  -8   2   1 462.495 28.3607   6
   8   2  -1 392.872 26.8073   7
  -8   2   1 488.491 28.6727   7
   8   2  -1 485.357 27.2573   7
  -8   2   1 474.356 27.5706   4
   8   2  -1 444.924 26.7147   5
   8   2  -1 405.185 25.1567   1
   8   2  -1 439.430 27.9176   4
  -8   2   1 475.221 28.0602   7
  -8   2   1 453.026 27.6097   1
   8   2  -1 384.343 26.5787   6
  -8   2   1 470.933 27.4324   5
  -6  -2   1 1055.82 61.6882   4
  -6  -2   1 1096.79 59.8751   8
  -6  -2   1 1083.55 59.6794   9
  -6  -2   1 1119.57 60.1792   3
   6  -2  -1 1066.15 61.3434   1
   6  -2  -1 1126.18 61.3971   5
  -6  -2   1 1079.12 61.5917   7
   6  -2  -1 1136.85 62.0727   7
   6  -2  -1 1096.13 61.6307   4
   6  -2  -1 1134.05 61.6032   6
   6  -2  -1 1113.61 59.9708   8
  -6  -2   1 1003.46 60.8927   5
  -6  -2   1 1070.31 60.0231   1
  -6  -2   1 1154.56 62.1051   6
   6  -2  -1 1120.67 61.9543   7
   6   2  -1 1112.72 61.9766   6
   6   2  -1 1082.28 62.1755   4
  -6   2   1 1092.55 61.7860   6
   6   2  -1 1102.30 61.3934   5
  -6   2   1 1144.41 61.8378   5
   6   2  -1 979.437 60.2449   1
   6   2  -1 1161.38 61.6128   7
  -6   2   1 1086.55 61.8000   1
  -6   2   1 1182.13 62.1478   4
  -6   2   1 1110.10 62.0540   7
   6   2  -1 1013.49 61.4286   7
  -6   2   1 1181.91 62.2702   7
   4  -2  -1 1427.67 77.5225   8
  -4  -2   1 1630.22 77.8002   3
   4  -2  -1 1503.40 78.8866   7
  -4  -2   1 1461.47 78.4173   7
  -4  -2   1 1344.30 78.2293   7
   4  -2  -1 1498.30 78.7140   5
   4  -2  -1 1422.42 78.9052   7
   4  -2  -1 1485.01 78.4941   6
   4  -2  -1 1416.10 78.7902   4
  -4  -2   1 1261.75 78.6838   6
  -4  -2   1 1323.92 78.1831   5
  -4  -2   1 1447.54 78.8510   4
  -4  -2   1 1383.33 77.6753   1
  -4  -2   1 1349.77 77.4021   8
   4   2  -1 1576.47 84.2599   6
   4   2  -1 1410.54 83.7651   7
  -4   2   1 1658.25 84.3278   5
  -4   2   1 1599.97 84.3277   7
  -4   2   1 1572.61 84.3436   4
  -4   2   1 1525.54 84.2109   7
   4   2  -1 1385.09 83.6121   7
   4   2  -1 1621.02 84.5527   4
   4   2  -1 1546.23 83.8538   5
  -4   2   1 1471.72 84.2220   1
   4   2  -1 1445.06 83.2235   1
   2  -2  -1 266.634 14.6934   7
   2  -2  -1 246.872 15.0104   4
  -2  -2   1 222.560 14.2566   5
  -2  -2   1 231.740 14.1927   1
  -2  -2   1 259.091 14.8384   4
   2  -2  -1 269.919 14.9513   5
  -2  -2   1 212.132 14.8702   6
   2  -2  -1 249.746 14.3052   6
   2  -2  -1 257.528 15.0864   1
  -2  -2   1 219.689 13.8179   7
  -2  -2   1 257.358 13.9416   7
  -2   2   1 309.012 18.1843   5
   2   2  -1 281.926 17.1306   7
   2   2  -1 318.186 17.2037   7
  -2   2   1 301.636 17.7356   6
  -2   2   1 334.695 18.6303   4
   2   2  -1 273.614 17.8680   5
  -2   2   1 312.755 18.0758   7
  -2   2   1 322.259 18.0419   7
   2   2  -1 326.787 18.3679   4
  -2   2   1 314.268 18.4391   1
   2   2  -1 315.295 17.7068   1
   2   2  -1 316.363 18.2957   6
   0  -2   1 4991.73 280.979   7
   0  -2   1 4448.76 281.090   7
   0  -2  -1 5392.95 281.521   7
   0  -2   1 5598.07 281.686   4
   0  -2  -1 5514.91 281.907   5
   0  -2  -1 5067.78 281.457   7
   0  -2  -1 5168.87 281.555   1
   0  -2   1 5014.19 281.683   5
   0  -2  -1 5539.56 281.928   4
   0   2   1 5648.62 287.777   4
   0   2   1 5250.52 287.458   1
   0   2  -1 5020.90 287.524   5
   0   2  -1 5455.97 287.606   1
   0   2  -1 5288.64 287.582   1
   0   2  -1 5207.14 287.514   6
   0   2   1 5463.72 287.296   7
   0   2   1 4778.14 287.641   5
   0   2   1 5437.59 286.966   6
   0   2  -1 5570.58 287.569   4
   0   2   1 5321.05 286.954   6
   0   2  -1 5165.32 287.530   6
   2  -2   1 25.4748 4.19421   5
   2  -2   1 21.9118 3.74525   1
  -2  -2  -1 30.9378 3.85719   7
   2  -2   1 27.2704 3.36526   4
  -2  -2  -1 30.8237 3.90648   5
  -2  -2  -1 28.1056 3.59101   6
   2  -2   1 29.3105 3.67944   7
   2  -2   1 31.2532 3.82245   6
  -2  -2  -1 21.2151 2.65950   1
  -2  -2  -1 27.7147 3.59325   7
   2  -2   1 35.3753 4.16327   7
   2   2   1 46.7685 5.01606   5
  -2   2  -1 39.5791 4.23695   7
   2   2   1 54.5261 4.82356   7
  -2   2  -1 47.2059 5.96856   1
  -2   2  -1 54.3823 5.52143   6
   2   2   1 59.9783 5.47692   4
   2   2   1 42.4500 3.61905   1
  -2   2  -1 53.9083 5.17463   4
   2   2   1 48.8910 4.56853   7
  -2   2  -1 44.8432 5.14188   5
   2   2   1 44.7251 4.67336   6
  -2   2  -1 51.7771 4.37156   7
   2   2   1 56.5203 5.34816   4
  -4  -2  -1 1877.51 98.2104   9
  -4  -2  -1 1817.91 99.5409   7
  -4  -2  -1 1786.06 98.2772   8
   4  -2   1 1808.47 98.2866   8
   4  -2   1 1771.74 99.5895   4
   4  -2   1 1870.98 99.6989   7
   4  -2   1 1833.26 99.7160   5
   4  -2   1 1869.87 99.6210   7
  -4  -2  -1 1633.40 99.3363   6
  -4  -2  -1 1825.72 99.7363   4
  -4  -2  -1 1663.03 99.4060   5
  -4  -2  -1 1954.09 98.5369   3
   4   2   1 1747.93 94.7411   5
   4   2   1 1565.02 94.2372   7
   4   2   1 1715.23 94.4024   6
  -4   2  -1 1775.64 94.7147   1
  -4   2  -1 1446.39 94.8598   4
  -4   2  -1 1835.79 94.7053   7
  -4   2  -1 1779.58 94.7069   6
  -4   2  -1 1655.65 94.6778   5
   4   2   1 1860.94 94.5367   7
   4   2   1 1804.18 94.9668   4
  -6  -2  -1 1045.69 56.9835   9
  -6  -2  -1 1015.36 58.9736   4
  -6  -2  -1 1031.20 59.1691   7
   6  -2   1 1046.86 58.7616   1
   6  -2   1 1064.97 59.0643   6
   6  -2   1 1102.63 59.1341   5
   6  -2   1 1116.32 59.4500   7
   6  -2   1 1059.98 59.0750   7
  -6  -2  -1 1114.89 57.2633   8
   6  -2   1 993.227 58.7293   4
  -6  -2  -1 1126.75 59.2412   5
  -6  -2  -1 957.408 58.7773   7
  -6  -2  -1 997.785 57.3750   3
   6  -2   1 1078.99 57.2412   8
  -6  -2  -1 937.082 58.8488   6
  -6   2  -1 1122.18 64.5147   1
   6   2   1 1108.82 65.0581   4
   6   2   1 997.622 64.2603   7
  -6   2  -1 1146.97 64.9848   6
  -6   2  -1 1231.50 65.1714   7
  -6   2  -1 1214.86 64.8604   7
   6   2   1 1176.07 64.5771   7
  -6   2  -1 1234.53 64.9886   5
  -6   2  -1 1252.58 64.8075   4
   6   2   1 1106.09 64.5838   6
   6   2   1 1106.46 64.8076   5
   8  -2   1 956.288 50.8044   8
   8  -2   1 913.175 53.6435   7
  -8  -2  -1 977.281 53.5921   5
  -8  -2  -1 905.683 50.9057   3
  -8  -2  -1 876.744 52.8864   4
  -8  -2  -1 996.892 50.8399   8
  -8  -2  -1 884.043 50.3627   9
   8  -2   1 966.541 53.0925   5
   8  -2   1 978.385 53.2763   4
  -8  -2  -1 860.616 53.1262   7
   8  -2   1 914.528 53.6771   7
  -8  -2  -1 830.614 52.9181   7
  -8  -2  -1 929.033 53.6630   6
   8  -2   1 914.080 52.7217   1
   8  -2   1 921.090 53.0878   6
  -8   2  -1 1066.66 57.9710   4
  -8   2  -1 1025.15 55.0420   9
  -8   2  -1 1066.23 58.6192   6
   8   2   1 963.662 57.7228   7
   8   2   1 977.389 58.1478   4
   8   2   1 949.512 57.5081   5
   8   2   1 931.867 57.9103   7
  -8   2  -1 1023.38 57.5816   1
  -8   2  -1 1055.02 58.3247   7
  -8   2  -1 1020.05 57.8688   5
  -8   2  -1 1051.29 58.6243   7
  10  -2   1 123.388 13.5087   7
 -10  -2  -1 132.167 8.65227   1
 -10  -2  -1 137.559 16.4564   7
  10  -2   1 143.276 15.1809   5
 -10  -2  -1 148.428 9.70746   8
  10  -2   1 150.739 13.1524   4
 -10  -2  -1 129.764 8.69204   1
  10  -2   1 120.414 14.0507   6
 -10  -2  -1 128.251 9.44006   3
  10  -2   1 136.626 15.3967   7
 -10  -2  -1 133.809 8.42907   9
 -10  -2  -1 126.806 15.2814   5
 -10  -2  -1 128.369 15.1004   7
 -10  -2  -1 137.869 14.3686   6
  10  -2   1 141.773 9.80987   8
 -10   2  -1 181.066 17.0392   6
  10   2   1 134.337 16.9304   7
  10   2   1 135.926 14.3686   4
  10   2   1 152.444 13.2638   5
 -10   2  -1 152.538 15.9675   7
 -10   2  -1 164.116 14.8130   1
 -10   2  -1 137.747 11.6147   8
  10   2   1 166.232 16.3938   7
 -10   2  -1 170.298 9.41046   9
 -10   2  -1 151.418 9.86810   3
 -10   2  -1 169.446 17.7490   7
 -10   2  -1 166.647 16.0140   4
  10   2   1 127.949 16.7742   6
 -10   2  -1 160.756 15.8999   5
 -12  -2  -1 881.564 58.8795   5
 -12  -2  -1 1019.87 53.3471   8
 -12  -2  -1 961.894 53.2883   3
  12  -2   1 964.781 53.2494   8
 -12  -2  -1 936.888 52.4244   1
 -12  -2  -1 910.347 52.3525   1
 -12  -2  -1 874.560 66.1647   7
 -12  -2  -1 978.629 59.4055   6
  12  -2   1 900.902 58.8643   7
  12  -2   1 1005.70 57.5496   4
  12  -2   1 1002.17 57.9508   5
  12  -2   1 958.519 57.8169   7
 -12  -2  -1 1010.29 52.4543   9
 -12  -2  -1 887.744 57.7645   7
 -12   2  -1 908.506 55.8053   7
 -12   2  -1 945.136 57.4278   7
 -12   2  -1 987.859 55.2577   1
  12   2   1 940.091 56.1442   4
 -12   2  -1 892.827 51.3002   3
  12   2   1 892.557 55.8857   7
  12   2   1 908.909 54.4320   5
 -12   2  -1 1027.65 51.0224   9
 -12   2  -1 866.004 51.7490   8
 -14  -2  -1 107.640 9.79476   3
  14  -2   1 115.339 14.8644   4
  14  -2   1 68.9112 24.2102   7
 -14  -2  -1 102.465 16.7616   6
  14  -2   1 101.760 19.5541   7
 -14  -2  -1 100.188 8.49397   9
 -14  -2  -1 107.921 10.5181   8
  14  -2   1 104.917 14.6315   5
 -14  -2  -1 110.381 18.6483   7
  14   2   1 108.451 23.8124   7
 -14   2  -1 83.5240 7.87210   9
  14   2   1 84.3581 15.3818   4
 -14   2  -1 80.3708 9.66710   8
 -14   2  -1 81.0208 19.4903   7
 -14   2  -1 75.9067 13.3628   1
 -14   2  -1 87.5983 17.3277   6
  14   2   1 88.1164 11.4218   5
 -16  -2  -1 9.14132 19.6258   6
  16  -2   1 9.97824 16.5917   5
  16  -2   1 30.4680 20.2352   7
  16  -2   1 19.7588 9.56827   8
 -16  -2  -1 23.8783 4.95003   8
 -16  -2  -1 -2.3758 18.3968   7
  16  -2   1 24.9075 16.9473   4
 -16  -2  -1 11.7960 4.35643   9
 -16  -2  -1 18.3060 6.17087   3
 -16   2  -1 16.6362 4.72872   9
  16   2   1 14.2949 11.8710   5
  16   2   1 14.3799 15.9551   4
 -16   2  -1 26.2511 15.0320   1
 -16   2  -1 -19.782 18.2792   6
  18  -2   1 14.3608 26.2411   5
 -18  -2  -1 14.2560 5.19668   9
  18  -2   1 39.9051 20.7022   4
 -18  -2  -1 16.8583 25.7699   7
 -18   2  -1 20.0366 5.80326   9
  18   2   1 3.68791 22.1111   5
  17  -3  -1 65.0575 11.6323   8
 -17  -3   1 55.2136 9.63934   3
 -17  -3   1 52.1231 6.04800   9
 -17  -3   1 38.7377 22.9953   6
 -17  -3   1 31.9875 17.1563   7
 -17  -3   1 73.6898 8.85085   8
  17  -3  -1 52.4578 16.4198   4
  17  -3  -1 63.1370 20.1986   5
 -17   3   1 30.2218 24.4066   6
 -17   3   1 65.4958 22.0667   1
  17   3  -1 59.0606 17.7637   4
  15  -3  -1 169.724 24.7702   7
 -15  -3   1 117.460 10.5757   8
  15  -3  -1 119.971 17.8037   4
 -15  -3   1 138.452 9.64873   9
  15  -3  -1 157.657 18.0624   5
 -15  -3   1 143.138 12.7924   3
  15  -3  -1 146.000 13.1635   8
 -15  -3   1 102.545 16.9973   6
 -15  -3   1 136.265 20.8684   7
 -15   3   1 106.199 20.3702   6
 -15   3   1 137.053 19.2395   1
  15   3  -1 127.995 18.2303   4
  15   3  -1 122.233 13.6942   5
 -15   3   1 106.642 8.38261   9
 -15   3   1 81.8551 17.4204   7
  13  -3  -1 83.5420 14.0820   5
 -13  -3   1 81.3334 8.56478   8
 -13  -3   1 69.1106 14.5808   6
  13  -3  -1 67.1412 10.9565   8
 -13  -3   1 65.8854 15.2427   5
  13  -3  -1 103.354 16.0658   4
  13  -3  -1 89.6903 15.0045   7
 -13  -3   1 79.9531 8.62546   3
 -13  -3   1 63.5910 13.9600   7
 -13  -3   1 83.1239 6.62970   9
  13  -3  -1 82.3984 17.8743   7
  13   3  -1 67.4338 11.9805   7
 -13   3   1 59.5836 14.9080   7
  13   3  -1 76.1099 12.6837   4
 -13   3   1 70.7728 6.36825   9
  13   3  -1 84.5657 11.1218   5
 -13   3   1 72.7544 13.0808   1
 -13   3   1 72.5449 16.9265   6
  11  -3  -1 108.405 12.9295   7
 -11  -3   1 96.6174 12.7032   7
 -11  -3   1 97.5088 13.1492   6
 -11  -3   1 76.8763 9.05264   3
  11  -3  -1 108.453 15.0982   1
  11  -3  -1 96.7187 13.8697   7
 -11  -3   1 92.7477 7.06605   9
 -11  -3   1 84.8194 12.2593   5
 -11  -3   1 95.3853 13.2266   7
  11  -3  -1 92.3202 11.0761   5
  11  -3  -1 97.3144 12.0429   4
  11  -3  -1 92.6040 7.02241   8
 -11  -3   1 86.6436 7.82358   8
  11   3  -1 82.6365 9.33174   5
 -11   3   1 80.7466 5.97457   9
 -11   3   1 76.8407 13.2391   7
 -11   3   1 73.5275 12.0867   7
  11   3  -1 90.4578 12.6950   4
 -11   3   1 86.8691 12.3008   1
 -11   3   1 80.2201 11.6521   5
 -11   3   1 83.6394 7.82361   8
 -11   3   1 98.2252 13.5791   6
  11   3  -1 75.7198 12.6656   7
  -9  -3   1 184.502 15.7361   6
   9  -3  -1 143.937 16.8334   6
  -9  -3   1 155.795 9.45361   1
   9  -3  -1 181.971 10.5518   8
  -9  -3   1 156.333 15.2516   7
  -9  -3   1 150.293 9.64514   9
   9  -3  -1 173.600 14.5757   7
   9  -3  -1 177.242 15.3127   1
  -9  -3   1 154.405 10.6220   3
   9  -3  -1 175.372 17.1137   7
   9  -3  -1 177.752 14.3041   5
   9  -3  -1 179.248 14.0987   4
  -9  -3   1 124.626 13.8142   4
  -9  -3   1 130.964 14.8778   7
  -9  -3   1 179.905 10.2749   8
  -9  -3   1 134.923 13.4514   5
  -9   3   1 192.749 15.9045   5
  -9   3   1 199.925 14.9711   4
  -9   3   1 200.172 15.8846   6
   9   3  -1 161.996 14.8594   4
  -9   3   1 184.951 16.6061   7
   9   3  -1 150.351 13.3068   7
  -9   3   1 176.203 16.7071   7
  -9   3   1 182.115 14.7240   1
   9   3  -1 174.298 13.5409   5
   9   3  -1 162.715 10.1506   1
   9   3  -1 184.492 14.6033   6
   9   3  -1 170.392 16.2043   7
   7  -3  -1 616.722 32.5286   5
  -7  -3   1 546.079 30.2329   3
  -7  -3   1 486.643 31.2497   5
   7  -3  -1 537.888 32.2822   6
   7  -3  -1 549.353 32.0962   1
  -7  -3   1 557.907 29.5223   9
  -7  -3   1 488.645 31.7534   7
  -7  -3   1 501.891 31.4788   7
  -7  -3   1 494.613 31.8550   4
  -7  -3   1 503.668 29.5320   1
  -7  -3   1 497.226 29.6044   8
   7  -3  -1 577.111 32.3736   7
   7  -3  -1 536.039 32.2330   4
   7  -3  -1 603.037 33.3875   7
   7  -3  -1 568.134 29.8323   8
  -7  -3   1 515.711 32.7535   6
  -7   3   1 575.525 32.0687   5
  -7   3   1 554.160 31.9115   4
   7   3  -1 549.695 31.1625   7
  -7   3   1 532.069 31.8755   7
   7   3  -1 534.055 32.2290   4
  -7   3   1 574.131 32.0644   7
  -7   3   1 527.023 31.9653   6
   7   3  -1 495.166 31.1375   7
   7   3  -1 510.156 31.9314   6
  -7   3   1 524.379 32.1891   1
   7   3  -1 509.029 31.0785   5
   7   3  -1 479.762 29.1697   1
   5  -3  -1 1834.14 96.5074   6
  -5  -3   1 1537.06 96.6119   6
   5  -3  -1 1814.09 96.9471   4
  -5  -3   1 1682.31 96.1342   7
   5  -3  -1 1782.25 96.8920   1
   5  -3  -1 1861.89 96.8557   7
  -5  -3   1 1661.17 94.9566   8
   5  -3  -1 1920.92 97.1914   7
  -5  -3   1 1670.84 96.8233   4
  -5  -3   1 1618.96 94.8953   9
   5  -3  -1 1836.51 95.1443   8
  -5  -3   1 1669.29 95.2550   1
   5  -3  -1 1870.58 96.8934   5
  -5  -3   1 1682.77 96.1602   7
  -5  -3   1 1651.78 96.1962   5
  -5  -3   1 1885.65 95.4362   3
   5   3  -1 1887.69 99.0871   7
   5   3  -1 1770.64 100.068   4
  -5   3   1 1888.04 100.078   4
   5   3  -1 1692.28 98.4217   1
  -5   3   1 1947.34 99.8893   7
  -5   3   1 1805.18 99.7256   7
   5   3  -1 1655.88 98.8764   7
   5   3  -1 1843.43 99.8590   6
  -5   3   1 1824.61 99.4778   6
   5   3  -1 1626.88 99.2920   5
  -5   3   1 1932.52 100.036   5
  -5   3   1 1800.70 99.9959   1
   3  -3  -1 1830.40 94.0040   8
  -3  -3   1 1658.39 94.1987   3
   3  -3  -1 1744.51 95.4627   1
   3  -3  -1 1642.58 95.0283   7
  -3  -3   1 1637.28 94.3580   7
  -3  -3   1 1644.19 93.7893   8
   3  -3  -1 1827.94 95.5864   5
  -3  -3   1 1703.07 94.4362   7
  -3  -3   1 1649.53 94.9960   5
  -3  -3   1 1840.73 95.4338   6
   3  -3  -1 1818.38 94.7897   6
  -3  -3   1 1755.91 94.2352   9
  -3  -3   1 1665.77 94.5152   1
   3  -3  -1 1825.03 95.6105   4
  -3   3   1 1629.68 100.000   7
   3   3  -1 1916.51 100.599   4
  -3   3   1 1959.23 100.157   7
   3   3  -1 1766.21 99.2056   7
  -3   3   1 1881.87 99.8149   6
  -3   3   1 1799.59 100.495   1
   3   3  -1 1761.57 99.1027   7
   3   3  -1 1857.28 100.415   4
   3   3  -1 1927.97 99.6809   1
   3   3  -1 1615.32 100.049   6
  -3   3   1 1817.92 100.419   5
  -3   3   1 1968.70 100.744   4
   1  -3  -1 1594.53 88.5192   1
  -1  -3   1 1654.50 88.4988   6
  -1  -3   1 1634.44 88.8360   4
   1  -3  -1 1670.02 89.0524   4
   1  -3  -1 1487.16 88.1365   7
   1  -3  -1 1654.36 87.8206   6
  -1  -3   1 1572.76 87.2625   7
  -1   3   1 1547.03 93.0976   5
  -1   3   1 1704.12 92.5119   7
  -1   3   1 1784.74 92.6929   7
  -1   3   1 1785.84 93.4817   4
   1   3  -1 1759.90 92.8590   1
  -1   3   1 1619.80 93.2546   5
   1   3  -1 1749.83 92.8683   1
  -1   3   1 1712.71 93.0871   1
   1   3  -1 1518.93 92.8305   5
   1   3  -1 1558.54 92.8033   6
  -1   3   1 1742.83 92.2495   6
   1   3  -1 1824.32 93.1785   4
  -1  -3  -1 1993.77 100.210   6
   1  -3   1 1951.84 100.674   6
  -1  -3  -1 1888.79 100.282   7
   1  -3   1 1701.73 99.4743   8
   1  -3   1 1769.10 100.687   4
  -1  -3  -1 1768.56 100.901   5
  -1  -3  -1 1934.69 99.8231   3
   1  -3   1 1769.67 99.9951   7
   1  -3   1 1666.93 99.9595   7
  -1  -3  -1 2023.60 101.295   4
  -1  -3  -1 1802.91 99.5703   8
   1  -3   1 1707.67 100.848   5
  -1  -3  -1 2000.61 100.483   7
  -1  -3  -1 1737.61 100.314   1
  -1   3  -1 1852.38 99.6652   1
  -1   3  -1 1973.14 98.6021   7
   1   3   1 1763.80 99.8343   5
  -1   3  -1 1666.96 98.5982   7
   1   3   1 1801.01 98.8382   6
   1   3   1 1915.37 99.8680   4
  -1   3  -1 1615.61 99.5262   5
  -1   3  -1 1846.75 99.3341   6
   1   3   1 1734.38 98.9046   7
   1   3   1 1701.28 99.1331   1
  -1   3  -1 1927.76 99.7091   4
   1   3   1 1896.69 98.8798   7
  -1   3  -1 1894.18 99.7978   1
  -3  -3  -1 1021.88 62.4711   6
   3  -3   1 1089.61 61.5114   8
   3  -3   1 1143.62 62.9761   4
  -3  -3  -1 1213.16 61.8951   3
   3  -3   1 1185.14 62.8561   7
  -3  -3  -1 995.504 62.9628   5
  -3  -3  -1 1239.87 61.5572   8
   3  -3   1 1113.04 63.1123   1
  -3  -3  -1 1053.84 62.4036   7
   3  -3   1 1168.23 62.8874   6
   3  -3   1 1152.24 62.6336   7
   3  -3   1 1170.17 63.2688   5
  -3  -3  -1 1118.15 62.6232   7
  -3  -3  -1 1161.01 61.5064   9
   3   3   1 1093.48 65.7074   7
   3   3   1 1238.15 66.7570   4
   3   3   1 1173.29 65.8834   7
   3   3   1 1235.74 66.9038   4
  -3   3  -1 1252.80 66.8616   1
   3   3   1 1134.03 65.9831   6
   3   3   1 1132.66 65.3649   1
  -3   3  -1 1249.53 66.4026   6
  -3   3  -1 1024.99 65.8163   7
  -3   3  -1 1356.40 66.7640   4
   3   3   1 1233.44 66.7701   5
  -3   3  -1 1174.13 66.6513   5
  -3   3  -1 1285.54 66.0277   7
   5  -3   1 479.236 27.2621   6
   5  -3   1 471.269 27.3349   5
  -5  -3  -1 490.361 27.6275   6
   5  -3   1 474.075 27.2611   7
   5  -3   1 471.655 26.9919   4
  -5  -3  -1 481.358 25.1348   8
  -5  -3  -1 417.956 24.9387   9
   5  -3   1 423.790 27.1317   7
   5  -3   1 441.991 26.9737   1
   5  -3   1 469.165 25.1098   8
  -5  -3  -1 463.593 25.4910   3
  -5  -3  -1 450.312 27.1963   4
  -5  -3  -1 411.998 27.0168   5
  -5  -3  -1 415.142 26.5247   7
  -5  -3  -1 439.392 26.6387   7
  -5   3  -1 388.620 25.4294   7
  -5   3  -1 433.626 26.1398   6
  -5   3  -1 413.683 25.6221   4
   5   3   1 434.981 26.3125   4
   5   3   1 469.135 25.4166   7
   5   3   1 442.266 25.8974   5
  -5   3  -1 424.994 25.8419   5
   5   3   1 394.580 25.0375   7
   5   3   1 391.059 25.4083   6
  -5   3  -1 456.650 26.0077   1
  -5   3  -1 463.027 25.3224   7
  -7  -3  -1 146.671 13.9246   6
   7  -3   1 178.712 10.4877   8
  -7  -3  -1 171.424 10.0602   9
   7  -3   1 186.185 14.6357   5
  -7  -3  -1 162.110 10.8286   3
   7  -3   1 174.641 13.5810   1
  -7  -3  -1 164.438 13.9875   7
   7  -3   1 196.855 14.3133   7
  -7  -3  -1 168.118 13.7665   5
  -7  -3  -1 173.893 10.4428   8
   7  -3   1 159.139 13.9446   7
   7  -3   1 191.445 13.3755   4
   7  -3   1 176.227 13.5151   6
  -7  -3  -1 162.837 13.3264   4
  -7   3  -1 198.523 14.7119   4
   7   3   1 178.078 13.9870   7
  -7   3  -1 204.147 15.4330   7
   7   3   1 163.972 14.4946   5
   7   3   1 164.661 14.4189   4
   7   3   1 172.983 14.6877   6
  -7   3  -1 191.267 15.2616   6
  -7   3  -1 207.405 13.9042   7
  -7   3  -1 184.320 13.9258   1
  -7   3  -1 178.101 14.3933   5
   7   3   1 183.680 13.5910   7
  -9  -3  -1 137.572 13.3143   4
   9  -3   1 149.166 13.6872   7
   9  -3   1 156.366 15.6986   7
   9  -3   1 137.375 13.7869   5
  -9  -3  -1 156.878 15.9755   6
   9  -3   1 155.165 14.7931   1
  -9  -3  -1 149.285 9.57766   8
  -9  -3  -1 136.338 17.1315   7
  -9  -3  -1 132.048 15.0647   7
   9  -3   1 149.698 9.41587   8
   9  -3   1 175.324 14.1780   4
  -9  -3  -1 133.668 14.0827   5
   9  -3   1 129.541 15.4785   6
  -9  -3  -1 136.141 8.87803   9
   9   3   1 155.595 17.3649   7
  -9   3  -1 189.333 15.7995   1
  -9   3  -1 184.826 18.0266   7
   9   3   1 181.230 17.4040   6
  -9   3  -1 165.043 16.0364   5
   9   3   1 152.022 16.8546   7
   9   3   1 165.854 13.9619   5
   9   3   1 155.443 15.9470   4
  -9   3  -1 214.151 16.5920   4
  -9   3  -1 206.685 17.9085   6
  -9   3  -1 191.271 17.6692   7
  -9   3  -1 178.648 10.3479   9
 -11  -3  -1 127.757 16.5826   7
 -11  -3  -1 139.350 17.5236   7
 -11  -3  -1 147.288 18.3521   6
 -11  -3  -1 132.449 14.9496   5
  11  -3   1 151.391 16.4664   4
  11  -3   1 135.898 16.7833   7
  11  -3   1 153.813 10.8971   8
  11  -3   1 156.891 16.2914   5
 -11  -3  -1 144.746 11.5634   3
 -11  -3  -1 152.512 10.8953   8
  11  -3   1 159.168 18.6870   7
 -11  -3  -1 170.474 10.0686   9
 -11   3  -1 122.302 16.0426   1
 -11   3  -1 161.811 18.8754   7
 -11   3  -1 110.013 14.0375   6
 -11   3  -1 107.115 10.6531   8
 -11   3  -1 127.642 7.89031   9
  11   3   1 118.954 14.2241   4
 -11   3  -1 114.844 15.0070   7
  11   3   1 129.641 14.8857   7
  11   3   1 135.953 14.3898   5
 -11   3  -1 123.717 13.9240   1
 -13  -3  -1 137.053 11.5406   3
  13  -3   1 172.863 20.1630   4
  13  -3   1 119.975 18.9344   7
 -13  -3  -1 144.954 9.62410   9
  13  -3   1 147.287 11.9441   8
 -13  -3  -1 149.641 18.6478   6
  13  -3   1 153.960 20.5438   5
 -13  -3  -1 101.019 23.2883   7
  13  -3   1 144.141 21.1589   7
 -13  -3  -1 159.291 11.7267   8
 -13   3  -1 178.536 21.5152   7
  13   3   1 154.521 17.3392   4
 -13   3  -1 142.653 16.7941   1
  13   3   1 143.988 17.7512   7
 -13   3  -1 137.143 19.5228   6
  13   3   1 171.635 21.0072   5
 -13   3  -1 146.455 10.0031   9
  15  -3   1 32.7229 17.9448   4
  15  -3   1 59.1189 22.7051   7
 -15  -3  -1 11.4985 4.95022   9
 -15  -3  -1 9.58799 5.63185   8
  15  -3   1 14.7337 15.0575   5
  15  -3   1 28.1785 7.94312   8
 -15  -3  -1 5.83808 7.21335   3
 -15  -3  -1 -10.848 18.9202   7
 -15  -3  -1 19.3381 21.5234   6
 -15   3  -1 31.4521 18.4389   6
  15   3   1 12.0878 13.0797   4
  15   3   1 27.6566 12.5165   5
 -15   3  -1 20.3635 15.4705   1
  17  -3   1 3.09727 10.1718   8
 -17  -3  -1 -52.885 26.0437   6
 -17  -3  -1 40.6331 23.7770   7
 -17  -3  -1 13.3644 8.58339   3
  17  -3   1 11.7763 18.9398   4
 -17  -3  -1 0.86749 7.16392   8
 -17  -3  -1 0.22692 5.69537   9
  17  -3   1 34.7634 22.1291   5
 -17   3  -1 9.13620 21.2011   1
  17   3   1 18.0717 15.8133   4
 -17   3  -1 22.6815 23.8119   6
  17   3   1 18.0847 16.2462   5
 -16  -4   1 108.539 24.2532   7
 -16  -4   1 121.708 12.9328   3
 -16  -4   1 113.640 19.4000   6
 -16  -4   1 105.899 8.94603   9
  16  -4  -1 138.782 20.7982   4
 -16  -4   1 108.410 12.4810   8
  16  -4  -1 106.466 20.5393   7
  16  -4  -1 114.469 23.0382   5
  16  -4  -1 106.905 11.3701   8
 -16   4   1 70.2514 23.8559   6
  16   4  -1 104.402 21.0302   5
 -16   4   1 83.0155 20.4728   1
  16   4  -1 63.4704 17.8152   4
  14  -4  -1 68.3137 18.6922   7
 -14  -4   1 60.8096 19.9253   6
  14  -4  -1 71.9145 15.4031   5
 -14  -4   1 85.1963 6.82711   9
  14  -4  -1 88.6877 17.3467   4
 -14  -4   1 57.0930 7.97484   3
 -14  -4   1 69.0320 6.86256   8
  14  -4  -1 65.4035 8.03983   8
 -14  -4   1 67.2353 11.9813   7
 -14   4   1 50.4357 15.8908   6
 -14   4   1 35.2733 19.5517   7
  14   4  -1 72.3066 11.6218   5
 -14   4   1 45.6543 15.7144   1
  14   4  -1 59.1970 13.9131   4
 -12  -4   1 109.532 10.1716   3
 -12  -4   1 94.5953 14.4407   5
 -12  -4   1 115.785 15.7503   7
  12  -4  -1 125.866 15.2935   5
 -12  -4   1 130.539 15.1232   7
 -12  -4   1 122.322 8.40884   9
  12  -4  -1 142.284 10.3607   8
  12  -4  -1 112.803 16.7882   4
 -12  -4   1 123.081 9.82883   8
 -12  -4   1 114.850 20.4947   6
  12  -4  -1 128.869 18.9166   7
  12  -4  -1 139.676 18.3614   7
 -12   4   1 172.585 21.1528   1
  12   4  -1 149.774 15.3596   5
 -12   4   1 158.939 17.9669   7
  12   4  -1 154.011 16.6848   4
 -12   4   1 138.198 20.4052   6
  12   4  -1 131.370 16.2707   7
  10  -4  -1 79.8595 10.9558   5
 -10  -4   1 57.1942 6.09296   8
  10  -4  -1 59.8174 11.0106   7
 -10  -4   1 54.5513 5.25056   9
 -10  -4   1 53.5253 10.6769   5
  10  -4  -1 80.1153 6.11034   8
  10  -4  -1 71.3836 13.9661   7
 -10  -4   1 81.2380 13.3267   6
 -10  -4   1 63.9698 6.98276   3
 -10  -4   1 61.4169 9.53713   7
  10  -4  -1 65.5443 9.39130   4
  10  -4  -1 73.1268 14.1344   6
 -10  -4   1 50.2024 10.6977   7
 -10   4   1 65.5343 10.8147   6
 -10   4   1 61.4903 10.9550   7
  10   4  -1 57.6323 8.41626   5
  10   4  -1 65.6437 9.97593   7
 -10   4   1 58.2255 11.2179   7
 -10   4   1 47.8737 11.8150   5
  10   4  -1 52.8642 11.2559   4
 -10   4   1 67.5161 10.0372   1
   8  -4  -1 174.969 15.7296   1
  -8  -4   1 176.247 13.8982   7
   8  -4  -1 189.123 15.2839   7
   8  -4  -1 179.514 10.6506   8
  -8  -4   1 166.816 14.5193   4
   8  -4  -1 182.246 15.4772   5
  -8  -4   1 182.437 15.9865   6
   8  -4  -1 150.141 15.9998   6
  -8  -4   1 156.524 10.1835   9
  -8  -4   1 169.071 14.1280   7
   8  -4  -1 172.597 14.5441   4
   8  -4  -1 210.582 17.0094   7
  -8  -4   1 153.497 13.8980   5
  -8   4   1 184.464 15.2998   5
  -8   4   1 160.786 14.9736   6
  -8   4   1 157.395 14.5271   4
   8   4  -1 143.676 12.1201   7
  -8   4   1 159.478 15.5440   1
  -8   4   1 185.809 15.0884   7
   8   4  -1 188.699 16.4197   6
   8   4  -1 138.451 14.5986   4
  -8   4   1 141.712 14.0868   7
   8   4  -1 159.233 13.4732   7
   8   4  -1 142.484 13.8291   5
  -6  -4   1 1008.10 59.7215   4
   6  -4  -1 1123.08 60.2008   7
   6  -4  -1 1081.20 59.5375   6
  -6  -4   1 1098.08 59.8407   6
  -6  -4   1 988.171 57.2201   8
  -6  -4   1 951.724 57.1462   9
   6  -4  -1 1109.26 59.9608   7
  -6  -4   1 1005.93 59.2346   5
   6  -4  -1 1092.91 59.8134   4
   6  -4  -1 1116.24 57.4926   8
  -6  -4   1 997.465 57.7736   3
  -6  -4   1 989.213 58.7480   7
   6  -4  -1 1108.91 60.0658   5
   6  -4  -1 1097.90 60.0459   1
  -6  -4   1 995.969 58.7711   7
   6   4  -1 1065.99 58.8848   7
  -6   4   1 1149.83 60.3522   7
   6   4  -1 1023.66 58.7849   7
   6   4  -1 1009.47 60.4435   4
  -6   4   1 1168.87 60.0453   7
  -6   4   1 1078.39 60.3413   4
   6   4  -1 1000.42 58.2519   1
  -6   4   1 1122.45 60.9104   1
  -6   4   1 1124.56 59.8494   6
   6   4  -1 958.647 60.1993   6
   6   4  -1 992.548 59.7201   5
  -6   4   1 1145.39 60.5183   5
   6   4  -1 955.493 58.0260   1
   4  -4  -1 2449.06 131.473   1
   4  -4  -1 2312.65 131.437   5
   4  -4  -1 2502.49 129.484   8
  -4  -4   1 2343.92 129.243   8
  -4  -4   1 2193.23 130.765   5
  -4  -4   1 2371.67 129.780   3
  -4  -4   1 2488.12 131.303   6
   4  -4  -1 2563.55 131.752   4
  -4  -4   1 2252.38 130.019   7
  -4  -4   1 2333.66 130.179   7
   4  -4  -1 2446.71 130.782   6
   4  -4  -1 2623.17 131.197   7
  -4  -4   1 2140.49 129.271   9
   4   4  -1 2472.87 132.936   1
  -4   4   1 2596.88 133.403   6
   4   4  -1 2240.45 132.756   1
  -4   4   1 2633.86 134.487   4
  -4   4   1 2279.51 133.552   7
   4   4  -1 2530.06 133.904   6
   4   4  -1 2506.19 134.003   5
   4   4  -1 2374.44 134.130   4
   4   4  -1 2331.76 132.327   7
  -4   4   1 2582.58 134.375   1
   4   4  -1 2407.42 134.216   4
  -4   4   1 2285.35 133.968   5
  -2  -4   1 275.210 15.1756   9
   2  -4  -1 263.390 16.5796   7
   2  -4  -1 246.593 15.1416   8
  -2  -4   1 266.603 15.4491   7
   2  -4  -1 294.329 16.5965   6
  -2  -4   1 282.186 17.8339   6
   2  -4  -1 289.772 17.0801   7
   2  -4  -1 281.728 17.8950   4
  -2  -4   1 304.174 15.8228   3
  -2  -4   1 229.007 15.5063   7
   2  -4  -1 273.456 17.1433   1
  -2  -4   1 277.526 14.8974   8
   2  -4  -1 274.546 17.3532   5
  -2   4   1 327.225 19.7844   1
   2   4  -1 295.228 18.5870   1
  -2   4   1 313.288 18.0773   7
   2   4  -1 333.111 19.7136   4
   2   4  -1 279.162 18.8206   5
   2   4  -1 269.777 18.7242   5
  -2   4   1 313.355 18.1043   6
  -2   4   1 314.119 19.2479   5
   2   4  -1 312.008 19.4498   4
  -2   4   1 340.296 18.7905   7
   2   4  -1 315.369 18.7282   1
   2   4  -1 281.239 18.9137   6
  -2   4   1 322.193 19.3992   4
   0  -4   1 417.422 23.8440   8
   0  -4  -1 425.761 24.0362   8
   0  -4  -1 484.949 24.4007   3
   0  -4  -1 405.113 26.3223   1
   0  -4   1 452.335 25.9767   5
   0  -4   1 464.883 26.1949   4
   0  -4   1 427.115 24.3349   7
   0  -4  -1 479.681 26.4646   4
   0  -4   1 377.836 24.6271   7
   0  -4   1 424.364 24.3348   3
   0  -4  -1 460.893 25.3785   7
   0  -4  -1 456.161 25.1251   7
   0   4   1 511.219 29.8314   4
   0   4  -1 506.757 29.5645   1
   0   4   1 501.139 29.9526   5
   0   4   1 523.859 28.5557   6
   0   4   1 532.965 28.3872   7
   0   4   1 509.742 28.3331   7
   0   4  -1 453.373 29.7101   6
   0   4  -1 531.505 29.6435   6
   0   4  -1 536.995 29.5048   1
   0   4   1 459.366 29.6201   5
   0   4  -1 509.214 29.6419   4
   0   4   1 540.718 29.5699   1
   0   4   1 519.527 28.6070   6
   0   4  -1 463.265 29.3459   5
  -2  -4  -1 1269.49 80.1466   9
   2  -4   1 1393.39 80.1769   8
   2  -4   1 1575.59 81.9781   6
  -2  -4  -1 1542.29 80.2405   8
   2  -4   1 1561.69 82.3871   5
  -2  -4  -1 1638.61 80.6817   3
  -2  -4  -1 1418.93 81.1276   7
  -2  -4  -1 1476.42 82.3910   4
  -2  -4  -1 1504.48 81.2877   7
  -2  -4  -1 1400.03 81.9708   5
   2  -4   1 1553.50 82.1144   4
   2  -4   1 1460.59 82.0803   1
   2  -4   1 1422.90 81.0813   7
   2  -4   1 1402.86 81.1519   7
  -2  -4  -1 1404.76 81.1688   1
  -2  -4  -1 1632.18 81.4500   6
   2   4   1 1239.21 74.2052   1
  -2   4  -1 1278.09 74.3849   4
   2   4   1 1279.53 74.6079   5
  -2   4  -1 1297.42 73.2892   7
   2   4   1 1317.03 73.2361   7
   2   4   1 1294.69 73.5178   6
  -2   4  -1 1438.41 74.8372   1
  -2   4  -1 1409.83 74.0858   6
   2   4   1 1340.57 73.1799   7
   2   4   1 1332.16 74.5806   4
  -2   4  -1 1521.19 73.2795   7
  -2   4  -1 1295.58 74.4476   5
  -4  -4  -1 1426.70 87.6996   6
  -4  -4  -1 1450.60 86.3289   9
  -4  -4  -1 1508.80 88.3766   5
   4  -4   1 1672.84 88.4907   4
   4  -4   1 1554.83 88.5303   1
   4  -4   1 1513.22 88.0322   7
  -4  -4  -1 1716.18 86.9643   3
  -4  -4  -1 1625.71 86.4389   8
   4  -4   1 1718.60 88.8528   5
   4  -4   1 1676.73 86.4917   8
  -4  -4  -1 1490.18 87.5764   7
   4  -4   1 1614.39 87.9382   7
  -4  -4  -1 1611.33 87.8507   7
   4  -4   1 1679.42 88.3032   6
  -4   4  -1 1781.42 95.2806   1
   4   4   1 1639.59 95.1897   4
   4   4   1 1638.06 93.7244   7
   4   4   1 1668.34 93.3265   1
   4   4   1 1696.98 93.9721   7
   4   4   1 1779.77 93.3898   1
  -4   4  -1 1604.78 94.7592   4
  -4   4  -1 1794.88 94.1304   7
   4   4   1 1661.78 94.9725   6
   4   4   1 1623.36 94.9125   4
  -4   4  -1 1843.03 95.2584   5
  -4   4  -1 1703.40 94.1798   7
  -4   4  -1 1798.23 94.7067   6
   4   4   1 1695.76 95.0403   5
  -6  -4  -1 260.666 19.0798   6
   6  -4   1 272.741 20.2614   7
   6  -4   1 299.276 19.9349   6
  -6  -4  -1 291.824 18.9743   4
   6  -4   1 294.092 18.4954   7
  -6  -4  -1 262.170 18.9446   7
   6  -4   1 298.053 18.9270   4
  -6  -4  -1 280.051 15.8415   8
  -6  -4  -1 291.604 18.1413   7
  -6  -4  -1 259.544 18.7770   5
   6  -4   1 279.012 18.5124   1
   6  -4   1 276.749 18.8494   5
  -6  -4  -1 257.021 15.7027   9
  -6  -4  -1 275.535 16.6408   3
   6  -4   1 290.810 15.9949   8
  -6   4  -1 283.221 19.1571   6
  -6   4  -1 250.810 17.0178   7
   6   4   1 248.896 19.3558   4
  -6   4  -1 288.559 17.7468   7
  -6   4  -1 283.862 19.3223   1
  -6   4  -1 284.631 18.4815   4
   6   4   1 239.469 16.7059   7
   6   4   1 245.433 17.9422   6
   6   4   1 257.308 17.4670   7
   6   4   1 237.985 18.0145   5
  -6   4  -1 300.923 17.9624   5
  -8  -4  -1 328.124 24.1654   5
  -8  -4  -1 338.378 19.7177   9
   8  -4   1 395.114 24.1837   7
  -8  -4  -1 288.391 21.4866   8
   8  -4   1 409.962 24.9397   5
  -8  -4  -1 345.696 23.9738   6
   8  -4   1 361.136 24.4344   1
   8  -4   1 367.962 24.5976   7
  -8  -4  -1 340.396 20.5279   3
  -8  -4  -1 361.753 25.9097   7
  -8  -4  -1 322.015 23.6924   7
   8  -4   1 352.300 23.2645   4
   8  -4   1 358.990 24.7304   6
  -8  -4  -1 310.552 23.5173   4
   8  -4   1 392.465 20.2425   8
   8   4   1 337.214 24.5676   5
  -8   4  -1 357.164 24.5833   7
  -8   4  -1 373.304 25.1480   1
   8   4   1 325.433 22.7161   7
   8   4   1 337.729 22.2235   7
  -8   4  -1 397.251 24.6610   5
  -8   4  -1 373.157 25.3302   4
   8   4   1 354.500 24.6164   6
  -8   4  -1 355.913 24.6609   7
  -8   4  -1 384.069 24.9860   6
   8   4   1 347.544 23.8485   4
  10  -4   1 391.487 27.0072   4
  10  -4   1 416.132 29.2097   7
 -10  -4  -1 375.001 27.2570   5
  10  -4   1 363.271 26.7192   7
 -10  -4  -1 385.717 26.1992   7
 -10  -4  -1 379.152 22.0489   9
 -10  -4  -1 385.502 22.4273   8
  10  -4   1 417.959 27.3867   5
 -10  -4  -1 371.067 23.0654   3
 -10  -4  -1 376.962 27.1723   7
 -10  -4  -1 440.542 29.0967   6
  10  -4   1 404.254 22.9085   8
 -10   4  -1 374.997 26.4543   1
  10   4   1 343.293 24.8320   7
 -10   4  -1 367.740 28.9400   7
 -10   4  -1 391.971 26.5233   6
 -10   4  -1 362.415 20.5588   9
  10   4   1 371.129 25.6495   5
  10   4   1 385.194 26.7722   4
  12  -4   1 70.6613 15.1759   7
  12  -4   1 58.5288 19.2238   7
 -12  -4  -1 40.7460 11.0730   7
 -12  -4  -1 44.0711 13.1348   7
 -12  -4  -1 74.2776 6.73156   9
  12  -4   1 76.0247 14.5690   5
 -12  -4  -1 60.0612 6.45361   8
 -12  -4  -1 60.9288 7.69336   3
  12  -4   1 71.6262 16.1490   4
  12  -4   1 55.9817 5.93041   8
 -12   4  -1 73.3177 6.27670   9
  12   4   1 80.2156 13.0048   4
 -12   4  -1 84.8448 15.1108   6
 -12   4  -1 75.9551 12.6814   1
 -12   4  -1 64.8706 16.4625   7
  12   4   1 75.7014 13.1665   5
  12   4   1 75.1628 14.7475   7
 -14  -4  -1 66.6807 17.2720   6
 -14  -4  -1 48.9405 6.55474   8
  14  -4   1 48.0017 7.73836   8
  14  -4   1 51.3203 16.8390   5
 -14  -4  -1 40.2495 4.95755   9
 -14  -4  -1 41.5588 7.95299   3
  14  -4   1 11.4593 14.3981   4
  14  -4   1 -3.3994 28.9498   7
 -14  -4  -1 9.80682 12.1998   7
  14   4   1 27.0783 13.0151   4
 -14   4  -1 16.7960 15.9450   1
 -14   4  -1 48.4546 19.1301   6
 -16  -4  -1 16.5690 4.69560   9
  16  -4   1 47.8300 20.8139   5
  16  -4   1 19.0448 9.09671   8
  16  -4   1 33.7771 19.9653   7
 -16  -4  -1 6.84987 6.90377   8
  16  -4   1 16.4490 18.6026   4
 -16  -4  -1 15.4068 7.22510   3
 -16  -4  -1 12.3232 25.0326   6
 -16  -4  -1 9.37807 16.7601   7
 -16   4  -1 21.8070 15.0639   1
 -16   4  -1 14.8116 25.0202   6
  16   4   1 6.34891 16.1811   5
  16   4   1 11.7582 14.6982   4
  17  -5  -1 64.1540 24.7929   5
  17  -5  -1 107.554 36.5809   7
  17  -5  -1 80.9691 11.7255   8
  17  -5  -1 74.2213 28.2171   4
 -17  -5   1 38.7911 22.3850   7
 -17  -5   1 72.2260 8.10776   9
 -17   5   1 38.8355 20.3470   1
 -15  -5   1 43.1030 5.39797   9
  15  -5  -1 34.5951 16.6852   4
 -15  -5   1 25.8515 24.0804   6
  15  -5  -1 27.9294 15.3685   5
 -15  -5   1 38.0848 6.72255   8
  15  -5  -1 46.9608 8.03158   8
  15  -5  -1 60.9470 18.0905   7
 -15  -5   1 37.9130 7.83330   3
 -15  -5   1 52.1495 16.1923   7
  15   5  -1 46.4252 16.2178   5
  15   5  -1 39.2683 15.9578   4
 -15   5   1 38.5260 21.3493   6
 -15   5   1 46.9750 16.0897   1
 -13  -5   1 142.679 17.3062   7
 -13  -5   1 150.999 10.0036   9
 -13  -5   1 116.767 11.2595   3
  13  -5  -1 137.705 12.3241   8
  13  -5  -1 161.555 17.6190   4
 -13  -5   1 122.904 9.48559   8
 -13  -5   1 91.5487 21.4082   6
  13  -5  -1 131.294 16.1496   5
 -13   5   1 116.216 17.4068   1
  13   5  -1 143.533 15.8064   5
  13   5  -1 176.742 20.5574   4
 -13   5   1 123.802 19.3616   6
 -11  -5   1 301.200 25.7508   5
 -11  -5   1 309.708 23.6587   7
  11  -5  -1 326.916 25.0107   5
 -11  -5   1 322.938 28.8064   6
 -11  -5   1 290.694 18.5632   9
 -11  -5   1 331.471 19.1561   8
  11  -5  -1 280.573 35.4090   7
  11  -5  -1 371.807 27.1891   7
  11  -5  -1 369.268 19.7507   8
 -11  -5   1 312.573 20.4453   3
 -11  -5   1 305.018 25.4346   7
 -11   5   1 326.118 26.4663   7
  11   5  -1 350.022 26.7882   4
 -11   5   1 367.794 28.2984   6
  11   5  -1 322.495 26.2207   5
  -9  -5   1 88.2385 6.14895   9
  -9  -5   1 74.3227 7.65343   3
  -9  -5   1 92.4022 10.9682   7
   9  -5  -1 92.7990 13.7477   7
   9  -5  -1 73.3687 12.0825   5
   9  -5  -1 100.908 13.2768   6
  -9  -5   1 92.3234 12.1617   6
   9  -5  -1 79.5527 10.5051   4
   9  -5  -1 84.4687 11.6315   7
  -9  -5   1 70.6406 6.07808   8
  -9  -5   1 86.4070 11.2189   5
  -9  -5   1 78.3077 11.5656   7
   9  -5  -1 74.7458 7.02279   8
   9   5  -1 57.1665 12.7791   6
   9   5  -1 62.1439 8.90213   7
   9   5  -1 72.9227 9.39429   5
  -9   5   1 76.0160 12.1505   6
   9   5  -1 67.0228 10.7778   4
  -9   5   1 50.7899 10.1296   1
  -9   5   1 77.6518 12.6682   7
   7  -5  -1 196.337 17.6856   1
   7  -5  -1 262.494 14.5692   8
  -7  -5   1 255.716 14.2404   9
  -7  -5   1 235.655 18.8543   5
  -7  -5   1 211.949 17.9407   4
   7  -5  -1 276.230 19.5326   7
  -7  -5   1 260.430 15.5200   3
   7  -5  -1 260.693 18.8822   4
  -7  -5   1 231.193 19.7270   6
   7  -5  -1 288.882 18.1747   5
  -7  -5   1 232.260 16.6493   7
   7  -5  -1 237.412 18.5841   7
  -7  -5   1 232.097 16.6903   7
   7  -5  -1 255.949 20.2879   6
  -7  -5   1 228.484 14.0094   8
   7   5  -1 236.526 17.9985   5
  -7   5   1 264.129 19.4209   7
  -7   5   1 278.159 18.3656   5
   7   5  -1 216.695 15.1327   7
   7   5  -1 215.266 17.3233   4
   7   5  -1 243.591 15.7312   7
   7   5  -1 232.895 18.5001   4
  -7   5   1 281.785 17.6719   7
  -7   5   1 261.469 18.6454   4
   7   5  -1 242.212 14.9586   1
   7   5  -1 237.196 19.2629   6
  -7   5   1 264.986 19.1414   6
   7   5  -1 218.772 14.4415   1
  -7   5   1 259.166 18.9822   1
  -5  -5   1 123.902 7.41976   9
  -5  -5   1 99.3199 8.83585   7
   5  -5  -1 131.024 12.2303   5
   5  -5  -1 140.485 11.7258   7
   5  -5  -1 118.951 7.44790   8
  -5  -5   1 106.860 10.9470   5
  -5  -5   1 132.701 11.9017   6
  -5  -5   1 112.780 8.99387   7
   5  -5  -1 124.052 12.1652   6
  -5  -5   1 103.613 6.92805   8
  -5  -5   1 116.671 7.01766   8
  -5  -5   1 114.532 8.19759   3
   5  -5  -1 138.194 11.8022   7
   5  -5  -1 123.910 11.5841   1
   5  -5  -1 109.893 11.4997   4
  -5   5   1 148.627 9.79463   7
   5   5  -1 128.820 13.6935   6
  -5   5   1 135.884 11.8813   4
   5   5  -1 126.965 8.05295   7
  -5   5   1 146.346 11.9193   6
   5   5  -1 124.391 11.5970   4
  -5   5   1 142.332 11.7996   5
   5   5  -1 118.285 10.0561   1
   5   5  -1 127.975 12.0342   5
   5   5  -1 124.874 8.26052   7
  -5   5   1 154.478 13.5890   1
   5   5  -1 116.078 11.8759   4
  -5   5   1 134.567 15.4928   7
   3  -5  -1 300.238 17.3141   7
   3  -5  -1 281.096 16.7308   7
   3  -5  -1 264.070 17.4265   5
   3  -5  -1 256.102 18.2679   4
  -3  -5   1 250.540 15.0682   7
  -3  -5   1 240.725 17.6141   6
  -3  -5   1 227.832 14.2962   9
   3  -5  -1 240.981 14.2976   8
  -3  -5   1 263.920 14.0355   8
   3  -5  -1 267.739 17.5363   1
  -3  -5   1 247.257 14.9368   3
  -3  -5   1 228.691 13.9693   8
   3  -5  -1 288.410 16.6526   6
  -3  -5   1 241.004 14.8402   7
  -3   5   1 307.337 18.7165   4
  -3   5   1 273.915 16.8137   7
  -3   5   1 274.693 17.4358   7
   3   5  -1 282.497 17.8394   1
   3   5  -1 260.582 18.2826   5
   3   5  -1 257.786 18.4622   4
  -3   5   1 280.787 18.4970   1
   3   5  -1 268.714 18.8128   4
   3   5  -1 276.757 18.2664   6
  -3   5   1 287.717 18.4858   5
   3   5  -1 259.711 18.6666   5
  -3   5   1 309.169 17.5481   6
   3   5  -1 283.479 17.4628   1
   1  -5  -1 73.8118 4.65716   8
  -1  -5   1 80.8312 5.42743   7
   1  -5  -1 87.0384 9.54236   1
  -1  -5   1 76.3324 4.39359   8
   1  -5  -1 81.2454 5.77589   3
   1  -5  -1 84.1214 8.70146   4
  -1  -5   1 67.5625 5.50702   7
  -1  -5   1 74.2301 8.05160   4
   1  -5  -1 86.9805 8.07039   7
   1  -5  -1 87.4605 6.71126   7
  -1  -5   1 58.9188 4.83474   9
  -1  -5   1 67.3785 5.92725   3
  -1  -5   1 69.7259 4.29255   8
  -1   5   1 66.4588 7.24734   4
  -1   5   1 58.5476 5.34343   7
   1   5  -1 61.7531 6.86274   5
  -1   5   1 58.7674 6.56851   5
  -1   5   1 55.2938 5.61759   6
   1   5  -1 54.8897 6.87281   6
  -1   5   1 64.5136 7.48001   5
   1   5  -1 56.9125 6.40583   1
   1   5  -1 58.1240 6.91450   5
   1   5  -1 55.3933 6.65070   6
  -1   5   1 57.4642 6.20342   6
  -1   5   1 72.8833 7.83109   1
   1   5  -1 49.7520 6.27892   1
   1   5  -1 53.9330 6.76245   4
  -1   5   1 57.8529 4.90676   7
   1  -5   1 1319.10 71.2930   8
   1  -5   1 1297.76 72.1122   7
   1  -5   1 1275.34 71.3247   8
  -1  -5  -1 1292.14 73.1329   1
   1  -5   1 1339.42 71.6416   3
  -1  -5  -1 1329.01 72.6078   7
  -1  -5  -1 1215.30 71.3046   9
   1  -5   1 1416.27 73.9050   4
  -1  -5  -1 1195.66 72.0368   8
   1  -5   1 1292.65 73.8634   5
  -1  -5  -1 1372.45 72.7123   7
  -1  -5  -1 1375.11 74.1342   4
  -1  -5  -1 1371.78 71.8484   3
   1   5   1 1364.61 81.0220   1
   1   5   1 1542.61 79.8848   7
  -1   5  -1 1574.65 81.5408   6
   1   5   1 1408.78 81.7305   4
   1   5   1 1257.38 79.9984   7
   1   5   1 1537.09 80.6561   6
  -1   5  -1 1502.96 81.0890   6
   1   5   1 1408.92 82.0039   5
   1   5   1 1433.33 81.8225   5
  -1   5  -1 1555.41 81.8779   5
  -1   5  -1 1326.26 81.5906   4
  -1   5  -1 1540.94 81.7447   1
  -1   5  -1 1566.08 82.0675   1
   1   5   1 1481.76 80.4854   6
   3  -5   1 273.515 17.2760   6
  -3  -5  -1 249.233 17.0739   5
   3  -5   1 284.305 18.1674   5
  -3  -5  -1 244.214 15.9685   7
   3  -5   1 260.116 16.8025   7
  -3  -5  -1 224.024 14.1406   9
   3  -5   1 265.926 18.0093   4
   3  -5   1 266.979 16.0167   7
  -3  -5  -1 253.820 14.0637   8
  -3  -5  -1 222.485 16.6510   6
  -3  -5  -1 249.909 15.9147   7
   3  -5   1 243.928 14.0968   8
  -3  -5  -1 250.035 14.9904   3
   3   5   1 242.519 17.3960   4
  -3   5  -1 257.063 17.2551   5
  -3   5  -1 289.379 18.4023   4
  -3   5  -1 275.341 15.1370   7
   3   5   1 226.102 17.6886   5
   3   5   1 232.799 15.8060   1
  -3   5  -1 282.146 17.6769   1
   3   5   1 244.894 14.8955   7
  -3   5  -1 254.850 15.9520   7
   3   5   1 252.981 16.4791   6
   3   5   1 238.065 15.9954   1
  -3   5  -1 286.326 17.6406   6
   3   5   1 229.680 17.0818   4
   5  -5   1 498.698 31.1808   7
   5  -5   1 466.776 31.4450   1
  -5  -5  -1 528.548 31.4547   6
   5  -5   1 577.282 32.5578   5
  -5  -5  -1 512.593 30.8124   7
   5  -5   1 558.005 31.7112   4
  -5  -5  -1 500.074 30.3792   7
  -5  -5  -1 498.163 28.6056   9
  -5  -5  -1 503.072 28.6102   8
  -5  -5  -1 512.588 31.6066   5
   5  -5   1 534.682 31.7247   6
   5  -5   1 551.890 31.2685   7
   5  -5   1 530.917 28.7190   8
  -5  -5  -1 498.642 29.2599   3
   5   5   1 485.837 32.9816   4
   5   5   1 531.423 33.3822   4
   5   5   1 536.104 30.7855   1
  -5   5  -1 577.959 31.8631   7
  -5   5  -1 570.065 33.2827   6
  -5   5  -1 607.962 33.1944   5
  -5   5  -1 565.484 34.1162   4
   5   5   1 520.270 31.3083   7
   5   5   1 549.635 32.8624   6
  -5   5  -1 511.051 31.9734   7
  -5   5  -1 591.048 33.6566   1
   5   5   1 538.318 30.8435   1
   5   5   1 518.696 33.2765   5
  -7  -5  -1 290.240 21.6487   6
  -7  -5  -1 292.934 18.0113   3
   7  -5   1 296.335 22.7748   6
  -7  -5  -1 278.273 20.0677   7
   7  -5   1 276.006 20.8416   1
   7  -5   1 297.457 21.1257   4
  -7  -5  -1 324.737 16.9291   9
   7  -5   1 315.419 21.5632   5
   7  -5   1 263.286 22.4972   7
   7  -5   1 287.925 17.4969   8
  -7  -5  -1 279.916 19.4690   7
  -7  -5  -1 264.827 22.8915   5
  -7  -5  -1 285.857 16.8751   8
   7  -5   1 330.016 20.2672   7
   7   5   1 262.813 19.8710   4
  -7   5  -1 264.496 19.8392   6
   7   5   1 248.659 18.1814   7
  -7   5  -1 274.622 20.0558   7
   7   5   1 218.382 19.6413   6
  -7   5  -1 294.766 21.1174   1
  -7   5  -1 263.865 18.1851   7
  -7   5  -1 292.725 19.0669   5
   7   5   1 260.986 20.3890   5
  -7   5  -1 304.720 22.2731   4
  -9  -5  -1 509.649 34.3706   6
   9  -5   1 560.329 35.1305   5
   9  -5   1 518.866 35.2876   7
  -9  -5  -1 546.933 33.7224   7
   9  -5   1 558.337 34.9310   7
  -9  -5  -1 505.359 30.5352   3
  -9  -5  -1 509.334 29.5077   9
  -9  -5  -1 482.555 34.6919   5
  -9  -5  -1 530.929 29.8892   8
  -9  -5  -1 527.577 34.1415   7
   9  -5   1 542.312 29.8376   8
   9  -5   1 577.146 34.3613   4
   9   5   1 453.679 34.4591   6
   9   5   1 510.581 32.7301   5
  -9   5  -1 531.502 33.6499   6
  -9   5  -1 525.063 33.8948   7
  -9   5  -1 534.162 32.9665   1
   9   5   1 503.132 32.0857   7
   9   5   1 511.026 33.1122   4
  11  -5   1 67.9136 12.3691   5
 -11  -5  -1 61.6805 5.61023   9
  11  -5   1 70.4402 14.7802   7
 -11  -5  -1 46.5581 6.47769   3
 -11  -5  -1 49.2809 5.61138   8
 -11  -5  -1 46.7736 15.0853   6
  11  -5   1 51.7635 5.70275   8
  11  -5   1 75.8478 15.1225   7
 -11  -5  -1 59.2303 10.7423   7
  11  -5   1 70.8035 11.0389   4
 -11   5  -1 65.1288 13.0309   7
  11   5   1 64.5036 13.7639   5
  11   5   1 56.5308 11.5779   4
  11   5   1 71.8063 13.1110   7
  13  -5   1 128.841 11.2766   8
 -13  -5  -1 122.374 11.7297   3
 -13  -5  -1 141.214 10.9343   8
  13  -5   1 129.622 17.5262   4
 -13  -5  -1 88.6349 21.1379   6
 -13  -5  -1 131.994 18.5616   7
  13  -5   1 127.697 18.3086   7
  13  -5   1 191.967 21.8016   5
 -13  -5  -1 138.420 9.51729   9
 -13   5  -1 144.170 17.6380   1
 -13   5  -1 146.057 19.4244   6
  13   5   1 110.185 16.2595   4
  13   5   1 127.166 16.6107   5
 -15  -5  -1 78.2337 7.73277   9
 -15  -5  -1 69.8329 7.77292   8
  15  -5   1 98.3001 20.9064   5
  15  -5   1 82.7462 18.7002   4
 -15  -5  -1 48.1263 19.0274   7
  15  -5   1 64.0645 22.7935   7
 -15  -5  -1 75.4287 25.2708   6
  15  -5   1 96.0424 10.0161   8
 -15  -5  -1 87.4548 10.7929   3
  15   5   1 69.7386 17.0555   4
 -15   5  -1 94.3549 22.4761   1
 -15   5  -1 61.4727 23.2538   6
  15   5   1 87.2306 16.2495   5
  16  -6  -1 -16.754 17.8469   5
  16  -6  -1 3.76861 8.62406   8
  16  -6  -1 24.4120 20.0735   4
  16  -6  -1 14.7773 29.5950   7
 -16  -6   1 21.4543 28.4282   6
 -16   6   1 1.62136 24.1601   6
  14  -6  -1 34.8884 18.6010   5
 -14  -6   1 26.1784 21.4772   6
  14  -6  -1 10.2654 14.0381   4
 -14  -6   1 14.3518 4.35150   9
  14  -6  -1 26.3953 7.28263   8
  14  -6  -1 32.9135 18.2271   7
 -14  -6   1 12.4683 6.59071   3
 -14  -6   1 15.5391 5.05174   8
 -14  -6   1 2.10826 11.8589   7
 -14   6   1 4.34185 20.0351   6
  14   6  -1 4.18015 14.8856   4
  14   6  -1 16.1377 14.7747   5
 -14   6   1 21.8637 15.2121   1
  12  -6  -1 287.442 28.0523   4
  12  -6  -1 306.726 25.0168   5
 -12  -6   1 292.885 17.7232   8
 -12  -6   1 273.181 22.1804   7
  12  -6  -1 300.154 18.6020   8
 -12  -6   1 303.190 17.5587   9
 -12  -6   1 288.096 29.7611   6
 -12  -6   1 258.949 19.3614   3
  12  -6  -1 288.002 27.1495   7
 -12   6   1 321.070 29.5513   1
 -12   6   1 292.723 31.1906   6
  12   6  -1 300.079 26.9248   4
  12   6  -1 241.323 26.5229   5
  10  -6  -1 564.214 35.0919   7
 -10  -6   1 507.226 30.3878   3
  10  -6  -1 565.599 29.9661   8
 -10  -6   1 521.374 29.1835   9
 -10  -6   1 534.915 34.9957   7
 -10  -6   1 479.672 37.2355   6
 -10  -6   1 492.136 29.3816   8
 -10  -6   1 535.048 32.9904   7
 -10  -6   1 447.147 36.6054   5
  10  -6  -1 518.594 38.9802   7
  10   6  -1 486.747 35.3210   5
  10   6  -1 510.865 36.2381   4
 -10   6   1 589.886 37.2513   6
  10   6  -1 492.014 32.4133   7
 -10   6   1 536.462 36.4492   1
 -10   6   1 556.481 38.4416   7
   8  -6  -1 21.2312 3.80654   8
  -8  -6   1 25.3249 3.94121   8
   8  -6  -1 25.4700 8.17721   4
  -8  -6   1 26.6331 7.89280   7
  -8  -6   1 22.3327 10.4400   6
  -8  -6   1 25.9176 8.77523   5
  -8  -6   1 24.1092 3.34574   9
   8  -6  -1 26.2034 9.82460   5
   8  -6  -1 25.6260 8.09139   7
  -8  -6   1 26.0814 2.91846   8
  -8  -6   1 45.0810 6.87494   7
  -8  -6   1 36.6448 5.25445   3
   8  -6  -1 26.1014 11.4066   7
   8  -6  -1 22.1249 11.6061   6
   8   6  -1 36.4826 9.35396   4
   8   6  -1 24.2665 5.78169   7
  -8   6   1 28.5821 8.65676   1
   8   6  -1 41.0965 12.2927   6
   8   6  -1 29.8338 10.2297   5
   8   6  -1 28.4914 4.94958   1
   8   6  -1 34.5627 4.18893   1
  -8   6   1 44.6083 8.17727   7
  -8   6   1 48.6883 10.2941   6
  -6  -6   1 33.9444 3.89678   8
   6  -6  -1 47.4626 9.26435   7
  -6  -6   1 42.2296 8.14323   5
  -6  -6   1 35.1710 3.94638   9
  -6  -6   1 40.1215 5.91602   7
   6  -6  -1 33.9930 7.06473   5
  -6  -6   1 43.5005 5.11370   3
  -6  -6   1 32.5753 5.95123   7
  -6  -6   1 39.5935 3.21717   8
   6  -6  -1 40.1780 3.82294   8
   6  -6  -1 45.7208 9.91278   6
   6  -6  -1 33.4137 7.71479   4
  -6  -6   1 43.5328 10.4636   6
   6  -6  -1 47.0897 7.30646   7
  -6   6   1 38.1883 6.75663   5
   6   6  -1 40.9829 7.91017   4
   6   6  -1 21.7835 8.04248   5
  -6   6   1 26.6102 8.02777   6
   6   6  -1 24.7947 4.91238   1
   6   6  -1 19.9373 5.61255   1
  -6   6   1 14.6075 8.64464   1
  -6   6   1 37.4214 7.56868   7
   6   6  -1 25.1261 10.4508   6
   4  -6  -1 8.01075 5.39358   7
  -4  -6   1 10.4679 2.88640   7
  -4  -6   1 10.5850 3.96688   3
  -4  -6   1 12.8814 3.49543   7
  -4  -6   1 8.08226 8.20693   6
   4  -6  -1 7.58596 6.26361   4
   4  -6  -1 20.2429 7.57627   6
   4  -6  -1 12.0372 5.81590   5
  -4  -6   1 12.0804 1.59286   8
   4  -6  -1 21.0902 6.34728   1
  -4  -6   1 12.2041 2.52796   9
   4  -6  -1 8.56919 2.36818   8
  -4  -6   1 12.6599 1.50578   8
   4  -6  -1 19.5561 6.43220   7
  -4   6   1 11.0936 5.97887   1
  -4   6   1 26.0086 4.23192   7
  -4   6   1 27.4618 5.83698   5
   4   6  -1 25.9692 7.86356   4
  -4   6   1 23.5251 5.08311   7
   4   6  -1 14.4572 4.61237   1
  -4   6   1 18.4732 6.63809   4
   4   6  -1 33.7471 7.30203   5
  -4   6   1 28.2481 5.89631   6
   4   6  -1 26.3891 6.02716   1
   4   6  -1 21.8479 6.88994   4
   4   6  -1 16.8459 7.35387   6
   4   6  -1 25.8478 6.63273   5
   2  -6  -1 532.338 30.3880   4
   2  -6  -1 537.719 27.1382   3
  -2  -6   1 473.154 29.6767   4
   2  -6  -1 457.000 29.9403   1
  -2  -6   1 481.576 27.5228   3
  -2  -6   1 482.651 26.4855   8
  -2  -6   1 459.900 26.7282   9
  -2  -6   1 474.436 26.4630   8
  -2  -6   1 468.734 27.4296   7
  -2  -6   1 476.357 27.3056   7
   2  -6  -1 491.382 28.8381   7
   2   6  -1 408.257 27.5764   6
   2   6  -1 445.815 27.8114   1
   2   6  -1 470.622 27.8627   1
  -2   6   1 495.790 27.8560   6
   2   6  -1 442.430 28.6013   5
   2   6  -1 459.262 28.2418   6
  -2   6   1 499.498 26.6951   7
  -2   6   1 463.874 26.7673   6
   2   6  -1 428.319 28.6760   4
  -2   6   1 408.841 28.0135   5
   2   6  -1 435.244 28.5426   4
  -2   6   1 465.203 29.2491   4
  -2   6   1 493.520 29.0849   1
  -2   6   1 494.931 29.0959   5
  -2   6   1 450.678 25.9840   7
   2   6  -1 440.284 28.5508   5
   0  -6   1 721.498 40.1351   7
   0  -6   1 714.247 40.2730   7
   0  -6  -1 651.889 39.3089   9
   0  -6  -1 732.016 41.1362   7
   0  -6   1 660.431 39.3483   9
   0  -6   1 696.846 39.2621   8
   0  -6   1 759.083 42.9881   4
   0  -6  -1 692.432 42.0024   1
   0  -6  -1 722.301 39.6028   8
   0  -6  -1 710.843 41.3753   7
   0  -6   1 736.938 39.9668   3
   0  -6  -1 712.591 39.4629   8
   0  -6   1 725.071 39.3138   8
   0  -6  -1 779.520 43.5501   4
   0  -6  -1 829.436 40.0657   3
   0   6  -1 779.943 44.0726   1
   0   6   1 766.308 43.8490   5
   0   6  -1 732.515 43.2289   6
   0   6  -1 720.474 43.1108   1
   0   6   1 725.373 43.5835   4
   0   6   1 751.237 42.0733   6
   0   6  -1 701.255 43.1801   5
   0   6   1 759.233 40.8299   7
   0   6  -1 757.101 42.8699   6
   0   6  -1 709.571 43.7371   5
   0   6   1 707.503 43.6609   5
   0   6   1 762.698 40.8298   7
   0   6   1 814.400 43.6471   1
   0   6  -1 706.909 43.6609   4
   2  -6   1 689.429 39.6470   4
  -2  -6  -1 664.080 40.1368   4
  -2  -6  -1 668.578 37.9383   7
  -2  -6  -1 704.467 36.4031   8
   2  -6   1 653.631 37.8929   7
   2  -6   1 665.453 40.0596   5
  -2  -6  -1 653.089 36.4132   8
   2  -6   1 664.380 36.3191   8
  -2  -6  -1 670.633 37.0118   3
   2  -6   1 631.652 36.3483   8
   2  -6   1 675.564 37.7146   7
   2  -6   1 652.226 36.6028   3
  -2  -6  -1 642.486 36.3472   9
  -2  -6  -1 657.704 38.0127   7
  -2   6  -1 737.932 44.4484   1
   2   6   1 809.626 44.8153   5
   2   6   1 665.098 43.6531   6
   2   6   1 769.106 44.7972   5
  -2   6  -1 799.276 44.4752   5
  -2   6  -1 781.123 43.9740   6
  -2   6  -1 785.771 41.3976   7
   2   6   1 720.939 44.7846   4
  -2   6  -1 758.637 45.4260   4
   2   6   1 746.587 43.6704   1
  -2   6  -1 799.839 44.5836   1
   2   6   1 719.592 43.5430   1
  -2   6  -1 765.409 41.3966   7
  -4  -6  -1 15.0900 3.56991   3
  -4  -6  -1 18.9353 5.12245   7
  -4  -6  -1 18.8401 2.78951   9
   4  -6   1 13.7449 7.56753   6
   4  -6   1 7.57040 1.99383   8
  -4  -6  -1 13.1890 3.92237   7
   4  -6   1 11.4302 5.28013   7
   4  -6   1 5.84302 6.04015   4
  -4  -6  -1 8.15467 6.70503   6
  -4  -6  -1 4.36069 8.98239   5
   4  -6   1 -0.7373 6.57070   5
  -4  -6  -1 10.1111 2.71628   8
   4  -6   1 9.28227 5.44829   7
  -4  -6  -1 11.6652 2.01379   8
  -4   6  -1 14.1465 6.57508   1
  -4   6  -1 10.4488 5.02216   7
   4   6   1 21.4563 5.93370   1
   4   6   1 15.3029 7.20789   4
  -4   6  -1 18.4657 7.42443   6
  -4   6  -1 27.5258 5.48447   5
   4   6   1 11.0764 4.91516   1
   4   6   1 17.3992 6.37107   4
   4   6   1 16.3480 2.95127   7
   4   6   1 13.5067 5.69648   5
   4   6   1 17.5119 6.61648   6
  -4   6  -1 10.1572 6.80038   4
  -4   6  -1 3.02636 5.75750   1
  -4   6  -1 9.07660 3.22770   7
   6  -6   1 193.419 14.1391   7
  -6  -6  -1 156.516 9.87844   9
  -6  -6  -1 154.861 13.3310   7
   6  -6   1 161.825 14.7485   5
   6  -6   1 184.872 16.0676   4
  -6  -6  -1 148.324 10.9352   3
  -6  -6  -1 181.248 10.0714   8
  -6  -6  -1 150.177 15.8468   6
   6  -6   1 159.563 9.91129   8
  -6  -6  -1 147.290 18.6017   5
   6  -6   1 162.844 17.8560   6
  -6  -6  -1 124.477 15.9783   7
   6  -6   1 185.377 17.7708   7
   6   6   1 153.741 12.7980   7
   6   6   1 159.056 11.0036   1
  -6   6  -1 178.459 16.8736   4
   6   6   1 161.046 11.9405   7
   6   6   1 141.115 11.4077   1
  -6   6  -1 177.003 15.1689   1
   6   6   1 178.915 16.5903   4
  -6   6  -1 188.824 15.2185   6
   6   6   1 140.271 15.5683   6
   6   6   1 147.389 14.6796   5
  -6   6  -1 164.170 14.1872   7
   8  -6   1 288.552 16.3482   8
   8  -6   1 296.619 23.1104   5
  -8  -6  -1 249.386 23.6121   6
  -8  -6  -1 260.056 17.1964   3
  -8  -6  -1 268.475 21.2270   7
  -8  -6  -1 244.774 22.7012   5
  -8  -6  -1 286.960 16.3011   8
   8  -6   1 282.903 21.1162   4
  -8  -6  -1 288.188 19.0691   7
   8  -6   1 275.516 25.6125   6
  -8  -6  -1 259.009 15.9515   9
   8  -6   1 274.703 20.3927   7
   8   6   1 245.885 20.2473   4
  -8   6  -1 263.482 21.7403   1
  -8   6  -1 280.769 22.0816   7
   8   6   1 231.608 22.7471   5
   8   6   1 238.696 17.8668   7
  -8   6  -1 265.436 23.2761   6
   8   6   1 227.630 23.9532   6
 -10  -6  -1 49.3055 14.2644   6
 -10  -6  -1 56.1113 6.08541   9
 -10  -6  -1 34.8047 6.82577   3
  10  -6   1 41.0112 11.1515   5
  10  -6   1 53.5619 12.6143   4
 -10  -6  -1 33.1015 9.45116   7
  10  -6   1 35.9744 9.02190   7
  10  -6   1 35.3603 4.95583   8
 -10  -6  -1 33.9573 11.0960   7
  10  -6   1 43.8209 14.9718   7
 -10  -6  -1 41.0156 4.60247   8
 -10   6  -1 51.4181 13.6262   7
 -10   6  -1 40.7336 13.7628   6
  10   6   1 46.5062 10.3842   7
  10   6   1 49.3179 11.9666   5
 -10   6  -1 52.9489 12.0462   1
  10   6   1 50.9965 10.9634   4
  12  -6   1 128.223 10.9285   8
  12  -6   1 113.147 15.3608   5
  12  -6   1 144.615 18.7111   4
 -12  -6  -1 135.520 9.75044   9
 -12  -6  -1 123.946 9.94950   8
  12  -6   1 142.036 18.1075   7
 -12  -6  -1 98.2128 20.8848   6
 -12  -6  -1 104.137 12.1828   3
 -12  -6  -1 106.885 18.4505   7
  12   6   1 121.035 17.1811   4
 -12   6  -1 133.557 18.9149   6
 -12   6  -1 162.106 19.9382   1
 -14  -6  -1 63.7057 9.81487   3
  14  -6   1 34.3840 14.8581   5
  14  -6   1 65.8084 19.7624   4
  14  -6   1 70.8374 23.8156   7
 -14  -6  -1 71.5005 24.2547   6
 -14  -6  -1 58.1645 6.90167   8
 -14  -6  -1 63.2458 16.1410   7
  14  -6   1 48.9076 7.87634   8
 -14  -6  -1 58.8856 6.78234   9
 -14   6  -1 89.5818 23.4655   6
  14   6   1 59.5352 16.4358   4
  14   6   1 47.6698 13.5021   5
 -14   6  -1 102.287 20.8594   1
  16  -6   1 37.6515 22.0944   5
  16  -6   1 109.170 23.0277   4
  16   6   1 25.6924 32.4949   5
  15  -7  -1 9.72487 7.43269   8
  15  -7  -1 18.7167 20.2065   4
  15  -7  -1 -23.332 29.3827   7
  15  -7  -1 -11.807 22.8250   5
 -15  -7   1 15.7762 26.5450   6
 -15   7   1 -12.056 27.0557   6
 -15   7   1 -10.093 18.8148   1
  15   7  -1 -22.555 22.6700   4
 -13  -7   1 -36.580 19.5889   6
  13  -7  -1 22.2672 18.8924   7
 -13  -7   1 -13.963 15.4628   7
  13  -7  -1 9.97228 6.42008   8
  13  -7  -1 10.0774 17.9489   4
  13  -7  -1 -3.8797 18.4438   5
 -13  -7   1 9.69555 6.26542   3
 -13  -7   1 4.37839 4.15036   9
 -13  -7   1 12.2910 4.60624   8
  13   7  -1 22.3500 14.1991   4
  13   7  -1 13.8642 12.7035   5
 -13   7   1 -2.9838 19.9551   1
 -13   7   1 -59.385 18.4991   6
  11  -7  -1 214.558 24.7227   7
 -11  -7   1 160.032 23.2762   6
  11  -7  -1 197.322 13.7899   8
  11  -7  -1 203.937 22.3035   4
 -11  -7   1 223.125 13.0379   9
 -11  -7   1 165.820 12.5053   8
 -11  -7   1 189.152 15.3380   3
  11  -7  -1 192.081 24.2545   5
 -11  -7   1 215.400 20.7645   7
 -11   7   1 159.111 18.4102   1
  11   7  -1 187.726 21.4792   4
  11   7  -1 144.683 18.6914   5
  -9  -7   1 655.148 40.0830   3
   9  -7  -1 716.422 47.1111   7
   9  -7  -1 724.913 44.6490   7
  -9  -7   1 675.100 42.3704   7
  -9  -7   1 763.569 39.1022   9
  -9  -7   1 695.179 42.5936   7
  -9  -7   1 642.791 45.0882   6
   9  -7  -1 735.010 44.3185   5
   9  -7  -1 641.959 53.3636   6
  -9  -7   1 674.569 38.8185   8
   9  -7  -1 727.260 39.4197   8
  -9   7   1 805.043 48.2539   1
   9   7  -1 689.700 45.0200   5
   9   7  -1 698.961 46.4889   4
  -9   7   1 737.757 46.9505   6
  -7  -7   1 125.706 7.67252   8
  -7  -7   1 113.536 9.90906   3
  -7  -7   1 126.413 12.1470   7
   7  -7  -1 133.657 14.9326   6
  -7  -7   1 131.745 11.8212   7
  -7  -7   1 115.344 8.26583   9
   7  -7  -1 123.348 14.3324   4
   7  -7  -1 131.672 15.6777   7
   7  -7  -1 132.889 14.6892   7
  -7  -7   1 123.407 16.4146   6
   7  -7  -1 124.985 8.86031   8
   7  -7  -1 144.971 17.6732   5
  -7  -7   1 114.905 8.24618   8
   7   7  -1 93.8501 14.5967   5
  -7   7   1 137.054 16.4561   6
   7   7  -1 109.793 9.92688   1
  -7   7   1 117.858 13.2047   7
   7   7  -1 115.968 14.4951   5
   7   7  -1 133.306 15.3476   4
   7   7  -1 111.600 14.8582   6
   5  -7  -1 -1.8447 8.99533   6
  -5  -7   1 5.07149 4.45090   7
   5  -7  -1 2.82912 9.45863   4
   5  -7  -1 -1.5212 2.13214   8
   5  -7  -1 1.88937 7.41250   5
  -5  -7   1 4.47089 1.79883   8
  -5  -7   1 0.33674 4.02544   3
  -5  -7   1 -5.5447 3.00156   9
   5  -7  -1 -4.4914 7.09481   7
  -5  -7   1 0.74116 1.15432   8
   5  -7  -1 -8.0764 6.43316   7
  -5  -7   1 -3.1597 8.18166   6
  -5  -7   1 -4.7570 4.74408   7
   5   7  -1 -6.0942 8.21185   5
  -5   7   1 7.74647 7.08822   6
   5   7  -1 -1.3356 7.02574   1
  -5   7   1 0.12347 7.59194   7
  -5   7   1 2.00077 9.35424   1
   5   7  -1 19.9253 8.34184   6
   5   7  -1 8.29870 6.87338   5
   5   7  -1 -8.3643 4.77231   1
   5   7  -1 15.6751 7.06857   4
   3  -7  -1 43.4693 8.02379   4
   3  -7  -1 51.5685 8.82483   7
   3  -7  -1 53.1848 6.36982   3
  -3  -7   1 63.6476 5.04287   9
   3  -7  -1 57.4617 9.84665   1
  -3  -7   1 56.6150 3.90858   8
  -3  -7   1 56.1797 5.95265   7
  -3  -7   1 54.0571 5.49798   3
  -3  -7   1 52.2275 6.45298   7
  -3  -7   1 52.8804 3.68678   8
  -3   7   1 68.5804 10.2636   5
   3   7  -1 75.0635 9.91578   1
   3   7  -1 73.0065 10.6679   5
   3   7  -1 64.7680 10.1235   6
   3   7  -1 62.6895 10.1723   5
  -3   7   1 72.5582 7.66490   7
   3   7  -1 71.0489 9.92855   4
  -3   7   1 74.3991 8.75552   6
  -3   7   1 73.7208 7.14834   7
  -3   7   1 76.2718 9.81000   6
   3   7  -1 65.7090 8.65856   1
  -3   7   1 71.1666 10.9104   1
   1  -7  -1 630.975 34.0873   8
   1  -7  -1 611.895 34.4105   3
  -1  -7   1 640.532 34.8190   7
   1  -7  -1 597.527 33.8821   8
  -1  -7   1 586.367 33.8430   9
   1  -7  -1 598.153 38.5033   4
  -1  -7   1 634.212 37.9235   4
   1  -7  -1 637.953 36.2513   7
  -1  -7   1 631.496 33.6590   8
  -1  -7   1 637.801 34.9248   7
   1  -7  -1 626.211 36.0576   7
  -1  -7   1 599.633 33.7771   8
   1  -7  -1 608.754 37.8844   1
   1  -7  -1 566.203 33.7305   9
  -1  -7   1 629.904 34.7114   3
  -1   7   1 640.765 34.0397   7
  -1   7   1 659.667 38.5665   5
   1   7  -1 673.529 38.7634   5
   1   7  -1 649.812 38.7052   5
  -1   7   1 632.779 37.8616   5
   1   7  -1 555.550 38.1860   4
  -1   7   1 611.666 34.0049   7
  -1   7   1 600.456 39.8887   4
  -1   7   1 611.485 35.7287   6
   1   7  -1 586.999 36.9316   6
   1   7  -1 587.055 37.1785   1
   1   7  -1 629.141 37.4027   6
   1   7  -1 630.937 38.6601   1
  -1   7   1 593.037 37.4681   1
  -1  -7  -1 707.883 37.1129   8
   1  -7   1 675.320 37.5257   3
  -1  -7  -1 673.042 37.1394   8
   1  -7   1 642.464 38.3768   7
   1  -7   1 688.146 41.8299   4
  -1  -7  -1 695.042 37.8981   3
  -1  -7  -1 669.589 39.1019   7
   1  -7   1 626.253 36.9003   9
   1  -7   1 666.234 36.9786   8
  -1  -7  -1 713.607 41.1607   4
  -1  -7  -1 657.138 36.9945   9
  -1  -7  -1 699.936 38.9800   7
  -1   7  -1 684.343 40.5641   1
  -1   7  -1 628.686 39.5116   5
  -1   7  -1 702.852 40.4968   1
   1   7   1 636.798 38.0825   6
   1   7   1 630.038 39.3715   1
  -1   7  -1 678.900 38.9513   6
   1   7   1 661.607 39.3297   1
   1   7   1 687.265 40.4393   5
   1   7   1 669.863 40.2759   5
  -1   7  -1 656.848 40.4915   5
  -1   7  -1 699.615 40.1768   6
  -1   7  -1 576.799 40.6652   4
  -3  -7  -1 281.134 15.8998   8
   3  -7   1 272.581 16.1861   8
  -3  -7  -1 269.710 15.8904   9
   3  -7   1 290.058 15.7960   8
   3  -7   1 307.297 20.9844   5
   3  -7   1 262.948 18.9269   7
  -3  -7  -1 273.778 18.8135   7
  -3  -7  -1 290.502 15.7478   8
   3  -7   1 259.044 16.1763   3
   3  -7   1 279.446 20.0204   4
   3  -7   1 276.112 17.2701   7
  -3  -7  -1 251.121 20.2594   3
  -3  -7  -1 288.415 18.5151   7
  -3   7  -1 326.490 25.9953   1
  -3   7  -1 298.618 21.0305   6
   3   7   1 297.465 20.2634   1
   3   7   1 304.719 21.8875   4
   3   7   1 306.939 22.0715   5
  -3   7  -1 315.876 21.5616   1
   3   7   1 260.699 22.6342   5
  -3   7  -1 257.955 22.8213   4
  -3   7  -1 301.814 17.3206   7
   3   7   1 285.475 20.2302   6
  -3   7  -1 318.246 17.5409   7
   3   7   1 326.346 21.3879   1
  -5  -7  -1 134.443 13.9683   6
   5  -7   1 144.796 8.85987   8
  -5  -7  -1 133.050 12.5900   7
  -5  -7  -1 156.668 18.0003   5
   5  -7   1 129.519 10.7228   7
   5  -7   1 178.332 17.1804   6
  -5  -7  -1 141.086 8.40335   8
  -5  -7  -1 140.415 11.2970   7
  -5  -7  -1 111.768 9.90534   3
   5  -7   1 124.928 14.1854   4
   5  -7   1 112.304 14.2342   5
  -5  -7  -1 138.343 8.97773   9
   5  -7   1 147.438 16.3437   7
  -5  -7  -1 126.325 8.50637   8
   5   7   1 111.592 11.8461   1
   5   7   1 139.702 11.9398   1
  -5   7  -1 134.029 14.6356   1
   5   7   1 130.499 14.7738   5
   5   7   1 125.794 15.4868   6
  -5   7  -1 127.408 15.1214   6
   5   7   1 123.324 15.1153   4
  -5   7  -1 126.629 13.5836   7
   7  -7   1 193.585 22.9928   6
  -7  -7  -1 220.328 12.7518   8
   7  -7   1 219.954 13.0120   8
  -7  -7  -1 205.380 17.8887   7
  -7  -7  -1 191.402 21.1117   6
  -7  -7  -1 212.984 12.7848   9
   7  -7   1 273.467 21.8914   4
   7  -7   1 220.781 20.9303   7
  -7  -7  -1 193.270 19.8752   7
  -7  -7  -1 192.006 14.1737   3
   7   7   1 170.330 19.8747   6
   7   7   1 195.461 22.2468   5
  -7   7  -1 224.280 20.7401   6
   7   7   1 188.799 14.4092   7
   7   7   1 205.240 18.3295   4
   7   7   1 198.167 13.7464   1
  -7   7  -1 168.904 21.1220   1
   7   7   1 224.898 13.7794   1
  -7   7  -1 217.667 21.8333   7
  -9  -7  -1 142.115 17.8017   7
   9  -7   1 137.373 9.32383   8
   9  -7   1 180.863 17.7551   5
  -9  -7  -1 142.056 12.1884   3
  -9  -7  -1 154.903 9.84033   9
  -9  -7  -1 140.359 9.81588   8
  -9  -7  -1 142.890 16.7209   6
   9  -7   1 149.296 17.0281   7
  -9   7  -1 172.843 18.8207   7
  -9   7  -1 137.009 18.4422   6
   9   7   1 153.832 16.3488   7
   9   7   1 151.793 18.5058   4
   9   7   1 153.953 19.6174   5
  -9   7  -1 194.419 19.6949   1
 -11  -7  -1 7.95562 18.0005   6
  11  -7   1 25.6125 13.8905   5
  11  -7   1 12.6418 11.9948   4
 -11  -7  -1 37.3323 11.6054   7
 -11  -7  -1 19.1554 5.00773   9
 -11  -7  -1 20.1024 4.24560   8
  11  -7   1 21.2850 4.83491   8
 -11  -7  -1 1.44076 6.93392   3
  11  -7   1 15.9646 16.3273   7
  11   7   1 20.4836 12.8798   4
 -11   7  -1 25.9753 19.0995   6
  11   7   1 23.1993 16.6644   5
 -11   7  -1 33.2625 13.1195   1
 -13  -7  -1 74.4920 8.46659   9
 -13  -7  -1 69.6107 24.1396   6
  13  -7   1 83.2439 21.1771   4
  13  -7   1 80.7851 8.51219   8
 -13  -7  -1 65.8090 9.82823   3
  13  -7   1 92.3326 19.6353   5
  13  -7   1 74.0790 20.3189   7
 -13  -7  -1 58.6503 14.0984   7
 -13  -7  -1 90.7467 8.11991   8
 -13   7  -1 67.4623 20.0408   6
  13   7   1 49.8132 17.3306   4
  13   7   1 39.4090 15.2667   5
 -13   7  -1 69.3304 18.6391   1
  15  -7   1 47.8666 21.6076   4
 -15  -7  -1 23.3691 8.12181   8
  15  -7   1 43.7378 8.33949   8
 -15  -7  -1 44.5563 29.2776   6
 -15  -7  -1 26.0599 11.3249   3
  15  -7   1 26.3879 20.8577   7
  15  -7   1 -4.4982 25.7388   5
  15   7   1 60.6409 22.6560   5
 -15   7  -1 16.6465 28.9167   6
 -15   7  -1 21.7379 22.7547   1
 -14  -8   1 21.3522 5.77849   8
  14  -8  -1 -14.521 25.0596   5
  14  -8  -1 42.8393 20.6262   7
  14  -8  -1 16.1921 21.4061   4
 -14  -8   1 19.6842 31.0131   6
  14  -8  -1 26.4038 6.10716   8
 -14   8   1 27.4792 26.2321   6
 -12  -8   1 3.95289 4.30576   9
  12  -8  -1 -19.562 17.2994   4
 -12  -8   1 -28.964 21.0681   6
 -12  -8   1 1.14846 7.17298   3
  12  -8  -1 25.3673 15.3122   7
 -12  -8   1 0.61411 3.21404   8
  12  -8  -1 18.6515 16.9295   5
 -12  -8   1 -4.1997 12.8538   7
  12  -8  -1 -8.2165 5.58199   8
  12   8  -1 5.92479 15.5597   5
  12   8  -1 -10.212 14.0832   4
 -12   8   1 36.9584 17.0580   1
 -12   8   1 3.29779 20.5383   6
 -10  -8   1 118.651 9.01052   9
 -10  -8   1 112.505 13.5235   7
  10  -8  -1 133.314 19.9848   4
  10  -8  -1 116.805 9.80750   8
  10  -8  -1 101.682 15.0495   7
 -10  -8   1 122.221 23.6958   6
 -10  -8   1 139.218 8.92656   8
 -10  -8   1 102.635 12.2220   3
  10  -8  -1 106.553 19.3979   5
  10   8  -1 138.648 18.4648   4
 -10   8   1 124.706 18.2136   6
 -10   8   1 110.003 16.9888   1
   8  -8  -1 168.670 18.8915   4
  -8  -8   1 154.736 21.6433   6
  -8  -8   1 196.007 15.7211   7
  -8  -8   1 208.657 12.6038   9
   8  -8  -1 210.030 12.5450   8
  -8  -8   1 192.241 12.2213   8
  -8  -8   1 196.961 14.9700   3
   8  -8  -1 198.488 25.2418   7
   8  -8  -1 237.438 22.2492   7
   8  -8  -1 184.161 22.7133   5
   8  -8  -1 163.157 21.8121   6
  -8  -8   1 171.714 11.4293   8
  -8  -8   1 187.246 16.1568   7
   8   8  -1 218.763 21.4003   4
   8   8  -1 202.316 21.4611   5
   8   8  -1 178.302 15.1615   1
  -8   8   1 214.572 23.1317   6
  -8   8   1 215.404 21.1872   1
  -6  -8   1 135.060 8.30295   8
  -6  -8   1 148.303 11.6705   7
  -6  -8   1 130.378 8.47752   8
   6  -8  -1 136.372 9.09236   8
  -6  -8   1 124.785 13.0738   7
   6  -8  -1 145.760 16.6966   5
  -6  -8   1 131.916 17.8315   6
   6  -8  -1 129.937 12.6919   7
  -6  -8   1 123.159 10.6373   3
   6  -8  -1 134.302 16.0439   6
  -6  -8   1 141.124 9.45043   9
   6  -8  -1 129.441 17.4385   7
  -6   8   1 181.595 19.7952   7
   6   8  -1 151.246 14.4338   1
   6   8  -1 149.189 17.0736   5
  -6   8   1 167.700 17.5230   1
   6   8  -1 136.401 17.7417   6
  -6   8   1 190.247 17.7596   6
   6   8  -1 149.961 17.4795   1
  -4  -8   1 32.7265 3.06832   8
   4  -8  -1 26.1983 7.93434   7
   4  -8  -1 24.1017 8.47784   4
  -4  -8   1 30.5864 5.26943   3
  -4  -8   1 25.0754 4.13746   9
  -4  -8   1 38.9104 5.37789   7
  -4  -8   1 30.7230 3.21932   8
  -4  -8   1 34.2007 5.71015   7
  -4   8   1 22.5163 7.68209   6
  -4   8   1 20.6535 10.7370   6
   4   8  -1 23.8684 10.6472   6
   4   8  -1 33.8565 9.21827   4
   4   8  -1 34.9985 10.2431   1
  -4   8   1 20.3426 6.84750   7
  -4   8   1 10.3029 8.62779   1
   4   8  -1 23.1973 7.43441   1
   4   8  -1 12.6057 10.5085   5
  -2  -8   1 143.087 10.3309   7
   2  -8  -1 148.175 8.79408   8
   2  -8  -1 152.092 14.4251   7
   2  -8  -1 135.136 9.25568   8
  -2  -8   1 142.185 8.29284   8
   2  -8  -1 145.220 15.7146   4
   2  -8  -1 162.604 11.9741   7
  -2  -8   1 139.171 8.47719   8
  -2  -8   1 132.484 10.7677   7
   2  -8  -1 146.033 10.7368   3
  -2  -8   1 138.974 9.20647   9
  -2   8   1 131.358 16.4743   5
  -2   8   1 148.532 15.7488   6
   2   8  -1 156.905 18.0122   6
   2   8  -1 138.661 15.9020   6
   2   8  -1 179.945 19.2568   1
  -2   8   1 130.673 13.7188   6
   2   8  -1 171.439 15.8965   5
  -2   8   1 175.817 17.7992   1
   2   8  -1 155.100 15.9350   4
   2   8  -1 152.018 15.4117   1
   0  -8   1 176.483 11.0720   9
   0  -8   1 186.412 13.2480   7
   0  -8   1 185.471 10.7658   8
   0  -8   1 175.682 12.3326   3
   0  -8   1 186.318 10.7370   8
   0  -8  -1 199.929 19.1622   4
   0  -8  -1 192.676 14.0106   7
   0  -8  -1 186.825 12.5837   3
   0  -8  -1 194.801 11.1267   8
   0  -8  -1 175.060 10.9715   9
   0  -8   1 189.710 17.7507   4
   0  -8   1 176.754 13.0556   7
   0  -8  -1 191.467 11.4798   8
   0  -8  -1 198.835 15.1481   7
   0   8  -1 187.379 17.0095   6
   0   8   1 207.975 16.0063   6
   0   8  -1 195.457 20.2672   1
   0   8   1 171.237 15.0413   6
   0   8  -1 179.882 18.6830   5
   0   8   1 221.990 21.9062   1
   0   8  -1 173.954 16.0703   1
   0   8   1 236.383 18.9337   5
   0   8  -1 220.558 20.5931   6
   0   8   1 205.719 18.7218   1
  -2  -8  -1 450.354 29.9515   4
   2  -8   1 419.349 24.9947   9
  -2  -8  -1 438.855 25.0349   8
  -2  -8  -1 468.555 25.3492   8
   2  -8   1 480.344 27.9253   7
  -2  -8  -1 440.264 28.0519   7
   2  -8   1 447.022 25.2581   8
  -2  -8  -1 474.686 27.4102   7
   2  -8   1 457.957 25.8779   3
   2  -8   1 439.577 31.8314   4
  -2  -8  -1 454.600 25.1690   9
  -2  -8  -1 438.861 26.3756   3
   2   8   1 439.934 28.4673   1
  -2   8  -1 393.847 29.7592   6
   2   8   1 446.325 30.3285   1
  -2   8  -1 426.776 27.4398   6
  -2   8  -1 439.143 28.9923   1
   2   8   1 422.567 27.0299   6
   2   8   1 422.155 29.2515   4
  -2   8  -1 442.702 30.2147   5
   2   8   1 429.173 27.2897   6
   2   8   1 447.954 29.4445   5
  -4  -8  -1 -7.0519 5.43192   3
   4  -8   1 0.43453 7.89163   4
  -4  -8  -1 8.39933 2.13237   8
  -4  -8  -1 19.5033 6.81220   7
  -4  -8  -1 2.63203 2.91384   8
   4  -8   1 -3.6704 7.80635   7
  -4  -8  -1 2.58815 2.86266   9
   4  -8   1 3.65302 2.55369   8
   4  -8   1 4.94790 3.31517   8
  -4   8  -1 6.01917 10.0050   1
   4   8   1 5.56953 7.00326   1
   4   8   1 7.54054 7.89663   5
   4   8   1 -0.2948 8.33403   4
   4   8   1 -3.4812 8.69338   6
  -4   8  -1 9.17734 3.77515   7
   4   8   1 4.03747 8.08277   1
  -4   8  -1 10.9077 9.78177   6
   6  -8   1 25.6991 16.9200   6
  -6  -8  -1 24.9845 12.8105   6
  -6  -8  -1 25.7298 2.91523   8
  -6  -8  -1 40.9480 7.81835   7
   6  -8   1 26.2577 9.50267   7
   6  -8   1 24.8745 3.63458   8
   6  -8   1 9.69917 8.09201   4
  -6  -8  -1 26.2667 5.72189   3
  -6  -8  -1 33.0682 3.68849   8
   6  -8   1 7.67538 12.1616   5
  -6  -8  -1 30.4636 7.81202   7
  -6   8  -1 31.7590 9.43719   1
   6   8   1 30.0623 8.95451   1
  -6   8  -1 31.8975 11.9479   6
   6   8   1 33.5949 9.96370   4
  -6   8  -1 27.0830 10.0990   7
   6   8   1 39.3665 14.0409   6
   6   8   1 35.5297 13.1744   5
   6   8   1 38.4327 6.90817   1
   8  -8   1 236.585 14.6556   8
   8  -8   1 252.570 22.1988   5
  -8  -8  -1 235.637 14.2549   9
  -8  -8  -1 217.914 15.9393   3
   8  -8   1 194.278 20.7412   4
  -8  -8  -1 261.068 18.7022   7
   8  -8   1 243.596 19.7494   7
  -8  -8  -1 203.601 24.9176   6
  -8  -8  -1 245.123 20.3481   7
  -8  -8  -1 227.865 14.1117   8
   8   8   1 222.230 27.9527   6
   8   8   1 252.192 26.1797   5
   8   8   1 231.714 24.0971   4
  -8   8  -1 247.216 26.8461   6
  -8   8  -1 289.460 23.5810   1
 -10  -8  -1 -0.0468 19.2762   6
  10  -8   1 22.9090 16.4528   4
  10  -8   1 29.1813 12.0848   7
 -10  -8  -1 49.9139 11.6659   7
 -10  -8  -1 28.9731 4.55522   9
  10  -8   1 13.1587 18.9055   5
 -10  -8  -1 26.8819 3.87113   8
 -10  -8  -1 17.5886 7.75045   3
  10  -8   1 8.79777 4.29110   8
  10   8   1 25.8971 16.0803   4
 -10   8  -1 33.6614 17.0020   6
 -10   8  -1 43.0734 13.3144   1
  10   8   1 13.3406 12.8727   5
 -12  -8  -1 18.3787 16.3881   7
 -12  -8  -1 25.9080 7.22845   3
  12  -8   1 26.9181 20.1640   5
 -12  -8  -1 -23.668 22.6807   6
 -12  -8  -1 27.9071 4.71707   8
  12  -8   1 62.0842 16.3369   7
 -12  -8  -1 26.3229 5.03132   9
  12  -8   1 31.5487 14.8318   4
  12  -8   1 25.4566 5.71928   8
 -12   8  -1 31.0229 21.3266   6
  12   8   1 33.5225 15.7766   4
 -12   8  -1 56.0001 17.9286   1
  12   8   1 20.2299 20.3338   5
  14  -8   1 102.049 27.2191   4
  14   8   1 40.7795 17.8525   5
  11  -9  -1 -3.7120 20.0125   7
 -11  -9   1 -0.8781 20.9832   6
 -11  -9   1 13.8275 4.71031   9
 -11  -9   1 4.37006 11.8954   7
 -11  -9   1 6.91731 3.16736   8
  11  -9  -1 -11.431 4.98578   8
  11  -9  -1 17.9441 15.3215   4
 -11  -9   1 -3.6388 6.43622   3
  11  -9  -1 -46.657 22.3669   5
 -11   9   1 -6.3396 20.7590   6
 -11   9   1 29.8195 15.9333   1
  11   9  -1 11.6335 16.2360   4
  11   9  -1 -24.089 19.6088   5
  -9  -9   1 10.0189 4.50774   9
   9  -9  -1 9.24737 4.07103   8
   9  -9  -1 16.0802 15.8600   4
   9  -9  -1 -1.9440 14.1337   5
  -9  -9   1 19.4580 11.3380   7
  -9  -9   1 -8.1729 19.1337   6
  -9  -9   1 8.52758 2.96542   8
   9  -9  -1 16.7787 13.4202   7
  -9  -9   1 16.6212 6.70077   3
  -9   9   1 25.5958 14.7756   6
   9   9  -1 -3.1619 17.3006   5
   9   9  -1 43.9513 14.8868   4
  -9   9   1 63.1966 14.0269   1
  -7  -9   1 226.118 13.8412   9
  -7  -9   1 193.038 13.3559   8
  -7  -9   1 186.426 22.0853   6
   7  -9  -1 254.176 23.0069   7
  -7  -9   1 206.480 18.5017   7
   7  -9  -1 225.255 14.0116   8
  -7  -9   1 227.881 16.9189   3
   7  -9  -1 236.296 23.4375   4
  -7  -9   1 252.918 17.3673   7
  -7  -9   1 236.802 13.2200   8
  -7   9   1 203.525 23.4144   1
  -7   9   1 222.052 23.1703   6
   7   9  -1 218.529 22.2357   4
   7   9  -1 205.658 18.0683   1
   7   9  -1 227.275 25.9240   5
  -7   9   1 217.526 24.9460   5
  -5  -9   1 187.174 15.6180   7
  -5  -9   1 183.904 11.0693   8
  -5  -9   1 191.515 14.4036   7
  -5  -9   1 200.024 14.8652   3
  -5  -9   1 214.491 12.4894   9
   5  -9  -1 159.726 20.4888   4
   5  -9  -1 164.509 21.2947   7
   5   9  -1 227.857 19.3892   1
  -5   9   1 232.417 21.7831   5
  -5   9   1 205.096 17.9111   7
   5   9  -1 201.612 23.6454   6
   5   9  -1 213.899 20.4864   5
   5   9  -1 211.336 22.7934   1
  -5   9   1 217.344 21.0674   1
   5   9  -1 159.088 19.4871   6
  -5   9   1 223.644 19.3750   6
   5   9  -1 196.467 23.6484   4
  -5   9   1 196.635 24.3892   6
   3  -9  -1 74.9249 9.30830   7
   3  -9  -1 82.2823 6.29978   8
  -3  -9   1 90.8906 9.04181   9
  -3  -9   1 92.3091 8.60473   3
  -3  -9   1 79.5642 9.79869   7
  -3  -9   1 87.6471 8.99397   7
   3  -9  -1 91.5225 9.55201   3
   3  -9  -1 94.8139 11.0672   7
   3  -9  -1 81.6911 13.2661   4
  -3  -9   1 90.1451 5.50200   8
   3   9  -1 106.333 12.6759   6
  -3   9   1 84.9353 10.9514   6
  -3   9   1 69.4706 13.7923   5
   3   9  -1 84.3969 15.6249   1
   3   9  -1 83.8038 14.7934   4
  -3   9   1 77.6658 13.3805   6
   3   9  -1 78.6524 13.2311   5
  -3   9   1 98.2384 12.9672   1
   3   9  -1 84.6510 13.8472   6
   3   9  -1 81.9747 10.2835   1
   1  -9  -1 91.7527 11.0306   7
  -1  -9   1 86.9676 5.59862   8
   1  -9  -1 87.4286 6.74939   8
  -1  -9   1 87.7701 5.66789   8
  -1  -9   1 73.3455 6.79481   9
  -1  -9   1 90.9023 9.52734   7
  -1  -9   1 85.1144 9.20559   3
  -1  -9   1 88.7600 12.8343   4
   1  -9  -1 78.9738 6.83746   9
  -1  -9   1 100.445 9.12190   7
   1  -9  -1 98.6206 10.3875   7
   1  -9  -1 64.2476 15.1949   4
   1  -9  -1 89.1841 9.02607   3
   1  -9  -1 96.4546 6.68078   8
  -1   9   1 99.5414 11.6816   6
  -1   9   1 121.595 16.0564   5
   1   9  -1 120.771 15.2445   5
   1   9  -1 105.152 12.3983   6
   1   9  -1 105.863 13.5058   1
   1   9  -1 113.543 14.2985   6
  -1   9   1 115.346 11.1032   6
  -1   9   1 138.700 14.9943   1
   1  -9   1 60.2542 13.2113   4
  -1  -9  -1 50.3041 9.10597   7
   1  -9   1 55.8726 4.82917   9
  -1  -9  -1 49.3154 4.51108   8
   1  -9   1 57.9231 7.82841   7
   1  -9   1 53.1992 4.34943   8
   1  -9   1 54.8282 4.81811   8
  -1  -9  -1 73.5255 14.2381   4
  -1  -9  -1 58.1985 7.32031   7
   1  -9   1 39.4640 6.83735   3
  -1  -9  -1 44.6129 7.04227   3
  -1  -9  -1 57.4760 5.60022   8
   1  -9   1 47.1301 7.12327   7
  -1  -9  -1 51.9519 4.75264   9
   1   9   1 34.7811 11.8574   5
  -1   9  -1 27.3282 11.4163   5
   1   9   1 45.7280 10.1804   6
  -1   9  -1 43.5952 11.3340   6
   1   9   1 50.1316 10.8458   1
   1   9   1 45.7383 8.72334   6
  -1   9  -1 28.0323 10.0807   1
  -1   9  -1 42.0347 12.7991   6
  -3  -9  -1 44.4658 5.52418   9
  -3  -9  -1 45.6482 4.65099   8
  -3  -9  -1 35.9809 7.22127   3
   3  -9   1 32.3392 13.6111   4
   3  -9   1 42.5476 4.53246   8
  -3  -9  -1 47.1599 6.43535   7
   3  -9   1 45.0435 7.52248   7
  -3  -9  -1 43.3566 4.14213   8
  -3  -9  -1 61.4145 8.04578   7
   3   9   1 31.3056 14.0031   5
   3   9   1 42.0820 12.5920   4
  -3   9  -1 0.12214 9.20436   1
   3   9   1 39.3088 10.0274   1
  -3   9  -1 29.1810 15.1727   6
   3   9   1 30.4414 11.0977   6
   3   9   1 25.8782 9.16240   6
  -3   9  -1 27.0429 11.8405   5
  -3   9  -1 38.3144 10.7577   6
   3   9   1 48.0575 14.3580   1
  -5  -9  -1 160.228 17.3636   7
  -5  -9  -1 175.484 10.9515   9
   5  -9   1 151.682 10.4905   8
   5  -9   1 167.972 14.5685   7
   5  -9   1 123.728 16.6584   7
   5  -9   1 171.678 19.4065   5
   5  -9   1 133.421 16.9663   4
  -5  -9  -1 182.860 13.7268   3
  -5  -9  -1 162.500 10.0459   8
  -5  -9  -1 159.825 10.7183   8
  -5  -9  -1 156.274 15.2167   7
   5   9   1 155.051 18.8755   4
  -5   9  -1 142.611 20.7385   6
   5   9   1 135.768 20.1844   5
  -5   9  -1 132.077 16.5571   6
  -5   9  -1 148.730 16.6786   1
   5   9   1 120.891 18.2564   6
   5   9   1 98.1769 17.4970   1
   5   9   1 167.675 17.7317   1
  -7  -9  -1 213.318 12.7183   9
  -7  -9  -1 196.619 14.4980   3
  -7  -9  -1 127.507 20.8248   6
   7  -9   1 182.056 20.1012   7
  -7  -9  -1 208.592 11.8499   8
   7  -9   1 175.328 20.1637   4
  -7  -9  -1 162.961 17.7210   7
  -7  -9  -1 202.059 18.7759   7
   7  -9   1 182.102 12.0643   8
   7  -9   1 138.902 20.5901   5
   7   9   1 194.667 23.2634   5
  -7   9  -1 200.582 22.8218   6
  -7   9  -1 222.625 23.5194   1
   7   9   1 238.065 23.2990   4
  -9  -9  -1 71.5752 6.19538   8
  -9  -9  -1 69.3488 9.02379   3
  -9  -9  -1 82.9791 7.39458   9
   9  -9   1 89.6492 17.7062   4
   9  -9   1 60.3482 7.21272   8
  -9  -9  -1 72.9671 11.5649   7
  -9  -9  -1 49.1727 19.2161   6
   9  -9   1 89.7201 19.9073   5
   9  -9   1 66.3504 12.5123   7
  -9   9  -1 72.1309 16.2568   6
  -9   9  -1 71.8408 15.4916   1
   9   9   1 65.0716 15.0930   4
   9   9   1 89.0394 16.2324   5
 -11  -9  -1 25.0694 9.12364   3
  11  -9   1 28.8209 19.6360   7
 -11  -9  -1 37.5258 11.3580   7
  11  -9   1 35.4443 16.1870   4
 -11  -9  -1 0.96557 24.6207   6
  11  -9   1 17.2017 5.33266   8
  11  -9   1 -7.6082 18.0730   5
 -11  -9  -1 32.6318 5.08192   8
 -11   9  -1 14.4189 17.1918   1
  11   9   1 18.5420 14.9388   4
  11   9   1 24.6858 19.1104   5
 -11   9  -1 38.8392 21.3213   6
  10 -10  -1 4.23223 4.85623   8
 -10 -10   1 -20.170 32.4352   6
  10 -10  -1 -43.844 15.2419   4
 -10 -10   1 -13.056 11.2720   7
 -10 -10   1 1.79256 9.14420   3
 -10 -10   1 3.18309 3.46281   8
  10 -10  -1 9.02581 20.2521   7
 -10  10   1 23.7092 15.9083   5
  10  10  -1 -9.8078 16.9824   5
  10  10  -1 66.6996 22.7006   4
  -8 -10   1 5.20708 6.82042   3
  -8 -10   1 -4.0942 8.62270   7
   8 -10  -1 -3.5539 16.4124   4
  -8 -10   1 4.99974 2.69459   8
  -8 -10   1 -0.6343 20.8591   6
  -8 -10   1 17.6846 5.66690   9
   8  10  -1 -4.9774 18.1485   5
  -8  10   1 -17.185 16.8540   5
   8  10  -1 -20.878 15.4877   4
  -8  10   1 -3.6768 14.1713   1
  -6 -10   1 362.309 20.3886   9
  -6 -10   1 357.354 19.6535   8
  -6 -10   1 357.031 24.5925   7
  -6 -10   1 367.488 23.5910   7
  -6 -10   1 334.170 22.1971   3
  -6 -10   1 329.049 19.7168   8
   6 -10  -1 337.920 26.4669   7
   6 -10  -1 329.081 20.2883   8
   6 -10  -1 336.378 30.9812   4
  -6  10   1 368.225 31.2311   1
   6  10  -1 339.819 32.7087   5
  -6  10   1 338.921 28.5158   5
   6  10  -1 355.469 27.3877   1
   6  10  -1 332.444 30.7777   6
   6  10  -1 368.195 30.7334   4
  -4 -10   1 170.333 13.2933   7
   4 -10  -1 148.359 18.9994   4
   4 -10  -1 147.689 15.6176   7
  -4 -10   1 157.280 13.4251   3
  -4 -10   1 161.319 10.9454   9
   4 -10  -1 151.064 10.0927   8
  -4 -10   1 155.438 9.30680   8
  -4 -10   1 150.026 9.07339   8
   4 -10  -1 129.695 17.8086   7
  -4 -10   1 136.878 13.7231   7
   4  10  -1 166.065 20.4096   4
   4  10  -1 197.806 20.3631   1
  -4  10   1 160.800 19.8656   5
  -4  10   1 200.441 22.4941   1
   4  10  -1 168.894 20.5317   5
   4  10  -1 143.994 17.9742   6
  -4  10   1 161.262 19.8150   6
  -2 -10   1 10.3719 4.99572   9
   2 -10  -1 -8.0980 9.85339   7
  -2 -10   1 10.4558 1.98968   8
   2 -10  -1 20.4811 12.3971   4
   2 -10  -1 16.7708 7.39770   7
  -2 -10   1 6.04609 6.45696   7
  -2 -10   1 12.2349 2.34870   8
   2 -10  -1 11.0916 3.05146   8
  -2 -10   1 -9.6667 6.35069   3
  -2 -10   1 13.3615 5.35049   7
   2 -10  -1 15.8404 6.99978   3
   2  10  -1 14.8012 11.0982   6
   2  10  -1 7.42450 10.5219   4
  -2  10   1 7.78829 9.22294   6
   2  10  -1 7.48083 13.6681   5
   2  10  -1 11.9758 10.6420   1
  -2  10   1 10.1738 11.0334   1
  -2  10   1 6.30356 10.3465   5
   0 -10  -1 23.9662 5.98065   9
   0 -10   1 26.4000 2.79812   8
   0 -10   1 21.8297 7.09325   7
   0 -10  -1 18.9520 6.57269   7
   0 -10   1 27.7680 4.70986   9
   0 -10  -1 10.7969 9.15171   7
   0 -10   1 29.2244 6.99494   7
   0 -10  -1 23.4978 4.26107   8
   0 -10  -1 21.5072 2.99913   8
   0 -10   1 14.6432 6.49755   3
   0 -10   1 19.6492 14.4473   4
   0 -10   1 18.9791 2.87231   8
   0 -10  -1 41.4220 13.8335   4
   0 -10  -1 26.9668 8.35245   3
   0  10   1 19.0688 12.5608   1
   0  10   1 14.6886 9.52394   6
   0  10  -1 36.9604 13.2763   5
   0  10  -1 36.8497 9.50834   1
   0  10   1 37.4531 13.2202   5
   0  10  -1 29.1747 11.8483   6
   2 -10   1 11.7179 15.3489   4
  -2 -10  -1 10.1015 3.60472   8
   2 -10   1 6.11568 8.18282   7
  -2 -10  -1 6.08161 7.17103   3
  -2 -10  -1 1.87708 8.10993   7
   2 -10   1 7.97686 2.55761   8
   2 -10   1 14.6216 3.65497   8
   2 -10   1 4.64468 6.86978   7
  -2 -10  -1 19.4546 6.68550   7
  -2 -10  -1 13.4419 2.66447   8
  -2  10  -1 28.6605 12.9428   6
   2  10   1 -1.4281 12.0130   5
   2  10   1 11.8379 11.4648   1
  -2  10  -1 13.1648 13.0554   5
  -2  10  -1 13.4164 9.60045   1
   2  10   1 7.83468 8.81052   6
   2  10   1 -1.9604 11.0961   4
   4 -10   1 149.849 18.6588   7
   4 -10   1 128.554 14.3301   7
  -4 -10  -1 140.959 17.5197   7
   4 -10   1 144.890 9.55407   8
  -4 -10  -1 155.295 10.4852   9
  -4 -10  -1 147.583 15.1138   7
   4 -10   1 166.212 21.3405   4
  -4 -10  -1 122.970 13.4916   3
  -4 -10  -1 141.180 9.00921   8
   4  10   1 114.226 14.6672   1
   4  10   1 125.092 17.1183   4
   4  10   1 120.225 14.2873   6
  -4  10  -1 108.759 16.7303   5
  -4  10  -1 107.303 15.7092   1
  -4  10  -1 116.513 16.6153   6
   4  10   1 110.213 16.2724   5
  -6 -10  -1 184.808 18.3906   7
  -6 -10  -1 199.325 12.8437   9
   6 -10   1 177.791 19.5855   7
  -6 -10  -1 201.694 11.6321   8
  -6 -10  -1 174.531 18.0740   7
   6 -10   1 179.120 11.7409   8
   6 -10   1 160.993 22.2192   4
  -6 -10  -1 166.114 16.0063   3
  -6  10  -1 163.915 20.8453   1
   6  10   1 153.353 19.5962   5
  -6  10  -1 257.338 24.0527   5
  -6  10  -1 184.833 21.4922   6
   6  10   1 212.873 24.2142   4
   8 -10   1 13.4561 4.13813   8
   8 -10   1 2.71958 15.3942   5
  -8 -10  -1 12.1693 5.57006   9
   8 -10   1 12.0096 15.7835   4
  -8 -10  -1 13.4987 7.28553   3
   8 -10   1 21.9386 10.3691   7
  -8 -10  -1 22.0426 12.0654   7
  -8 -10  -1 7.44749 2.99600   8
  -8  10  -1 -18.273 16.4873   6
   8  10   1 6.18464 19.0355   4
  -8  10  -1 -23.919 13.8877   1
   8  10   1 27.1215 17.0609   5
  10 -10   1 49.9337 16.9006   4
 -10  10  -1 15.5873 23.9309   6
  10  10   1 17.1698 18.4167   4
  10  10   1 -3.0670 25.1110   5
   7 -11  -1 -1.3535 5.01671   8
  -7 -11   1 5.23105 4.00256   8
   7 -11  -1 4.79829 19.8155   4
  -7 -11   1 -0.0985 9.15713   3
  -7 -11   1 -8.9661 8.34417   7
   7 -11  -1 8.39018 17.0540   7
  -7 -11   1 2.06466 2.58774   8
  -7  11   1 -10.342 20.4041   1
   7  11  -1 -6.3152 21.0735   4
   7  11  -1 0.73002 17.8865   5
  -7  11   1 26.0972 16.3597   5
  -5 -11   1 190.877 17.7273   7
  -5 -11   1 217.003 12.0164   8
   5 -11  -1 174.786 27.4727   4
  -5 -11   1 207.132 16.5511   7
   5 -11  -1 156.941 18.8675   7
  -5 -11   1 201.807 16.8719   3
  -5 -11   1 224.617 14.1951   9
   5 -11  -1 207.137 13.0075   8
  -5  11   1 223.052 27.3013   1
   5  11  -1 219.806 27.4473   5
   5  11  -1 231.212 27.5816   4
  -5  11   1 249.481 28.9932   5
  -3 -11   1 38.8574 4.20677   8
  -3 -11   1 53.5089 7.64370   7
  -3 -11   1 37.4357 5.93138   9
  -3 -11   1 29.0019 7.16423   7
  -3 -11   1 42.8210 3.64196   8
  -3 -11   1 31.4203 8.93013   3
   3 -11  -1 37.8199 4.70709   8
   3 -11  -1 24.7355 11.8571   7
   3 -11  -1 54.6267 16.2344   4
   3  11  -1 39.3288 15.5300   5
   3  11  -1 42.5827 14.2294   1
   3  11  -1 40.3927 15.3706   4
  -3  11   1 57.3251 19.2683   1
  -3  11   1 38.4214 14.2642   5
  -1 -11   1 3.14816 2.07311   8
  -1 -11   1 -3.4729 2.77006   8
   1 -11  -1 1.39424 14.3620   7
   1 -11  -1 9.92659 15.6981   4
  -1 -11   1 -3.9806 6.73684   7
  -1 -11   1 4.87189 5.73990   9
  -1 -11   1 -4.1269 7.74440   3
   1 -11  -1 -7.8581 8.86777   7
   1 -11  -1 -0.3474 2.85364   8
   1 -11  -1 11.4039 8.53841   3
  -1  11   1 31.6388 16.2144   1
   1  11  -1 -16.316 15.6709   5
   1  11  -1 -7.1296 12.9489   4
  -1  11   1 -3.9311 13.5475   5
   1  11  -1 -2.0570 14.5151   1
  -1 -11  -1 31.7262 10.1850   7
  -1 -11  -1 19.7554 8.60112   7
   1 -11   1 20.8858 19.1753   4
   1 -11   1 7.01790 8.87406   7
  -1 -11  -1 21.9485 3.09579   8
   1 -11   1 21.1767 8.90120   7
  -1 -11  -1 23.5252 4.55913   8
  -1 -11  -1 20.6719 8.61608   3
   1 -11   1 23.7804 3.73887   8
   1 -11   1 27.3552 3.36196   8
  -1  11  -1 22.0434 13.2390   1
   1  11   1 36.9383 14.5556   5
   1  11   1 32.6089 14.9980   1
  -1  11  -1 6.07201 16.0179   5
   1  11   1 51.4237 15.0704   4
  -3 -11  -1 183.778 11.6095   8
  -3 -11  -1 179.127 12.4399   9
  -3 -11  -1 178.448 10.8580   8
  -3 -11  -1 163.482 19.6641   7
  -3 -11  -1 162.716 15.8189   3
  -3 -11  -1 171.791 16.5548   7
   3 -11   1 175.911 11.2828   8
   3 -11   1 151.485 25.1003   4
   3 -11   1 184.289 18.3909   7
   3  11   1 238.733 26.4318   4
  -3  11  -1 237.110 27.4405   5
  -3  11  -1 212.356 27.0441   1
   3  11   1 182.362 24.1965   5
   5 -11   1 18.8292 9.90802   7
  -5 -11  -1 18.6277 4.97074   9
  -5 -11  -1 21.6548 3.20722   8
   5 -11   1 16.7819 3.89213   8
   5 -11   1 7.08049 18.6385   4
  -5 -11  -1 7.99874 9.62944   3
  -5 -11  -1 15.3030 10.5636   7
  -5  11  -1 -17.306 13.6943   5
  -5  11  -1 11.0111 15.1320   1
   5  11   1 -14.369 18.4407   4
   5  11   1 19.5198 19.6170   5
   7 -11   1 59.3388 18.8983   4
  -7 -11  -1 87.7914 6.89052   8
  -7 -11  -1 79.0997 12.1828   3
  -7 -11  -1 56.9485 11.9857   7
   7  11   1 60.8658 18.8401   5
  -7  11  -1 12.1335 18.2456   1
   7  11   1 90.0848 21.5884   4
  -4 -12   1 26.4919 6.96891   7
  -4 -12   1 45.3116 7.20004   7
   4 -12  -1 33.0910 5.15094   8
  -4 -12   1 37.3672 3.36689   8
  -4 -12   1 40.9910 3.73502   8
  -4 -12   1 42.8830 10.5223   3
   4 -12  -1 41.4708 20.4979   4
  -4  12   1 44.8461 18.6590   1
   4  12  -1 29.1742 25.3386   5
   4  12  -1 28.8932 19.5770   4
  -2 -12   1 6.92713 1.84452   8
   2 -12  -1 20.2953 14.4467   7
  -2 -12   1 -8.9593 7.04209   7
  -2 -12   1 9.61716 9.36376   3
  -2 -12   1 10.8384 2.49361   8
   2 -12  -1 5.56528 4.09654   8
   2 -12  -1 16.5759 19.4123   4
  -2 -12   1 25.5492 6.93264   7
   2  12  -1 13.4494 15.1593   1
  -2  12   1 18.0763 16.4913   1
   2  12  -1 9.09361 21.8224   5
   2  12  -1 21.6845 18.1827   4
   0 -12  -1 -12.835 15.7780   4
   0 -12  -1 9.26223 9.30004   3
   0 -12   1 14.2648 10.2874   7
   0 -12   1 11.0990 3.32574   8
   0 -12   1 1.15217 8.29844   7
   0 -12  -1 6.79821 2.71838   8
   0 -12   1 10.0296 2.41645   8
   0 -12  -1 14.1662 10.1289   7
   0  12   1 19.8422 18.8137   1
   0  12   1 52.9770 22.0936   4
   0  12  -1 -29.927 18.8566   5
   0  12   1 -41.846 20.8290   5
   0  12  -1 31.6541 15.2452   1
   0  12  -1 -23.468 16.3832   4
  -2 -12  -1 113.232 8.77891   8
  -2 -12  -1 96.9623 13.2058   7
  -2 -12  -1 106.220 12.3603   3
   2 -12   1 76.9280 11.7893   7
  -2 -12  -1 106.765 7.29272   8
   2 -12   1 99.0174 7.51872   8
   2 -12   1 72.9165 25.7732   4
   2  12   1 90.0064 18.2420   1
   2  12   1 78.3861 21.1967   4
   2  12   1 91.6827 23.9866   5
  -2  12  -1 113.424 18.9706   1
  -2  12  -1 98.6678 23.5547   5
  -4 -12  -1 26.0927 10.6303   3
   4 -12   1 57.6992 22.6284   4
   4 -12   1 26.3605 4.96036   8
   4  12   1 3.95593 23.2109   5
   4  12   1 0.21871 20.1732   4
  -4  12  -1 22.3136 18.0029   1
 -18   0   2 81.5586 28.3553   7
 -18   0   2 47.7403 9.88904   8
 -18   0   2 28.9740 8.07159   3
  18   0  -2 14.7770 18.5054   4
 -18   0   2 31.9863 5.97793   9
  16   0  -2 13.6861 12.4723   4
 -16   0   2 34.2591 7.49639   8
  16   0  -2 17.9769 12.0915   5
 -16   0   2 29.3930 6.57660   3
 -16   0   2 35.1315 14.9715   6
 -16   0   2 21.1187 4.81884   9
 -16   0   2 18.9434 13.5937   1
  14   0  -2 6.64738 12.7245   1
 -14   0   2 14.8355 10.3967   5
  14   0  -2 26.4380 15.4219   7
 -14   0   2 23.5648 15.8856   7
 -14   0   2 9.80935 11.8885   7
  14   0  -2 12.6001 10.6918   4
 -14   0   2 9.56400 5.57531   3
 -14   0   2 13.8800 9.24538   1
  14   0  -2 11.2738 9.94593   5
 -14   0   2 -9.8151 13.3327   6
 -14   0   2 12.4996 5.49383   8
 -14   0   2 4.66508 3.59912   9
 -12   0   2 202.954 13.3928   3
  12   0  -2 229.306 18.0302   1
 -12   0   2 220.908 13.0586   8
 -12   0   2 207.602 21.2159   7
 -12   0   2 202.749 17.2108   1
 -12   0   2 190.284 21.6307   7
  12   0  -2 179.427 13.5988   8
  12   0  -2 217.569 19.6213   7
  12   0  -2 225.113 17.7487   5
  12   0  -2 201.576 23.1966   7
 -12   0   2 205.156 20.7587   6
 -12   0   2 219.968 12.4486   9
  12   0  -2 180.753 20.4914   4
 -12   0   2 190.738 17.6247   5
  10   0  -2 951.831 52.7621   1
 -10   0   2 816.256 53.3071   4
 -10   0   2 901.091 52.6459   1
  10   0  -2 864.939 53.8521   4
  10   0  -2 913.473 53.4811   6
  10   0  -2 918.219 54.3391   7
 -10   0   2 968.417 50.4505   9
  10   0  -2 952.232 52.8173   5
  10   0  -2 926.134 53.9285   7
 -10   0   2 959.779 54.4919   7
 -10   0   2 903.695 50.9091   3
 -10   0   2 947.071 54.4761   6
 -10   0   2 920.362 52.8185   5
 -10   0   2 955.928 51.0295   8
  -8   0   2 760.461 42.9960   7
  -8   0   2 777.973 40.3447   8
   8   0  -2 768.161 42.8750   7
  -8   0   2 715.955 42.1334   4
   8   0  -2 759.786 41.4405   5
   8   0  -2 747.088 42.7649   4
   8   0  -2 746.189 42.4765   7
  -8   0   2 730.560 39.7971   9
   8   0  -2 694.454 41.4801   1
  -8   0   2 735.061 42.7699   7
  -8   0   2 732.351 42.8061   6
   8   0  -2 702.779 42.1075   6
  -8   0   2 669.995 41.5279   1
  -8   0   2 739.465 40.2383   3
  -8   0   2 646.448 42.5277   5
   6   0  -2 176.416 11.8360   4
  -6   0   2 160.125 9.51565   3
  -6   0   2 168.546 12.1997   7
   6   0  -2 157.921 11.2013   6
  -6   0   2 154.218 10.5089   5
   6   0  -2 159.428 13.6726   7
  -6   0   2 154.240 12.2767   6
   6   0  -2 158.529 11.0937   1
  -6   0   2 154.191 11.7259   7
  -6   0   2 163.627 11.7242   4
   6   0  -2 155.169 11.5947   7
   6   0  -2 152.966 10.2691   5
  -6   0   2 158.959 9.56622   8
   4   0  -2 778.286 43.3162   1
  -4   0   2 787.256 43.6982   7
   4   0  -2 792.552 42.8575   5
   4   0  -2 779.768 43.6263   7
  -4   0   2 739.709 42.7751   5
   4   0  -2 727.419 43.5559   7
  -4   0   2 800.088 43.6338   4
   4   0  -2 813.052 43.7211   4
   4   0  -2 791.707 43.6260   6
  -4   0   2 811.294 43.6639   7
  -4   0   2 758.638 43.3582   1
  -2   0   2 1958.62 104.973   6
  -2   0   2 1999.40 104.849   4
   2   0  -2 1823.25 104.770   4
   2   0  -2 1899.07 104.908   6
  -2   0   2 1953.25 105.002   1
   2   0  -2 2017.18 105.022   1
  -2   0   2 1789.05 104.879   7
  -2   0   2 1865.27 104.323   5
  -2   0   2 1952.11 104.991   7
   2   0  -2 1997.38 104.984   7
   0   0  -2 43.0767 3.17226   4
   2   0   2 290.415 16.7250   7
  -2   0  -2 289.182 16.2391   1
   2   0   2 252.543 16.1499   4
  -2   0  -2 291.205 16.8730   6
  -2   0  -2 303.377 16.6024   7
   2   0   2 298.529 16.7156   7
  -2   0  -2 312.983 16.3162   4
   2   0   2 250.132 16.7016   5
   2   0   2 282.627 16.6890   6
   2   0   2 289.914 16.2990   1
  -2   0  -2 274.712 16.5706   7
  -2   0  -2 272.061 16.6792   5
   4   0   2 1272.93 74.0341   4
  -4   0  -2 1324.95 74.0718   4
  -4   0  -2 1395.86 73.6884   1
   4   0   2 1277.06 74.2923   5
  -4   0  -2 1255.52 74.3028   6
  -4   0  -2 1371.74 74.4071   7
   4   0   2 1403.85 74.5333   7
  -4   0  -2 1433.11 74.6261   7
  -4   0  -2 1345.05 73.6471   1
  -4   0  -2 1392.06 74.3345   5
   4   0   2 1355.60 74.2777   6
   4   0   2 1302.74 74.3070   7
  -6   0  -2 35.3724 3.48873   9
  -6   0  -2 44.5402 3.55513   8
   6   0   2 45.6282 6.21423   4
  -6   0  -2 38.5155 4.13213   3
  -6   0  -2 46.2515 6.01526   4
   6   0   2 50.8472 6.97570   7
   6   0   2 36.8139 5.41850   5
   6   0   2 43.7131 6.29050   6
  -6   0  -2 45.8934 7.45204   6
  -6   0  -2 52.0294 6.26491   1
   6   0   2 31.8483 6.05002   7
  -6   0  -2 40.9329 4.59776   1
  -6   0  -2 46.6095 6.29817   7
  -6   0  -2 49.7061 5.71680   5
   8   0   2 279.047 20.3362   7
  -8   0  -2 279.364 16.0122   3
  -8   0  -2 274.908 17.3210   1
  -8   0  -2 280.760 15.4333   9
  -8   0  -2 242.194 18.8141   5
  -8   0  -2 265.244 17.4349   1
   8   0   2 291.328 18.8916   6
  -8   0  -2 303.542 16.3251   8
   8   0   2 266.720 19.1925   5
   8   0   2 273.317 19.4988   7
  -8   0  -2 253.879 18.4852   4
  -8   0  -2 277.475 19.8371   7
  -8   0  -2 250.941 19.2468   6
   8   0   2 275.616 16.2937   8
   8   0   2 280.406 19.0559   4
  -8   0  -2 267.033 19.9877   7
 -10   0  -2 14.8678 9.07765   7
 -10   0  -2 14.0118 7.60373   5
  10   0   2 21.2421 3.73271   8
 -10   0  -2 13.3111 8.59544   4
  10   0   2 25.6117 6.49043   7
 -10   0  -2 20.5443 9.61053   6
  10   0   2 22.0761 8.13531   6
 -10   0  -2 15.9534 5.97037   1
 -10   0  -2 22.4846 3.08455   9
 -10   0  -2 15.3738 8.37882   7
 -10   0  -2 22.5695 6.07506   1
 -10   0  -2 25.2374 3.96368   3
  10   0   2 32.7275 10.4184   7
 -10   0  -2 19.6679 4.44244   8
  10   0   2 21.7734 6.55156   4
  10   0   2 11.3806 6.40245   5
 -12   0  -2 118.409 17.4687   7
 -12   0  -2 146.546 13.5103   1
 -12   0  -2 132.898 14.2117   1
  12   0   2 146.455 16.1930   4
  12   0   2 154.757 18.3351   7
  12   0   2 142.460 15.1393   5
 -12   0  -2 168.207 18.4305   7
 -12   0  -2 153.134 11.8561   8
  12   0   2 162.588 20.2176   7
 -12   0  -2 135.986 10.7352   3
  12   0   2 137.780 12.3126   8
 -14   0  -2 94.2240 10.8025   3
  14   0   2 46.0197 15.6531   4
  14   0   2 97.6050 19.5854   5
 -14   0  -2 81.0005 11.7754   1
  14   0   2 75.7053 15.5828   7
 -14   0  -2 94.3648 9.39635   8
 -14   0  -2 86.7977 13.9808   7
 -14   0  -2 102.760 22.5690   7
 -14   0  -2 56.6838 13.4308   6
 -14   0  -2 85.1103 6.93860   9
 -16   0  -2 68.4329 23.3079   6
 -16   0  -2 91.5491 11.4940   8
 -16   0  -2 112.097 25.2989   7
  16   0   2 102.480 16.8673   4
 -16   0  -2 86.2517 7.76356   9
 -16   0  -2 96.2583 11.1234   3
  16   0   2 81.8737 16.7005   5
  18   0   2 14.2213 17.1470   5
 -18   0  -2 14.2441 5.07245   9
 -18   0  -2 21.2354 8.79185   3
  18   0   2 6.91389 21.2215   4
 -17  -1   2 12.9620 6.29612   8
  17  -1  -2 14.1337 11.9853   5
 -17  -1   2 11.6287 4.14656   9
 -17  -1   2 -1.0240 15.9034   7
 -17  -1   2 26.1453 22.1026   6
  17  -1  -2 11.7360 14.6657   4
 -17  -1   2 -5.5418 7.09124   3
 -17   1   2 5.76740 6.66069   3
 -17   1   2 8.51183 4.92231   9
 -17   1   2 12.2053 6.48135   8
 -17   1   2 15.8446 19.9691   6
  17   1  -2 5.76563 15.7977   4
  17   1  -2 23.5543 15.2142   5
  15  -1  -2 26.0358 16.6908   7
  15  -1  -2 27.9242 12.1403   5
 -15  -1   2 14.9398 18.2147   6
 -15  -1   2 22.0506 5.61396   8
 -15  -1   2 21.7170 6.14212   3
 -15  -1   2 15.6029 3.76181   9
 -15  -1   2 21.3680 27.8711   7
  15  -1  -2 31.1316 12.6837   4
 -15  -1   2 12.4939 9.44358   1
 -15   1   2 28.4912 16.8370   6
 -15   1   2 19.1203 4.24638   9
  15   1  -2 22.7217 10.6045   4
 -15   1   2 7.64096 16.8394   7
  15   1  -2 28.5717 12.0776   5
 -15   1   2 15.1147 12.3212   1
 -15   1   2 15.1952 5.42603   3
 -15   1   2 21.8997 6.07017   8
 -13  -1   2 56.3400 8.43424   1
  13  -1  -2 66.6928 15.4619   7
 -13  -1   2 33.6212 11.5980   7
 -13  -1   2 50.5742 13.2530   5
  13  -1  -2 33.2250 14.9129   7
  13  -1  -2 56.6751 10.3613   5
 -13  -1   2 39.0930 14.9975   7
  13  -1  -2 58.2901 13.7374   1
  13  -1  -2 51.1718 5.27642   8
 -13  -1   2 58.9066 6.02370   8
 -13  -1   2 52.2339 5.79392   9
 -13  -1   2 56.0923 6.42634   3
 -13  -1   2 37.3635 13.5271   6
 -13   1   2 47.9184 15.3747   7
  13   1  -2 42.7942 8.80371   5
  13   1  -2 19.2152 13.2683   7
 -13   1   2 35.5635 12.8862   5
 -13   1   2 19.2297 9.56036   1
 -13   1   2 39.6410 9.28720   7
  13   1  -2 41.3615 9.84072   1
 -13   1   2 35.8370 4.06445   9
  13   1  -2 53.1243 18.7955   4
 -13   1   2 43.0179 13.0699   6
 -13   1   2 41.3607 5.28073   3
 -13   1   2 34.8343 5.92435   8
  11  -1  -2 555.032 34.1662   1
  11  -1  -2 512.195 35.6044   7
  11  -1  -2 559.630 34.0125   4
 -11  -1   2 528.532 30.3708   3
  11  -1  -2 471.613 30.2941   8
 -11  -1   2 513.328 34.6427   7
 -11  -1   2 516.017 31.8080   1
  11  -1  -2 514.055 34.6008   7
 -11  -1   2 574.959 35.0350   6
  11  -1  -2 567.660 33.0991   5
 -11  -1   2 528.488 33.5336   5
 -11  -1   2 564.559 29.8069   9
 -11  -1   2 545.634 34.3397   7
 -11  -1   2 559.556 30.4815   8
  11   1  -2 516.225 35.7894   7
  11   1  -2 576.706 33.8734   1
  11   1  -2 562.769 33.8705   5
 -11   1   2 573.682 31.8050   3
 -11   1   2 572.035 37.7001   7
  11   1  -2 564.717 35.9428   7
 -11   1   2 584.248 32.3212   8
 -11   1   2 544.810 35.3627   7
 -11   1   2 616.835 37.3324   6
 -11   1   2 598.665 35.6128   5
 -11   1   2 540.366 34.4524   1
 -11   1   2 584.594 31.3121   9
  11   1  -2 527.659 35.3352   4
   9  -1  -2 761.665 45.1915   6
  -9  -1   2 774.871 44.7614   5
   9  -1  -2 790.819 45.2887   1
  -9  -1   2 726.652 45.6901   4
   9  -1  -2 831.856 44.8375   5
  -9  -1   2 821.799 43.2303   8
  -9  -1   2 793.599 46.2106   7
   9  -1  -2 794.202 45.7428   4
  -9  -1   2 784.835 46.1574   6
   9  -1  -2 764.407 43.2115   8
   9  -1  -2 729.712 45.8874   7
   9  -1  -2 788.669 46.7952   7
  -9  -1   2 798.290 43.2870   3
  -9  -1   2 724.532 42.6282   9
  -9  -1   2 765.213 46.2325   7
  -9  -1   2 816.648 44.4500   1
  -9   1   2 796.561 46.5820   4
  -9   1   2 811.394 46.8639   7
  -9   1   2 809.375 46.0620   1
   9   1  -2 795.516 46.9624   6
  -9   1   2 818.338 43.6819   9
   9   1  -2 766.529 46.4490   7
   9   1  -2 809.624 47.3841   7
  -9   1   2 859.420 47.4525   7
  -9   1   2 841.461 44.3823   8
  -9   1   2 824.638 47.2736   6
  -9   1   2 832.570 44.0410   3
   9   1  -2 707.117 45.5721   1
  -9   1   2 771.003 45.6794   5
   9   1  -2 768.096 45.4231   5
   9   1  -2 784.484 46.9141   4
  -7  -1   2 729.446 43.4886   4
   7  -1  -2 746.913 43.3030   1
   7  -1  -2 753.092 43.5697   4
  -7  -1   2 762.497 44.0252   6
   7  -1  -2 777.523 43.7098   6
  -7  -1   2 652.321 43.4804   7
   7  -1  -2 793.001 42.9735   5
  -7  -1   2 740.527 43.7366   7
  -7  -1   2 794.371 41.8671   3
  -7  -1   2 759.521 42.6983   5
  -7  -1   2 764.453 41.3736   9
  -7  -1   2 800.690 41.7230   8
  -7   1   2 739.386 41.4716   4
  -7   1   2 731.106 41.5732   7
  -7   1   2 713.684 41.6954   6
   7   1  -2 705.477 41.6232   6
   7   1  -2 742.157 41.4133   7
   7   1  -2 715.587 41.3118   7
  -7   1   2 715.723 39.4483   3
  -7   1   2 715.612 41.7231   7
   7   1  -2 689.410 41.6206   4
   7   1  -2 721.755 40.4676   1
  -7   1   2 714.730 39.6801   8
  -7   1   2 722.317 41.3841   1
  -5  -1   2 720.055 42.0142   7
   5  -1  -2 759.698 42.3304   7
   5  -1  -2 673.171 44.1253   6
  -5  -1   2 748.970 40.8419   3
  -5  -1   2 741.915 41.4779   1
   5  -1  -2 741.858 41.8637   1
   5  -1  -2 727.948 42.1109   4
   5  -1  -2 781.452 42.4642   7
  -5  -1   2 662.780 42.0625   6
   5  -1  -2 790.454 41.6120   5
  -5  -1   2 751.293 41.1959   5
  -5  -1   2 777.354 40.7230   8
  -5  -1   2 777.720 42.1945   4
  -5   1   2 869.007 45.3945   5
   5   1  -2 740.015 45.5109   7
   5   1  -2 826.617 44.8380   5
  -5   1   2 822.603 45.8822   7
  -5   1   2 815.418 45.9857   7
   5   1  -2 884.895 46.0349   4
  -5   1   2 844.159 45.8930   4
   5   1  -2 759.652 45.0355   1
   5   1  -2 732.867 45.4989   7
   5   1  -2 837.693 46.0164   6
  -5   1   2 808.781 45.6902   1
  -5   1   2 821.783 45.7857   6
   3  -1  -2 9274.58 479.463   7
  -3  -1   2 8015.56 479.390   7
  -3  -1   2 7805.56 478.751   5
  -3  -1   2 8244.40 479.328   6
   3  -1  -2 9205.27 479.381   1
  -3  -1   2 9395.02 479.301   4
   3  -1  -2 9180.27 479.468   7
   3  -1  -2 8963.89 479.315   4
   3  -1  -2 8994.44 478.962   5
  -3  -1   2 8788.63 479.095   7
   3  -1  -2 9136.95 479.109   6
  -3  -1   2 9111.71 479.734   1
  -3   1   2 9283.57 506.053   1
  -3   1   2 9459.76 506.047   4
   3   1  -2 9321.95 505.741   7
   3   1  -2 9358.61 505.749   1
   3   1  -2 9238.81 505.428   5
  -3   1   2 9579.20 506.011   5
   3   1  -2 8275.50 505.661   7
  -3   1   2 9070.87 505.770   6
  -3   1   2 9594.28 506.143   7
   3   1  -2 9999.99 506.054   4
  -3   1   2 9266.53 506.119   7
   3   1  -2 9595.94 506.152   6
  -1  -1   2 427.399 22.9590   4
   1  -1  -2 430.727 23.4226   1
  -1  -1   2 366.529 22.8342   5
  -1  -1   2 362.604 22.8844   7
   1  -1  -2 419.897 23.4207   7
   1  -1  -2 418.314 23.3499   4
  -1  -1   2 411.899 23.3639   1
   1  -1  -2 437.306 23.5021   7
  -1  -1   2 360.247 22.9513   7
  -1  -1   2 394.642 23.5611   6
   1  -1  -2 463.914 23.3817   5
   1  -1  -2 437.210 22.8287   6
  -1   1   2 371.183 21.0202   1
  -1   1   2 383.221 20.8049   5
   1   1  -2 340.420 21.0421   6
  -1   1   2 369.203 20.7855   4
   1   1  -2 381.464 20.4660   4
   1   1  -2 307.171 20.2843   5
   1   1  -2 359.747 20.7878   1
  -1   1   2 361.941 20.9214   7
  -1   1   2 377.053 20.3543   6
  -1   1   2 393.193 21.0947   7
   1   1  -2 360.707 20.4163   7
  -1  -1  -2 5430.76 281.025   7
  -1  -1  -2 4853.02 280.987   5
   1  -1   2 4438.96 280.529   4
  -1  -1  -2 5758.51 280.915   4
   1  -1   2 4781.38 280.854   5
   1  -1   2 5579.38 280.828   7
  -1  -1  -2 4745.76 280.508   6
  -1  -1  -2 5704.62 281.135   7
   1  -1   2 5344.43 281.013   1
  -1  -1  -2 4990.32 280.638   1
   1  -1   2 5339.19 280.990   6
  -1   1  -2 4945.20 288.213   5
   1   1   2 5043.04 287.853   6
   1   1   2 5184.35 288.391   5
  -1   1  -2 5598.23 288.130   7
  -1   1  -2 5142.55 288.082   7
   1   1   2 5740.27 288.253   4
   1   1   2 5466.48 288.368   7
  -1   1  -2 5365.13 288.318   1
   1   1   2 5756.12 288.226   4
   1   1   2 5192.61 288.000   1
   1   1   2 5393.86 288.311   7
  -1   1  -2 4940.56 288.246   6
   3  -1   2 3606.91 194.329   7
  -3  -1  -2 3484.34 194.032   6
   3  -1   2 3626.98 194.250   7
   3  -1   2 3175.14 193.792   4
   3  -1   2 3534.87 194.222   6
  -3  -1  -2 3885.28 194.262   4
  -3  -1  -2 3777.68 194.449   7
  -3  -1  -2 3770.92 194.448   5
  -3  -1  -2 3460.51 193.401   1
  -3  -1  -2 3360.11 194.168   7
   3   1   2 3778.17 190.167   4
   3   1   2 3533.30 189.265   1
   3   1   2 2945.17 189.715   6
  -3   1  -2 3181.13 189.655   4
  -3   1  -2 3721.47 190.230   7
  -3   1  -2 3579.85 190.177   5
  -3   1  -2 3617.33 190.070   7
  -3   1  -2 3610.87 189.985   1
  -3   1  -2 3572.26 189.994   1
   3   1   2 3696.91 190.245   7
   3   1   2 3172.65 190.032   7
   5  -1   2 895.818 56.2436   4
  -5  -1  -2 1052.74 56.7406   4
  -5  -1  -2 1007.41 55.3578   1
  -5  -1  -2 999.041 55.2730   3
   5  -1   2 1066.56 57.1664   7
  -5  -1  -2 1036.64 56.8761   6
  -5  -1  -2 1015.53 55.2314   8
  -5  -1  -2 921.309 55.2667   1
   5  -1   2 1043.63 56.8527   5
  -5  -1  -2 971.984 56.7730   7
  -5  -1  -2 1065.23 56.7737   5
   5  -1   2 981.924 56.7006   7
   5  -1   2 1035.57 56.8144   6
   5  -1   2 1024.25 55.2380   8
  -5  -1  -2 1017.22 56.9232   7
  -5  -1  -2 1043.43 55.0168   9
  -5   1  -2 1060.74 56.4361   4
   5   1   2 946.393 56.4324   6
  -5   1  -2 1016.84 56.7695   7
  -5   1  -2 1065.09 57.1349   7
   5   1   2 1009.68 56.7914   4
  -5   1  -2 1020.14 56.3052   1
   5   1   2 941.648 56.6825   7
   5   1   2 960.655 56.7542   5
  -5   1  -2 1029.50 56.6406   5
  -5   1  -2 1048.66 56.3904   1
  -5   1  -2 1017.68 56.9260   6
  -7  -1  -2 56.5546 5.23121   3
  -7  -1  -2 55.2049 8.49494   6
   7  -1   2 54.4800 6.65418   7
  -7  -1  -2 55.6003 7.45576   7
  -7  -1  -2 58.8196 5.80863   1
  -7  -1  -2 73.3282 8.08260   7
   7  -1   2 59.7687 4.39115   8
  -7  -1  -2 69.3215 8.36025   5
   7  -1   2 37.8163 6.68371   6
   7  -1   2 62.3160 7.45226   4
  -7  -1  -2 46.3431 5.54739   1
  -7  -1  -2 61.7420 5.43429   8
   7  -1   2 58.5078 6.80345   5
  -7  -1  -2 56.0737 4.12493   9
   7  -1   2 52.9991 8.35405   7
  -7  -1  -2 58.3089 6.89635   4
   7   1   2 74.5553 8.78005   7
   7   1   2 74.7150 8.31183   6
  -7   1  -2 88.4181 6.11786   3
  -7   1  -2 80.7588 9.48819   7
  -7   1  -2 95.6596 9.97364   7
  -7   1  -2 88.6959 9.19518   5
   7   1   2 76.0214 9.95069   7
  -7   1  -2 85.0284 8.54055   4
   7   1   2 85.5700 9.45660   4
  -7   1  -2 92.7721 5.53432   9
  -7   1  -2 77.0214 8.80415   1
  -7   1  -2 95.6165 10.6987   6
   7   1   2 90.7381 10.1756   5
  -7   1  -2 82.3386 8.26635   1
   9  -1   2 605.975 39.6271   7
   9  -1   2 643.562 37.9780   4
  -9  -1  -2 639.374 38.9498   7
   9  -1   2 616.309 35.2952   8
   9  -1   2 649.422 38.5365   7
   9  -1   2 643.612 37.9145   5
  -9  -1  -2 678.737 34.7797   9
  -9  -1  -2 569.593 37.9497   4
   9  -1   2 596.413 37.7812   6
  -9  -1  -2 590.486 37.8671   5
  -9  -1  -2 706.188 35.4071   8
  -9  -1  -2 611.408 35.6223   1
  -9  -1  -2 692.303 39.2798   6
  -9  -1  -2 592.423 35.6361   1
  -9  -1  -2 633.280 35.3231   3
  -9  -1  -2 592.835 38.8445   7
  -9   1  -2 625.159 38.1380   4
  -9   1  -2 655.637 35.6959   8
  -9   1  -2 624.874 37.1845   1
  -9   1  -2 605.259 38.5827   5
  -9   1  -2 718.079 39.5516   6
   9   1   2 554.010 38.0712   6
   9   1   2 612.499 38.2066   5
  -9   1  -2 660.338 39.1562   7
   9   1   2 628.472 38.3735   4
  -9   1  -2 668.482 38.7085   7
   9   1   2 596.886 38.7844   7
   9   1   2 600.019 38.8884   7
  -9   1  -2 638.550 35.1953   3
  -9   1  -2 679.598 34.8875   9
 -11  -1  -2 22.6756 3.57095   9
 -11  -1  -2 14.4272 6.55463   1
  11  -1   2 19.5798 4.07346   8
 -11  -1  -2 28.3391 4.89429   3
 -11  -1  -2 23.8937 5.96360   1
  11  -1   2 25.8267 11.6482   7
 -11  -1  -2 12.7879 11.5918   7
 -11  -1  -2 19.3527 10.0845   5
  11  -1   2 41.6386 11.4771   7
  11  -1   2 21.5407 8.34773   4
 -11  -1  -2 20.9234 4.41919   8
 -11  -1  -2 23.7406 11.4557   6
  11  -1   2 18.1522 8.17383   5
 -11  -1  -2 14.9537 10.7416   7
 -11   1  -2 20.1986 6.83070   1
 -11   1  -2 9.88257 11.2090   5
 -11   1  -2 21.2118 10.3945   7
 -11   1  -2 23.4022 4.75436   8
 -11   1  -2 17.3602 3.15428   9
 -11   1  -2 15.0199 3.74391   3
  11   1   2 -2.8355 10.4274   7
  11   1   2 21.8143 3.59076   8
  11   1   2 9.94509 8.37203   7
 -11   1  -2 5.11480 10.8946   7
  11   1   2 9.61310 7.61662   4
  11   1   2 17.4681 8.54589   5
 -11   1  -2 9.62851 8.63967   1
 -11   1  -2 17.9521 10.2232   6
 -13  -1  -2 444.002 25.6160   3
 -13  -1  -2 437.227 25.7600   8
 -13  -1  -2 457.645 30.5696   6
 -13  -1  -2 438.833 24.3662   9
 -13  -1  -2 373.178 36.9565   7
  13  -1   2 391.214 29.8135   5
  13  -1   2 450.819 31.9435   7
 -13  -1  -2 402.606 34.1572   7
  13  -1   2 444.146 26.0828   8
 -13  -1  -2 401.083 26.3302   1
  13  -1   2 382.177 36.9825   7
 -13   1  -2 365.266 31.6494   7
 -13   1  -2 406.321 29.5722   1
  13   1   2 368.642 28.0884   4
  13   1   2 400.200 28.2969   5
 -13   1  -2 405.843 27.6134   1
 -13   1  -2 382.410 23.3535   3
  13   1   2 368.557 29.2347   7
 -13   1  -2 432.378 22.6324   9
 -13   1  -2 414.504 32.3800   6
 -13   1  -2 378.971 34.4405   7
 -15  -1  -2 122.317 8.66061   9
  15  -1   2 120.154 17.5877   5
 -15  -1  -2 124.920 18.0194   7
 -15  -1  -2 107.233 11.8948   3
  15  -1   2 123.452 13.5749   8
  15  -1   2 115.614 17.3673   4
  15  -1   2 101.688 19.5735   7
 -15  -1  -2 104.467 18.1654   6
 -15  -1  -2 122.562 13.3462   8
 -15   1  -2 85.2253 14.1846   1
 -15   1  -2 109.988 11.7777   8
 -15   1  -2 107.592 21.0993   6
 -15   1  -2 125.062 20.3265   7
  15   1   2 120.351 17.7536   4
 -15   1  -2 94.2376 10.2291   3
  15   1   2 136.173 17.5567   5
 -15   1  -2 117.833 8.81129   9
 -17  -1  -2 125.716 28.4146   7
 -17  -1  -2 81.8578 7.91317   9
  17  -1   2 89.1720 17.4639   4
 -17  -1  -2 72.2627 10.0808   3
  17  -1   2 108.595 23.6969   5
 -17  -1  -2 70.7493 9.32410   8
 -17  -1  -2 53.6905 25.2391   6
  17   1   2 94.3727 21.6287   5
 -17   1  -2 88.5435 9.26915   9
  17   1   2 95.2180 20.5955   4
 -17   1  -2 87.3216 26.3533   6
 -18  -2   2 -13.523 18.2166   7
 -18  -2   2 2.83947 6.41559   8
  18  -2  -2 5.30584 19.9304   5
 -18  -2   2 15.5564 8.28843   3
  18  -2  -2 25.6311 23.7599   4
 -18  -2   2 7.50239 5.66268   9
  18   2  -2 63.4876 23.6839   4
 -16  -2   2 106.294 11.4216   3
 -16  -2   2 78.9168 9.03288   8
  16  -2  -2 108.245 15.9531   4
 -16  -2   2 119.099 17.4755   6
  16  -2  -2 91.8902 17.9675   7
 -16  -2   2 100.028 22.0627   7
  16  -2  -2 94.4020 15.2398   5
 -16  -2   2 105.787 8.08377   9
 -16   2   2 85.7554 21.6642   6
 -16   2   2 100.379 10.3843   8
 -16   2   2 109.349 18.2603   7
  16   2  -2 115.669 14.9339   5
 -16   2   2 95.1244 20.7914   1
  16   2  -2 84.2676 16.6634   4
 -16   2   2 111.342 8.57569   9
 -14  -2   2 118.023 14.9776   5
 -14  -2   2 140.385 11.4116   3
 -14  -2   2 153.545 13.8121   1
  14  -2  -2 160.968 11.8223   8
  14  -2  -2 146.430 25.4438   7
  14  -2  -2 165.613 17.0343   5
 -14  -2   2 167.143 12.0227   8
 -14  -2   2 128.379 16.6292   6
  14  -2  -2 203.137 24.2844   7
  14  -2  -2 148.041 17.6695   4
 -14   2   2 153.228 17.4369   1
 -14   2   2 125.969 11.4509   3
 -14   2   2 167.987 9.85954   9
  14   2  -2 148.928 16.8425   5
  14   2  -2 136.885 15.7100   4
 -14   2   2 158.753 11.8354   8
 -14   2   2 180.034 20.5071   7
 -14   2   2 84.6456 22.8552   7
 -14   2   2 137.202 19.1353   6
  14   2  -2 164.974 19.0817   7
  12  -2  -2 15.3306 12.6390   1
  12  -2  -2 25.3865 12.8763   7
  12  -2  -2 17.9154 3.24575   8
 -12  -2   2 11.2034 3.99234   8
  12  -2  -2 16.9422 12.0249   7
  12  -2  -2 14.0536 6.54132   5
  12  -2  -2 12.8104 7.66181   4
 -12  -2   2 7.89677 3.90491   3
 -12  -2   2 9.85548 6.24037   1
 -12  -2   2 4.33430 2.82247   9
 -12  -2   2 22.3135 9.98059   7
 -12  -2   2 19.0993 12.0007   7
 -12  -2   2 12.3748 11.7172   6
 -12  -2   2 17.7968 9.39089   5
 -12   2   2 0.85209 4.83658   8
 -12   2   2 -0.4796 10.7053   6
 -12   2   2 2.52765 7.01021   1
  12   2  -2 9.57945 11.7653   7
  12   2  -2 1.34323 6.20208   5
 -12   2   2 15.5654 10.9978   7
  12   2  -2 -0.6486 7.88508   4
 -12   2   2 8.65909 4.14300   3
 -12   2   2 -0.3360 10.7502   7
 -12   2   2 10.1153 11.8455   5
 -12   2   2 7.66176 2.72351   9
  10  -2  -2 59.3853 6.70083   8
  10  -2  -2 77.1379 8.93151   5
 -10  -2   2 46.9525 10.8255   6
  10  -2  -2 56.6603 10.0140   7
 -10  -2   2 58.8506 6.84755   3
 -10  -2   2 63.0197 5.35877   9
  10  -2  -2 52.2366 11.0239   6
  10  -2  -2 72.0178 11.6545   7
  10  -2  -2 65.6366 11.0704   1
 -10  -2   2 70.3260 6.06046   8
  10  -2  -2 56.5955 8.52211   4
 -10  -2   2 58.5341 8.84150   7
 -10  -2   2 72.0092 9.85537   7
 -10  -2   2 74.5405 8.76368   5
  10   2  -2 73.8963 8.82625   1
 -10   2   2 88.6910 10.2581   5
 -10   2   2 82.8552 6.21245   3
 -10   2   2 69.3324 10.7850   7
 -10   2   2 72.3932 11.0902   6
 -10   2   2 76.3301 10.9446   7
 -10   2   2 78.7734 10.3200   1
  10   2  -2 71.1423 10.1329   4
 -10   2   2 71.3268 7.43323   8
  10   2  -2 78.6774 8.81968   6
  10   2  -2 71.1878 9.72083   7
 -10   2   2 70.4918 5.15145   9
  10   2  -2 62.3677 9.14990   7
  10   2  -2 70.9979 7.95902   5
  -8  -2   2 124.747 8.25313   8
  -8  -2   2 137.866 9.07105   3
   8  -2  -2 128.827 11.6649   1
   8  -2  -2 147.201 11.8573   7
   8  -2  -2 129.676 10.7267   5
   8  -2  -2 121.314 12.4662   6
  -8  -2   2 130.770 12.7024   6
  -8  -2   2 133.275 7.84989   9
  -8  -2   2 130.786 9.68508   1
  -8  -2   2 126.296 12.4516   7
  -8  -2   2 113.247 11.2342   4
   8  -2  -2 126.092 8.63366   8
   8  -2  -2 131.965 11.3093   4
  -8  -2   2 121.467 10.6103   7
   8   2  -2 98.3884 10.7817   4
  -8   2   2 119.824 7.31660   3
   8   2  -2 90.9241 11.1021   6
  -8   2   2 109.764 7.78167   8
  -8   2   2 110.812 11.4321   5
  -8   2   2 124.152 10.5099   4
  -8   2   2 107.481 12.3572   6
  -8   2   2 99.5543 11.2729   1
   8   2  -2 92.2182 8.25681   1
   8   2  -2 115.004 9.46270   5
   8   2  -2 112.683 9.61134   7
  -8   2   2 122.073 12.5967   7
   8   2  -2 94.7951 10.1362   7
  -6  -2   2 307.307 20.1937   5
  -6  -2   2 298.353 20.9625   7
   6  -2  -2 347.756 21.5710   4
   6  -2  -2 373.065 22.0300   7
  -6  -2   2 359.039 20.1422   1
  -6  -2   2 312.314 21.3076   4
   6  -2  -2 374.397 22.3138   7
   6  -2  -2 355.949 19.4937   8
  -6  -2   2 354.579 19.6925   3
   6  -2  -2 352.243 21.2546   5
  -6  -2   2 334.485 19.1081   9
   6  -2  -2 338.607 21.1872   1
  -6  -2   2 363.954 19.3472   8
  -6  -2   2 360.315 22.5216   6
   6  -2  -2 346.535 21.5471   6
  -6   2   2 301.851 19.9020   6
   6   2  -2 285.056 19.0712   7
   6   2  -2 330.013 19.9187   6
  -6   2   2 328.318 20.0987   7
  -6   2   2 330.289 19.2887   5
   6   2  -2 313.450 18.6565   5
  -6   2   2 326.951 20.2137   7
  -6   2   2 290.616 19.7822   1
   6   2  -2 319.702 20.0254   4
   6   2  -2 307.759 18.7430   7
   6   2  -2 281.745 18.2337   1
  -6   2   2 336.509 19.8470   4
  -4  -2   2 1240.62 71.3320   6
   4  -2  -2 1327.60 71.3316   4
   4  -2  -2 1320.14 69.9856   8
  -4  -2   2 1235.70 70.3823   5
  -4  -2   2 1178.45 69.7896   8
  -4  -2   2 1180.99 70.6791   7
  -4  -2   2 1337.89 71.2454   4
  -4  -2   2 1350.90 70.5265   1
  -4  -2   2 1201.83 70.6276   7
  -4  -2   2 1219.63 70.0872   3
   4  -2  -2 1468.59 71.5834   7
   4  -2  -2 1379.96 70.9053   6
   4  -2  -2 1284.32 71.1074   5
   4  -2  -2 1317.09 71.3945   1
  -4  -2   2 1252.00 69.9087   9
   4   2  -2 1474.97 81.5948   5
  -4   2   2 1500.58 82.4239   7
   4   2  -2 1495.07 81.6911   1
   4   2  -2 1433.29 81.6445   7
  -4   2   2 1565.74 82.4594   7
  -4   2   2 1545.22 82.4940   4
  -4   2   2 1448.37 82.3531   1
   4   2  -2 1563.93 82.4192   4
   4   2  -2 1358.38 81.5858   7
  -4   2   2 1557.15 82.1490   5
  -4   2   2 1464.02 81.9926   6
  -2  -2   2 4209.64 227.295   1
   2  -2  -2 4272.24 227.656   1
  -2  -2   2 4445.56 227.457   4
   2  -2  -2 4267.02 226.861   6
   2  -2  -2 4442.70 227.765   4
  -2  -2   2 3736.07 226.702   7
  -2  -2   2 4428.79 227.809   6
  -2  -2   2 3694.62 226.767   7
  -2   2   2 4361.78 237.578   6
   2   2  -2 4542.02 238.051   1
  -2   2   2 4534.03 238.243   7
   2   2  -2 3947.97 237.718   5
   2   2  -2 4477.80 238.403   6
   2   2  -2 3874.64 237.269   7
   2   2  -2 4776.63 238.200   4
  -2   2   2 4452.14 238.249   5
  -2   2   2 4693.44 238.486   4
  -2   2   2 4491.09 238.276   5
  -2   2   2 4620.73 238.395   7
   2   2  -2 3910.41 237.753   5
   2   2  -2 4324.92 237.262   7
   0  -2   2 1054.83 54.9683   7
   0  -2   2 937.387 55.5854   5
   0  -2   2 936.941 54.9290   7
   0  -2   2 962.149 55.7737   1
   0  -2  -2 912.704 55.4966   1
   0  -2  -2 1074.25 55.9288   7
   0  -2   2 1081.94 55.4488   4
   0  -2  -2 1039.38 55.9430   5
   0  -2  -2 1065.84 55.9792   4
   0   2  -2 1021.75 60.5038   4
   0   2   2 1143.63 60.7930   7
   0   2   2 1149.30 61.1574   5
   0   2  -2 1139.94 61.0998   6
   0   2  -2 1014.45 60.6731   5
   0   2  -2 1142.83 61.0835   6
   0   2   2 1202.61 61.0367   4
   0   2   2 1028.28 60.7727   7
   0   2  -2 1180.70 61.0080   1
   0   2   2 1007.76 60.6508   1
  -2  -2  -2 4554.58 257.967   1
  -2  -2  -2 4371.46 258.124   6
   2  -2   2 4342.61 258.822   5
   2  -2   2 4792.83 258.511   7
   2  -2   2 4945.40 258.411   4
   2  -2   2 4990.21 258.776   6
  -2  -2  -2 5175.83 257.875   8
  -2  -2  -2 4888.42 257.872   3
   2  -2   2 4536.03 258.405   7
   2  -2   2 4875.00 257.658   8
  -2  -2  -2 4885.25 258.937   5
   2   2   2 4931.63 256.336   7
  -2   2  -2 4588.45 256.015   4
  -2   2  -2 4141.74 255.903   7
   2   2   2 4083.39 256.986   5
  -2   2  -2 4970.93 256.544   1
   2   2   2 4454.18 255.746   6
   2   2   2 5098.24 256.619   4
   2   2   2 5082.96 256.515   4
  -2   2  -2 4929.83 256.544   5
  -2   2  -2 4794.66 256.646   1
   2   2   2 4867.02 256.252   7
   2   2   2 4278.86 255.629   1
  -2   2  -2 5106.44 256.050   7
   4  -2   2 914.968 48.2829   8
   4  -2   2 827.769 49.8620   5
   4  -2   2 827.356 49.6497   7
   4  -2   2 901.678 49.7466   6
  -4  -2  -2 740.452 49.3337   7
  -4  -2  -2 895.288 49.8626   7
  -4  -2  -2 914.185 49.8243   4
   4  -2   2 881.135 49.6078   7
  -4  -2  -2 935.067 48.5123   3
  -4  -2  -2 854.546 49.4953   6
  -4  -2  -2 931.428 49.8952   5
  -4  -2  -2 889.277 48.1496   9
  -4  -2  -2 967.908 48.3768   8
  -4   2  -2 818.538 47.1470   7
  -4   2  -2 883.170 47.0789   7
   4   2   2 835.218 46.9118   6
  -4   2  -2 860.496 47.3093   1
   4   2   2 848.006 47.4957   4
  -4   2  -2 882.350 47.2997   1
  -4   2  -2 729.178 47.3966   4
   4   2   2 845.732 47.6929   5
  -4   2  -2 884.330 47.4650   5
  -4   2  -2 842.175 47.2925   6
   4   2   2 876.701 47.2144   7
   4   2   2 755.303 46.9746   7
   4   2   2 832.472 45.5663   1
  -6  -2  -2 966.728 57.3756   7
  -6  -2  -2 938.419 56.9542   7
  -6  -2  -2 1031.22 55.0152   9
   6  -2   2 998.029 57.0950   7
  -6  -2  -2 1083.79 57.6188   5
  -6  -2  -2 936.802 55.3792   3
   6  -2   2 1012.90 57.5972   7
   6  -2   2 1019.68 55.2159   8
  -6  -2  -2 967.754 57.0847   4
  -6  -2  -2 1089.49 55.3391   8
  -6  -2  -2 935.811 57.1894   6
   6  -2   2 1037.87 57.1969   6
   6  -2   2 1036.47 57.4478   5
   6  -2   2 1066.88 57.0397   4
  -6   2  -2 1107.24 62.0213   6
  -6   2  -2 1129.35 61.8097   5
  -6   2  -2 1099.83 61.5804   1
  -6   2  -2 1140.48 62.1246   7
   6   2   2 1025.64 61.5171   7
   6   2   2 1046.00 61.4519   6
  -6   2  -2 1082.94 61.5212   1
   6   2   2 1073.68 61.7531   7
   6   2   2 1036.39 61.8218   5
   6   2   2 1061.62 62.0256   4
  -6   2  -2 1190.94 61.7925   4
  -6   2  -2 1142.78 61.7731   7
  -8  -2  -2 843.518 49.2793   9
  -8  -2  -2 916.195 52.6279   6
  -8  -2  -2 1002.40 49.8437   8
  -8  -2  -2 873.633 52.2409   7
  -8  -2  -2 859.425 52.5379   7
  -8  -2  -2 879.072 52.4162   5
   8  -2   2 927.994 49.7383   8
   8  -2   2 890.220 51.8483   6
   8  -2   2 930.302 52.5633   5
  -8  -2  -2 862.762 52.2826   4
   8  -2   2 892.073 52.3827   7
   8  -2   2 903.288 52.7957   7
   8  -2   2 936.451 51.9010   4
  -8  -2  -2 893.422 49.9325   3
  -8   2  -2 1016.24 59.8110   5
  -8   2  -2 1001.20 56.1735   7
   8   2   2 931.921 56.1392   5
  -8   2  -2 999.515 55.5770   1
   8   2   2 938.688 56.1659   4
  -8   2  -2 1034.12 52.9218   9
  -8   2  -2 1067.29 55.9135   4
  -8   2  -2 1018.33 56.4827   7
   8   2   2 914.489 55.9331   7
  -8   2  -2 976.461 56.3413   6
   8   2   2 861.632 55.6784   6
   8   2   2 892.297 55.5450   7
  10  -2   2 429.339 32.6654   7
  10  -2   2 477.102 32.0114   7
  10  -2   2 476.619 29.5764   4
 -10  -2  -2 433.237 31.0771   6
 -10  -2  -2 497.415 26.0936   9
 -10  -2  -2 402.780 31.0999   5
 -10  -2  -2 459.956 32.1748   7
 -10  -2  -2 460.887 31.2827   7
  10  -2   2 465.398 26.4692   8
 -10  -2  -2 467.675 26.4867   8
  10  -2   2 500.499 30.9823   5
 -10   2  -2 512.469 26.2519   9
 -10   2  -2 495.983 31.9561   7
 -10   2  -2 434.269 30.6990   4
 -10   2  -2 483.451 29.9919   1
  10   2   2 484.789 30.3610   5
  10   2   2 460.063 31.1415   7
  10   2   2 465.604 30.8593   4
 -10   2  -2 447.006 27.5139   8
 -10   2  -2 465.305 30.5765   7
 -10   2  -2 459.870 26.6305   3
 -10   2  -2 510.208 31.1069   6
  10   2   2 482.759 31.9694   6
 -10   2  -2 473.593 32.8714   5
  10   2   2 420.365 30.9196   7
 -10   2  -2 488.685 30.4877   1
 -12  -2  -2 26.6913 13.9147   7
 -12  -2  -2 9.22467 3.18326   9
  12  -2   2 6.79369 5.32796   8
  12  -2   2 12.7011 8.95549   7
  12  -2   2 5.51589 7.87833   5
  12  -2   2 20.6094 8.44554   4
 -12  -2  -2 1.46516 13.6582   7
  12  -2   2 25.5625 16.0329   7
 -12  -2  -2 21.6552 5.63240   3
 -12  -2  -2 20.9278 4.72988   8
 -12   2  -2 6.61736 9.14893   1
 -12   2  -2 17.3112 12.6832   7
  12   2   2 9.71446 9.91672   5
 -12   2  -2 3.58339 3.08372   9
 -12   2  -2 -2.1108 13.4403   7
 -12   2  -2 -8.2655 11.8172   6
  12   2   2 16.5712 14.7834   7
  12   2   2 -1.7059 8.59375   4
 -12   2  -2 16.1343 11.6966   1
 -12   2  -2 7.17026 6.47595   8
 -12   2  -2 0.75823 4.26715   3
  14  -2   2 138.304 12.0139   8
 -14  -2  -2 117.368 11.6939   3
  14  -2   2 127.554 18.6512   7
 -14  -2  -2 118.582 21.6029   7
  14  -2   2 133.345 18.1910   5
  14  -2   2 126.972 25.0043   7
 -14  -2  -2 115.629 9.07819   9
 -14  -2  -2 104.696 19.8288   6
  14  -2   2 102.376 14.8424   4
 -14  -2  -2 104.818 11.6725   8
 -14   2  -2 112.260 19.0680   6
 -14   2  -2 98.9262 13.7801   1
  14   2   2 105.327 16.2023   4
  14   2   2 129.767 18.8924   5
 -14   2  -2 133.638 15.9668   7
 -14   2  -2 103.136 8.32429   9
 -16  -2  -2 33.6629 7.45545   3
 -16  -2  -2 15.4500 17.0169   7
  16  -2   2 30.6379 6.27766   8
 -16  -2  -2 25.8619 8.19347   8
 -16  -2  -2 29.0617 4.90073   9
 -16  -2  -2 -7.3387 21.1310   6
  16  -2   2 36.9581 15.6024   5
  16  -2   2 42.5451 15.4617   4
  16  -2   2 21.2499 24.0101   7
 -16   2  -2 6.72699 20.6511   6
  16   2   2 52.4292 15.2857   5
 -16   2  -2 37.4347 5.54710   9
  16   2   2 10.8543 15.1837   4
 -16   2  -2 46.1112 16.7542   1
  17  -3  -2 27.3603 20.8620   5
 -17  -3   2 14.6394 25.3037   6
 -17  -3   2 64.8416 7.83126   8
 -17  -3   2 31.4950 23.1108   7
  17  -3  -2 46.4851 16.9571   4
  17   3  -2 47.5553 17.8396   4
 -17   3   2 76.1634 21.5790   1
 -17   3   2 24.9858 21.1890   6
  15  -3  -2 420.080 34.3175   5
  15  -3  -2 439.570 33.6152   7
 -15  -3   2 404.638 25.8258   3
 -15  -3   2 442.938 24.7244   9
 -15  -3   2 442.466 39.9122   6
  15  -3  -2 432.224 26.6507   8
  15  -3  -2 457.721 34.0168   4
 -15  -3   2 408.195 31.2289   7
 -15  -3   2 402.385 24.8833   8
 -15   3   2 453.045 34.7124   6
 -15   3   2 479.127 35.1024   1
  15   3  -2 400.238 33.6338   4
  15   3  -2 420.174 31.1598   5
 -15   3   2 348.706 39.2731   7
  13  -3  -2 79.8795 11.7139   5
  13  -3  -2 84.0870 19.0840   7
 -13  -3   2 65.4517 7.87996   3
 -13  -3   2 63.9172 11.8285   5
  13  -3  -2 70.7229 14.5404   7
 -13  -3   2 86.0005 17.1171   6
 -13  -3   2 74.7400 6.28878   9
 -13  -3   2 67.3975 15.4899   7
 -13  -3   2 68.0354 16.8791   7
 -13  -3   2 70.0444 7.59954   1
 -13  -3   2 70.1779 6.78938   8
  13  -3  -2 74.4668 12.9683   4
  13  -3  -2 80.4624 8.20191   8
 -13   3   2 61.1219 11.9182   1
  13   3  -2 62.2343 12.6946   7
  13   3  -2 58.7816 12.9612   4
  13   3  -2 69.3948 10.1749   5
 -13   3   2 55.7010 11.5051   6
 -13   3   2 67.1816 6.02176   9
 -13   3   2 78.2255 13.1948   7
 -13   3   2 68.4265 7.33683   8
 -11  -3   2 22.8108 12.0272   6
 -11  -3   2 10.8973 8.19701   5
  11  -3  -2 14.6971 4.14182   8
  11  -3  -2 13.4166 6.83298   5
  11  -3  -2 16.8715 13.1470   7
 -11  -3   2 10.7990 8.81804   7
  11  -3  -2 23.3224 9.90885   7
 -11  -3   2 13.5852 3.03954   8
 -11  -3   2 23.5782 6.48641   7
  11  -3  -2 17.4904 12.9830   1
 -11  -3   2 10.8235 5.04739   3
 -11  -3   2 13.7939 4.12032   1
  11  -3  -2 18.3745 8.48884   4
 -11  -3   2 15.3732 2.87570   9
  11   3  -2 11.5984 8.78640   7
 -11   3   2 3.77271 9.16147   6
  11   3  -2 9.74445 3.91009   1
 -11   3   2 7.45832 5.24121   8
 -11   3   2 13.5019 3.64799   3
  11   3  -2 20.2370 6.50739   5
  11   3  -2 17.0062 7.93274   4
 -11   3   2 13.5924 11.8814   7
 -11   3   2 6.23327 11.3057   5
 -11   3   2 7.17016 6.95855   1
 -11   3   2 9.09741 2.61061   9
 -11   3   2 10.7090 8.20290   7
   9  -3  -2 48.1448 9.12437   7
  -9  -3   2 39.9881 4.10308   9
  -9  -3   2 56.1291 9.98651   6
   9  -3  -2 59.6207 9.08201   4
  -9  -3   2 51.9238 7.81021   7
  -9  -3   2 48.3079 6.07282   1
  -9  -3   2 43.6705 3.94615   8
   9  -3  -2 48.6589 9.05493   1
  -9  -3   2 43.5621 5.03748   3
  -9  -3   2 47.3328 7.53661   4
  -9  -3   2 51.3820 7.37222   5
   9  -3  -2 45.0707 7.78252   5
   9  -3  -2 55.0515 10.1732   6
   9  -3  -2 47.1851 5.40103   8
   9   3  -2 36.1471 7.12420   6
  -9   3   2 30.7845 8.83005   7
  -9   3   2 39.7027 7.69936   4
   9   3  -2 32.0537 6.97802   7
  -9   3   2 39.8293 7.90059   7
   9   3  -2 30.4042 6.45352   5
   9   3  -2 37.7090 4.76958   1
   9   3  -2 33.0322 7.34380   4
  -9   3   2 33.1003 7.67298   5
  -9   3   2 35.1202 8.37205   6
  -9   3   2 37.5894 7.85143   1
   9   3  -2 44.1573 6.74372   7
   7  -3  -2 551.257 32.5064   4
  -7  -3   2 555.758 29.7897   8
  -7  -3   2 476.954 31.9738   4
   7  -3  -2 563.504 32.7604   7
   7  -3  -2 577.582 31.9629   5
  -7  -3   2 479.189 31.6132   7
   7  -3  -2 544.425 32.4829   6
   7  -3  -2 612.399 33.1989   7
   7  -3  -2 528.317 32.0012   1
  -7  -3   2 503.286 31.4257   7
  -7  -3   2 528.454 30.2590   3
  -7  -3   2 537.865 29.6128   9
   7  -3  -2 554.193 30.0448   8
  -7  -3   2 580.493 33.0369   6
  -7  -3   2 494.366 30.2587   1
  -7   3   2 645.095 35.0773   4
  -7   3   2 648.290 35.0705   7
  -7   3   2 650.168 35.0675   5
  -7   3   2 598.517 34.8249   1
  -7   3   2 598.357 34.8380   6
   7   3  -2 501.604 34.1765   6
   7   3  -2 593.598 33.8665   5
   7   3  -2 555.520 34.9885   4
   7   3  -2 534.620 33.7220   7
  -7   3   2 607.051 34.9527   7
   7   3  -2 579.585 33.6419   7
   7   3  -2 532.497 32.8006   1
  -5  -3   2 1963.27 113.905   8
  -5  -3   2 2004.05 114.918   5
  -5  -3   2 2035.48 115.814   4
   5  -3  -2 2216.61 116.005   7
  -5  -3   2 1847.31 113.868   9
   5  -3  -2 2157.96 115.913   1
  -5  -3   2 2058.99 114.626   1
  -5  -3   2 2022.13 115.056   7
   5  -3  -2 2317.95 116.190   7
   5  -3  -2 2233.07 115.766   5
  -5  -3   2 2032.36 114.356   3
  -5  -3   2 1977.03 114.940   7
   5  -3  -2 2171.12 115.983   4
   5  -3  -2 2249.68 114.175   8
  -5  -3   2 2243.03 116.073   6
   5   3  -2 2088.79 116.142   4
  -5   3   2 2165.13 115.554   6
  -5   3   2 2208.75 116.086   5
   5   3  -2 1947.83 114.885   7
   5   3  -2 1831.54 115.680   6
  -5   3   2 2249.16 116.459   4
   5   3  -2 2040.73 114.950   1
   5   3  -2 2098.59 114.990   7
  -5   3   2 2135.87 116.229   1
  -5   3   2 2106.93 116.058   7
  -5   3   2 2289.10 116.153   7
  -3  -3   2 965.160 57.5866   6
   3  -3  -2 1094.96 56.7057   6
  -3  -3   2 990.108 56.2629   7
  -3  -3   2 916.058 55.8450   9
  -3  -3   2 978.721 56.2994   7
  -3  -3   2 1048.45 57.3838   4
  -3  -3   2 1001.85 56.7905   1
   3  -3  -2 1097.43 57.7483   1
   3  -3  -2 1062.08 57.3966   7
  -3  -3   2 975.284 55.7456   8
   3  -3  -2 1087.61 56.0387   8
   3  -3  -2 1087.50 57.5754   5
   3  -3  -2 1090.40 57.7988   4
  -3  -3   2 1008.54 56.2362   3
   3   3  -2 1004.82 61.1314   5
  -3   3   2 1162.81 61.5789   7
   3   3  -2 1133.43 61.2383   1
  -3   3   2 1155.24 62.0681   4
   3   3  -2 1141.21 61.7736   4
  -3   3   2 1102.74 61.7285   5
   3   3  -2 1020.58 61.2856   5
   3   3  -2 1114.73 61.6867   4
  -3   3   2 1118.17 60.9347   6
  -3   3   2 1130.39 61.6912   7
  -3   3   2 1105.92 61.9787   1
   1  -3  -2 26.7944 3.73431   7
   1  -3  -2 35.0629 5.07115   4
  -1  -3   2 29.1401 3.22972   3
   1  -3  -2 25.0384 4.33215   1
   1  -3  -2 25.7795 2.45966   8
  -1  -3   2 28.9250 4.14576   4
   1  -3  -2 29.5094 3.67865   7
   1   3  -2 18.7487 3.60440   6
  -1   3   2 6.90912 2.98297   4
   1   3  -2 18.5801 2.72483   5
  -1   3   2 12.2103 3.27761   1
  -1   3   2 11.8350 4.45251   7
  -1   3   2 17.9261 1.87802   6
   1   3  -2 16.0753 3.10092   1
   1   3  -2 15.7787 3.36373   4
  -1   3   2 14.4399 3.93062   5
  -1   3   2 16.4976 3.41173   7
  -1  -3  -2 148.895 9.65912   7
  -1  -3  -2 131.627 9.02283   1
   1  -3   2 151.381 10.1552   6
  -1  -3  -2 142.328 10.0669   5
   1  -3   2 157.573 9.96199   5
  -1  -3  -2 142.672 9.35180   7
  -1  -3  -2 133.221 8.29844   3
   1  -3   2 131.406 9.26696   4
  -1  -3  -2 151.254 10.7059   4
   1  -3   2 129.517 8.38843   7
  -1  -3  -2 140.414 8.60922   6
   1  -3   2 126.411 7.72313   8
   1  -3   2 135.141 8.81764   7
  -1  -3  -2 143.937 8.05338   8
  -1   3  -2 163.115 8.44300   7
  -1   3  -2 134.241 9.60048   4
   1   3   2 152.364 9.19672   7
  -1   3  -2 157.658 10.3201   6
   1   3   2 138.108 10.4892   5
   1   3   2 142.848 9.47441   1
   1   3   2 145.889 10.1716   4
   1   3   2 136.122 8.63755   6
  -1   3  -2 120.278 10.2351   5
  -1   3  -2 136.759 8.38526   7
   1   3   2 141.102 9.19461   7
  -1   3  -2 142.494 10.7936   1
  -1   3  -2 147.036 10.3042   1
  -3  -3  -2 821.917 40.7552   8
   3  -3   2 789.047 40.6447   8
   3  -3   2 782.099 42.0691   7
  -3  -3  -2 678.014 40.5460   9
  -3  -3  -2 755.788 42.4585   5
  -3  -3  -2 789.970 42.3070   7
  -3  -3  -2 722.159 41.8581   7
  -3  -3  -2 805.177 41.0651   3
  -3  -3  -2 676.649 41.5793   6
   3  -3   2 781.174 42.2286   6
  -3  -3  -2 685.836 40.9313   1
   3  -3   2 746.828 41.8681   7
   3  -3   2 718.451 42.3912   5
   3  -3   2 655.118 42.4493   4
   3   3   2 688.958 39.2156   5
   3   3   2 629.346 37.5562   1
  -3   3  -2 737.994 38.2338   7
   3   3   2 692.488 39.1579   4
   3   3   2 673.389 38.8280   4
   3   3   2 589.307 37.9656   6
  -3   3  -2 727.272 39.0609   1
  -3   3  -2 717.299 39.1768   1
   3   3   2 698.568 38.4866   7
  -3   3  -2 645.000 38.2436   7
  -3   3  -2 722.803 39.1149   5
  -3   3  -2 685.020 38.9947   6
   3   3   2 654.882 38.2866   7
   5  -3   2 639.327 34.9887   4
  -5  -3  -2 531.332 34.8853   5
  -5  -3  -2 597.463 34.8382   6
  -5  -3  -2 543.636 32.8581   9
  -5  -3  -2 595.558 35.1607   7
  -5  -3  -2 622.163 33.4280   3
   5  -3   2 629.718 35.2771   6
  -5  -3  -2 642.180 33.1398   8
  -5  -3  -2 553.521 34.9189   4
   5  -3   2 623.831 33.0803   8
   5  -3   2 587.176 34.9353   7
   5  -3   2 628.332 35.3819   5
   5   3   2 629.029 37.5335   6
   5   3   2 638.548 38.4003   4
  -5   3  -2 663.953 37.6985   1
  -5   3  -2 686.982 37.8996   5
  -5   3  -2 602.045 37.3852   4
  -5   3  -2 707.644 37.5465   7
   5   3   2 630.812 37.4761   7
  -5   3  -2 676.607 37.6272   7
  -5   3  -2 664.792 37.9567   1
  -5   3  -2 668.593 38.3522   6
   5   3   2 658.413 37.4261   7
   5   3   2 579.521 37.8885   5
  -7  -3  -2 265.177 17.9175   7
  -7  -3  -2 247.670 14.8936   9
   7  -3   2 303.839 18.5125   4
  -7  -3  -2 250.776 18.7548   4
  -7  -3  -2 274.396 15.3345   8
   7  -3   2 260.322 18.4840   5
  -7  -3  -2 226.057 18.5551   6
  -7  -3  -2 234.980 18.4529   7
   7  -3   2 262.565 18.6577   6
   7  -3   2 270.298 17.8316   7
  -7  -3  -2 269.445 19.5429   5
   7  -3   2 237.965 18.9047   7
  -7  -3  -2 281.493 15.9158   3
   7  -3   2 280.928 15.3989   8
   7   3   2 271.085 18.8003   6
  -7   3  -2 256.896 18.6299   4
  -7   3  -2 284.444 18.3946   7
  -7   3  -2 277.740 18.4637   1
  -7   3  -2 278.980 19.5476   6
  -7   3  -2 307.585 19.1824   7
  -7   3  -2 283.238 19.3601   1
   7   3   2 234.177 18.4114   7
  -7   3  -2 270.107 18.3688   5
   7   3   2 260.231 18.6303   7
   7   3   2 270.150 18.7171   4
   7   3   2 261.312 19.7231   5
  -9  -3  -2 559.695 32.2365   3
  -9  -3  -2 522.222 35.2460   5
   9  -3   2 604.949 37.4203   7
   9  -3   2 609.251 31.9315   8
  -9  -3  -2 560.232 34.9403   7
  -9  -3  -2 558.561 31.7175   8
   9  -3   2 595.446 36.2133   7
   9  -3   2 528.464 35.3502   6
  -9  -3  -2 548.794 35.3331   7
  -9  -3  -2 524.037 31.3017   9
   9  -3   2 645.678 35.8420   4
   9  -3   2 600.128 35.6642   5
  -9  -3  -2 517.137 35.5567   6
  -9   3  -2 582.072 35.6333   7
   9   3   2 533.773 36.1361   6
   9   3   2 563.674 34.7151   5
   9   3   2 535.109 35.5331   7
  -9   3  -2 561.869 35.4250   1
  -9   3  -2 599.467 31.2674   9
  -9   3  -2 572.190 35.5963   5
  -9   3  -2 591.364 36.0144   7
  -9   3  -2 618.528 35.7585   1
  -9   3  -2 589.491 36.0899   6
   9   3   2 528.303 35.1385   7
  -9   3  -2 523.712 35.3112   4
   9   3   2 576.712 36.5347   4
 -11  -3  -2 150.138 18.2052   7
 -11  -3  -2 149.794 11.0127   8
 -11  -3  -2 158.911 11.2486   3
  11  -3   2 158.833 17.2774   5
 -11  -3  -2 130.676 17.7767   5
  11  -3   2 182.953 17.1453   4
 -11  -3  -2 151.771 9.77621   9
 -11  -3  -2 145.508 17.2925   6
  11  -3   2 178.661 21.6783   7
 -11  -3  -2 155.502 19.3191   7
  11  -3   2 140.630 16.1252   7
 -11   3  -2 119.540 14.8143   1
 -11   3  -2 125.212 8.19914   9
  11   3   2 110.086 14.5195   4
 -11   3  -2 122.625 15.6027   7
  11   3   2 129.309 14.4863   7
  11   3   2 133.572 15.3865   5
 -11   3  -2 134.478 17.0413   1
 -11   3  -2 151.425 17.1450   6
 -13  -3  -2 10.6494 3.54927   9
 -13  -3  -2 15.5270 14.5128   6
  13  -3   2 17.0635 5.44341   8
  13  -3   2 9.31800 12.3126   7
  13  -3   2 13.8521 11.6477   4
 -13  -3  -2 5.65223 4.72667   8
  13  -3   2 3.37867 9.17745   5
 -13  -3  -2 8.90647 5.25937   3
  13  -3   2 31.3419 21.4477   7
 -13   3  -2 14.7757 3.61884   9
 -13   3  -2 31.6893 13.9728   6
 -13   3  -2 26.7944 16.6313   7
  13   3   2 19.5252 11.9350   5
 -13   3  -2 15.6565 12.4925   1
  13   3   2 8.06254 13.5039   4
  13   3   2 16.0705 12.7088   7
 -15  -3  -2 25.8172 19.1687   6
  15  -3   2 -2.8875 17.5075   5
  15  -3   2 -11.802 20.0601   7
  15  -3   2 5.59158 7.03343   8
 -15  -3  -2 10.3409 6.32668   3
 -15  -3  -2 6.36776 4.94709   9
 -15  -3  -2 15.3612 5.45717   8
 -15  -3  -2 13.5352 18.8413   7
  15  -3   2 18.0944 17.0317   4
  15   3   2 8.45959 14.6186   5
  15   3   2 12.2228 13.5848   4
 -15   3  -2 12.1868 20.0053   6
 -15   3  -2 14.1229 16.7825   1
 -15   3  -2 13.3332 4.30301   9
 -17  -3  -2 -24.344 19.3994   7
 -17  -3  -2 -35.056 35.5758   6
  17  -3   2 21.2764 23.0559   4
 -17  -3  -2 6.63184 4.71055   9
  17  -3   2 3.10876 6.53704   8
  17  -3   2 -15.625 20.2200   5
 -17  -3  -2 -12.981 8.05840   8
  17   3   2 3.68634 18.3398   5
  17   3   2 3.85468 16.4225   4
 -16  -4   2 1.38631 13.2166   7
 -16  -4   2 33.8813 6.74637   8
  16  -4  -2 0.67588 16.2952   4
  16  -4  -2 48.5440 25.4908   7
 -16  -4   2 23.5975 8.47336   3
  16  -4  -2 11.3929 17.6750   5
  16  -4  -2 24.1990 9.20782   8
 -16  -4   2 10.8947 23.1242   6
  16   4  -2 21.3962 18.5029   4
 -16   4   2 23.5920 16.2272   1
 -16   4   2 29.3159 21.8104   6
 -14  -4   2 136.219 18.2733   6
 -14  -4   2 202.584 12.3069   9
 -14  -4   2 192.356 13.6204   8
 -14  -4   2 198.985 14.6889   3
  14  -4  -2 177.136 19.9902   4
  14  -4  -2 136.360 16.5981   5
 -14  -4   2 196.578 24.1850   7
  14  -4  -2 180.851 21.0025   7
  14  -4  -2 172.339 14.2417   8
  14   4  -2 166.944 20.5107   4
  14   4  -2 156.805 15.5279   5
 -14   4   2 185.701 20.8444   1
 -14   4   2 197.951 23.7827   7
 -14   4   2 123.304 16.9909   6
  12  -4  -2 62.9318 6.79489   8
 -12  -4   2 51.1090 5.39610   8
 -12  -4   2 63.8754 12.4442   5
 -12  -4   2 59.2877 14.2106   6
 -12  -4   2 53.7680 8.78485   7
  12  -4  -2 70.6278 10.2779   5
 -12  -4   2 73.8155 6.30767   9
  12  -4  -2 40.1581 10.9948   7
  12  -4  -2 64.2145 18.5381   7
  12  -4  -2 64.4176 12.3092   4
 -12  -4   2 53.5227 7.36066   3
  12   4  -2 56.7693 10.4912   5
 -12   4   2 59.8393 11.2636   1
 -12   4   2 66.2420 12.1820   7
  12   4  -2 75.7726 10.7587   7
 -12   4   2 82.7078 15.3898   6
  12   4  -2 51.6660 11.5874   4
  10  -4  -2 34.8734 7.79751   7
 -10  -4   2 27.3085 9.03298   5
 -10  -4   2 23.9540 3.23841   9
  10  -4  -2 27.4445 7.57209   4
 -10  -4   2 29.9675 4.91259   3
 -10  -4   2 26.2416 3.71753   8
  10  -4  -2 38.4019 12.3528   6
 -10  -4   2 35.9013 8.09749   7
  10  -4  -2 26.1933 4.66408   8
  10  -4  -2 20.4729 7.50627   5
 -10  -4   2 19.8022 9.31412   6
 -10  -4   2 11.8935 9.52745   7
  10   4  -2 27.8790 3.31652   1
  10   4  -2 22.6186 6.87786   5
  10   4  -2 30.0161 8.16360   7
 -10   4   2 32.1470 8.43333   7
 -10   4   2 16.5334 8.79577   1
 -10   4   2 20.8525 12.2978   5
 -10   4   2 14.9364 9.51205   6
 -10   4   2 30.2517 10.7797   7
  10   4  -2 24.0139 8.24852   4
  -8  -4   2 220.736 16.6650   8
   8  -4  -2 290.516 19.8488   4
   8  -4  -2 255.922 20.6651   1
   8  -4  -2 313.339 19.2041   7
  -8  -4   2 253.922 19.1581   6
   8  -4  -2 304.978 20.5612   5
  -8  -4   2 249.824 17.7561   7
  -8  -4   2 261.719 16.1266   1
  -8  -4   2 263.394 19.2644   7
  -8  -4   2 250.712 18.8661   5
   8  -4  -2 307.375 21.1994   7
  -8  -4   2 247.604 15.2298   9
   8  -4  -2 297.872 15.9614   8
  -8  -4   2 267.251 19.1896   4
   8  -4  -2 284.380 20.9688   6
  -8   4   2 332.098 22.3963   7
   8   4  -2 307.549 18.8168   1
   8   4  -2 263.696 19.7337   7
   8   4  -2 295.098 20.3514   5
   8   4  -2 313.694 22.9145   6
  -8   4   2 322.694 21.7312   1
   8   4  -2 322.542 20.4413   7
  -8   4   2 348.477 22.8178   6
  -8   4   2 352.301 21.7005   4
   8   4  -2 315.364 22.1695   4
  -8   4   2 339.841 22.4979   7
  -8   4   2 340.991 23.5667   5
  -6  -4   2 1117.88 61.2890   6
  -6  -4   2 967.499 60.6420   4
  -6  -4   2 950.617 58.2151   9
   6  -4  -2 1183.30 61.4217   7
  -6  -4   2 1025.77 59.9615   5
   6  -4  -2 1132.84 61.0869   7
  -6  -4   2 981.195 59.5570   7
   6  -4  -2 1028.15 58.4974   8
  -6  -4   2 1032.75 59.0742   1
   6  -4  -2 1161.81 61.1966   5
  -6  -4   2 1042.18 58.2759   8
  -6  -4   2 1138.94 59.0522   3
  -6  -4   2 1045.18 59.7554   7
   6  -4  -2 1116.95 60.2056   6
   6  -4  -2 1103.44 60.8708   1
   6  -4  -2 1106.00 60.9723   4
   6   4  -2 1035.13 61.4679   1
  -6   4   2 1162.86 63.1897   5
  -6   4   2 1222.34 63.1075   7
  -6   4   2 1150.22 63.3617   4
   6   4  -2 1113.00 63.5118   4
   6   4  -2 1077.83 62.4142   5
  -6   4   2 1126.48 63.4439   1
   6   4  -2 1082.38 63.1206   6
  -6   4   2 1130.44 63.1913   7
   6   4  -2 1018.08 61.4682   7
   6   4  -2 1090.64 61.4912   7
  -6   4   2 1143.18 62.5538   6
   4  -4  -2 875.833 51.6884   8
   4  -4  -2 998.490 54.0292   5
  -4  -4   2 927.501 52.1198   3
   4  -4  -2 1016.36 53.7212   7
   4  -4  -2 985.457 52.8721   6
  -4  -4   2 910.675 52.2556   7
  -4  -4   2 980.565 51.6265   9
  -4  -4   2 867.180 53.7820   6
  -4  -4   2 897.577 51.4479   8
   4  -4  -2 966.747 53.8348   1
   4  -4  -2 1001.12 54.2246   4
   4   4  -2 925.225 53.2577   6
  -4   4   2 1045.46 53.0647   7
  -4   4   2 941.727 53.5458   1
  -4   4   2 988.312 53.6419   4
   4   4  -2 929.329 52.3133   1
   4   4  -2 839.855 52.4146   5
  -4   4   2 960.598 53.2431   5
  -4   4   2 978.419 53.0649   7
   4   4  -2 893.516 53.3786   4
   4   4  -2 934.115 53.4597   4
   4   4  -2 885.183 52.8574   5
   2  -4  -2 772.134 42.5395   7
  -2  -4   2 726.957 40.5454   8
  -2  -4   2 754.482 40.7923   7
   2  -4  -2 776.026 43.2386   4
   2  -4  -2 785.099 42.7566   1
  -2  -4   2 717.787 40.7432   7
  -2  -4   2 794.423 41.3247   3
  -2  -4   2 693.325 40.8181   9
  -2  -4   2 692.204 40.5365   8
   2  -4  -2 805.762 41.5264   6
  -2  -4   2 731.599 42.9718   6
   2   4  -2 741.579 42.0169   1
  -2   4   2 780.910 41.0593   6
  -2   4   2 716.665 42.4308   5
   2   4  -2 745.002 42.5189   4
   2   4  -2 676.329 41.8727   5
  -2   4   2 826.767 42.3005   7
  -2   4   2 706.843 41.6077   7
  -2   4   2 763.412 42.7676   5
  -2   4   2 772.503 42.7589   4
  -2   4   2 730.235 42.5267   1
   2   4  -2 751.254 42.3472   4
   2   4  -2 780.298 42.5778   6
   2   4  -2 661.855 41.9152   5
   0  -4   2 120.423 7.58835   3
   0  -4   2 108.221 6.73287   8
   0  -4   2 118.854 6.72295   8
   0  -4  -2 128.932 7.19402   8
   0  -4   2 126.703 9.53238   4
   0  -4   2 124.286 9.62814   5
   0  -4  -2 124.574 9.11028   1
   0  -4   2 118.611 7.29279   7
   0  -4  -2 112.962 8.75712   7
   0  -4  -2 129.353 7.68479   3
   0  -4   2 122.470 7.34819   7
   0  -4  -2 133.482 9.51153   7
   0  -4  -2 119.655 10.0618   4
   0   4   2 142.575 9.73371   7
   0   4   2 140.216 10.7773   1
   0   4   2 159.955 11.3228   5
   0   4   2 147.459 11.2095   4
   0   4  -2 163.275 12.7443   6
   0   4  -2 160.276 11.0790   1
   0   4  -2 153.222 10.8872   5
   0   4   2 152.531 9.21138   6
   0   4   2 169.581 12.1752   5
   0   4  -2 128.442 10.6107   4
   0   4  -2 167.620 11.4205   6
   0   4   2 155.767 10.2267   7
   0   4   2 144.110 9.20066   6
   0   4  -2 163.512 11.0925   1
  -2  -4  -2 1538.77 90.8195   1
  -2  -4  -2 1589.67 91.1102   7
  -2  -4  -2 1748.72 92.0464   5
   2  -4   2 1570.72 89.8412   8
   2  -4   2 1606.79 90.7619   7
  -2  -4  -2 1491.35 89.8434   9
   2  -4   2 1710.85 91.6492   6
   2  -4   2 1588.46 91.8896   5
  -2  -4  -2 1631.26 92.1072   4
   2  -4   2 1758.86 91.6882   4
   2  -4   2 1594.35 90.8428   7
  -2  -4  -2 1665.53 91.3382   7
  -2  -4  -2 1795.41 90.3689   3
  -2  -4  -2 1795.73 90.7777   6
  -2  -4  -2 1762.96 90.0204   8
   2   4   2 1780.70 97.4619   7
   2   4   2 1657.12 97.0915   6
  -2   4  -2 1913.88 97.0132   7
  -2   4  -2 1794.97 98.1735   6
   2   4   2 1838.73 98.8911   5
  -2   4  -2 1827.14 98.5955   1
  -2   4  -2 1904.84 98.6583   1
  -2   4  -2 1660.50 97.0126   7
   2   4   2 1748.35 98.4969   4
   2   4   2 1775.89 97.6251   7
  -2   4  -2 1707.99 98.3102   5
  -2   4  -2 1735.96 98.1110   4
  -4  -4  -2 624.266 31.5717   9
   4  -4   2 588.768 31.5862   8
   4  -4   2 577.694 33.2208   7
  -4  -4  -2 528.221 31.9457   1
   4  -4   2 531.261 33.3666   4
  -4  -4  -2 584.640 34.1891   5
  -4  -4  -2 539.226 33.4369   7
   4  -4   2 593.381 34.1276   5
   4  -4   2 606.205 34.1073   6
  -4  -4  -2 615.030 32.8329   3
  -4  -4  -2 620.331 31.6852   8
  -4  -4  -2 543.241 33.3027   7
  -4  -4  -2 542.293 33.0371   6
   4  -4   2 524.033 33.4788   7
  -4   4  -2 647.303 35.3492   7
   4   4   2 584.103 36.2202   4
  -4   4  -2 665.496 36.7875   1
  -4   4  -2 682.245 36.7153   4
   4   4   2 604.736 34.5786   1
   4   4   2 591.262 35.2872   7
  -4   4  -2 587.674 36.3620   5
   4   4   2 593.070 35.4434   7
   4   4   2 617.737 36.8112   4
  -4   4  -2 588.574 35.4393   7
   4   4   2 587.337 36.6317   5
  -4   4  -2 647.152 36.3710   6
  -4   4  -2 687.019 36.6536   1
  -6  -4  -2 305.400 21.8448   6
  -6  -4  -2 332.411 19.0095   8
  -6  -4  -2 309.277 22.2934   5
   6  -4   2 348.047 19.0276   8
   6  -4   2 358.085 22.3129   5
  -6  -4  -2 321.597 21.5035   7
  -6  -4  -2 331.709 22.0457   7
  -6  -4  -2 320.424 19.6115   3
   6  -4   2 350.575 23.1504   6
   6  -4   2 330.856 21.5913   7
   6  -4   2 340.284 21.5291   4
  -6  -4  -2 368.333 18.9321   9
   6  -4   2 319.706 24.4158   7
   6   4   2 308.947 19.6803   7
   6   4   2 310.862 20.7245   4
   6   4   2 334.893 24.9559   7
   6   4   2 321.884 21.5497   6
  -6   4  -2 310.684 20.9269   4
  -6   4  -2 358.654 21.3637   1
   6   4   2 300.837 21.5792   5
  -6   4  -2 339.826 21.1101   5
  -6   4  -2 315.601 21.4987   6
  -6   4  -2 295.620 20.2441   7
  -6   4  -2 336.420 20.9007   1
   6   4   2 310.059 21.7430   4
  -6   4  -2 324.246 20.1127   7
  -8  -4  -2 173.400 15.6683   5
   8  -4   2 146.517 18.0544   6
  -8  -4  -2 181.896 11.4881   3
  -8  -4  -2 178.709 16.7490   6
   8  -4   2 177.472 15.6601   7
   8  -4   2 191.707 17.6353   5
  -8  -4  -2 160.616 10.3954   9
   8  -4   2 180.174 16.5726   7
   8  -4   2 176.837 14.4667   4
  -8  -4  -2 188.903 14.6118   7
   8  -4   2 176.415 10.9122   8
  -8  -4  -2 165.659 11.3714   8
  -8   4  -2 170.908 15.9732   1
  -8   4  -2 171.601 14.9542   7
  -8   4  -2 209.468 17.0943   4
  -8   4  -2 204.927 14.9882   1
   8   4   2 158.240 14.6691   4
  -8   4  -2 180.938 15.8383   5
  -8   4  -2 168.626 16.5919   6
   8   4   2 151.646 15.3353   5
  -8   4  -2 165.937 15.6914   7
   8   4   2 172.987 14.5398   7
   8   4   2 157.537 14.4976   7
   8   4   2 138.525 16.2863   6
 -10  -4  -2 487.452 28.2637   9
  10  -4   2 504.184 33.1741   7
 -10  -4  -2 581.146 34.8264   6
  10  -4   2 483.053 36.5493   7
  10  -4   2 490.901 32.8337   4
 -10  -4  -2 429.533 33.5912   5
 -10  -4  -2 506.343 33.6755   7
  10  -4   2 517.993 28.7659   8
  10  -4   2 549.020 34.3170   5
 -10  -4  -2 489.874 34.5350   7
 -10  -4  -2 494.389 29.2458   3
 -10  -4  -2 527.023 29.0641   8
 -10   4  -2 549.365 34.3503   6
 -10   4  -2 547.328 33.8688   1
  10   4   2 514.821 34.2902   7
 -10   4  -2 512.243 28.5630   9
 -10   4  -2 514.575 34.9697   7
  10   4   2 477.703 33.4990   5
  10   4   2 514.208 34.1876   4
  12  -4   2 159.248 18.3418   5
 -12  -4  -2 139.845 23.3224   6
 -12  -4  -2 179.144 11.0866   9
  12  -4   2 175.117 19.8554   7
 -12  -4  -2 158.980 13.1565   3
  12  -4   2 181.914 20.8433   4
 -12  -4  -2 148.382 19.1041   7
  12  -4   2 154.672 21.0573   7
  12  -4   2 158.287 11.4337   8
 -12  -4  -2 134.153 19.5342   7
 -12  -4  -2 172.380 12.0279   8
  12   4   2 164.061 17.5060   5
  12   4   2 149.200 17.2753   4
 -12   4  -2 162.393 10.2821   9
  12   4   2 160.663 17.4000   7
 -12   4  -2 201.760 23.3090   6
 -12   4  -2 171.173 20.9048   7
 -12   4  -2 197.571 19.5595   1
 -14  -4  -2 64.6496 7.58569   9
 -14  -4  -2 64.2369 8.87435   3
 -14  -4  -2 79.5076 18.7884   6
 -14  -4  -2 57.3239 18.4810   7
  14  -4   2 69.1408 14.4501   5
  14  -4   2 48.3465 15.5581   4
 -14  -4  -2 82.2061 8.39499   8
  14  -4   2 62.0871 6.40621   8
  14  -4   2 79.1390 20.5957   7
  14   4   2 76.9337 14.6963   4
 -14   4  -2 90.4099 16.9146   6
  14   4   2 65.4475 13.6428   5
 -14   4  -2 70.1115 17.3302   1
 -16  -4  -2 -12.621 22.4479   6
 -16  -4  -2 17.9375 7.82328   8
 -16  -4  -2 12.3461 8.88686   3
  16  -4   2 10.1340 23.3798   7
  16  -4   2 42.6409 22.8358   4
  16  -4   2 11.8479 18.2930   5
 -16  -4  -2 1.32508 21.9254   7
  16  -4   2 4.27225 5.64616   8
 -16   4  -2 11.7889 18.2889   1
 -16   4  -2 -13.192 18.1304   6
  16   4   2 2.36237 20.3535   5
  16   4   2 -9.9061 14.8167   4
 -17  -5   2 22.4271 22.4165   7
  17  -5  -2 65.3623 24.9266   5
  17  -5  -2 33.5721 34.7168   7
  17  -5  -2 59.6563 10.1184   8
 -17   5   2 59.8481 27.3574   1
 -17   5   2 95.4196 28.3511   6
  15  -5  -2 23.0628 15.6662   4
  15  -5  -2 10.9415 7.66080   8
 -15  -5   2 7.50809 5.82877   8
 -15  -5   2 4.87083 14.0852   7
 -15  -5   2 -24.942 22.5317   6
 -15  -5   2 7.52426 6.51389   3
 -15  -5   2 13.4278 4.42837   9
  15  -5  -2 -3.3638 15.4142   5
  15  -5  -2 -19.065 22.4750   7
 -15   5   2 -12.638 19.6960   6
  15   5  -2 48.9891 15.9325   4
 -15   5   2 38.5937 19.9575   1
  15   5  -2 13.9373 12.6367   5
 -13  -5   2 48.5352 13.0252   7
  13  -5  -2 42.6116 20.2691   7
  13  -5  -2 39.4392 7.12858   8
 -13  -5   2 44.6964 7.12966   3
  13  -5  -2 54.4132 13.9229   5
  13  -5  -2 23.8505 11.9531   4
 -13  -5   2 41.0221 14.3253   6
 -13  -5   2 44.4216 5.66851   8
 -13  -5   2 53.8743 5.81069   9
 -13   5   2 20.7511 15.6465   6
  13   5  -2 50.6421 13.2311   4
  13   5  -2 44.8101 12.1396   5
 -13   5   2 23.0635 11.5240   1
 -11  -5   2 31.1426 6.47705   3
 -11  -5   2 18.2018 3.46827   9
 -11  -5   2 31.7698 9.40993   7
  11  -5  -2 31.6734 11.4424   7
  11  -5  -2 20.5417 5.07309   8
 -11  -5   2 26.7552 9.19604   7
  11  -5  -2 22.6000 15.7854   4
 -11  -5   2 19.7275 3.49469   8
  11  -5  -2 14.2332 16.1983   7
 -11  -5   2 8.38466 14.6161   6
  11  -5  -2 27.1534 10.6206   5
 -11  -5   2 18.0860 11.8561   5
  11   5  -2 30.4013 10.2283   7
 -11   5   2 23.6777 12.1443   6
  11   5  -2 15.7658 10.1034   4
  11   5  -2 36.5845 9.91802   5
 -11   5   2 56.3502 13.6374   7
  -9  -5   2 177.227 15.8433   5
  -9  -5   2 218.539 20.3268   6
   9  -5  -2 195.126 16.7455   5
  -9  -5   2 192.759 16.0612   7
   9  -5  -2 170.021 20.9146   6
   9  -5  -2 204.886 22.1094   7
   9  -5  -2 238.511 19.7969   7
  -9  -5   2 189.672 11.8174   8
  -9  -5   2 197.156 16.1395   7
  -9  -5   2 187.928 13.4941   3
   9  -5  -2 212.795 12.7642   8
   9  -5  -2 230.768 16.6202   4
  -9  -5   2 175.516 11.6667   9
   9   5  -2 184.887 14.5377   7
   9   5  -2 180.591 15.4124   5
  -9   5   2 197.638 18.4791   7
  -9   5   2 230.623 21.1444   5
   9   5  -2 178.913 17.4232   4
   9   5  -2 180.778 11.3784   1
  -9   5   2 184.368 19.0417   6
  -9   5   2 215.846 17.2951   1
   9   5  -2 166.127 11.7258   1
  -7  -5   2 112.929 9.61869   7
   7  -5  -2 130.992 14.6670   6
  -7  -5   2 106.774 7.33545   9
   7  -5  -2 124.547 15.2606   7
   7  -5  -2 135.034 13.1923   5
  -7  -5   2 118.422 13.6983   6
  -7  -5   2 113.062 13.5662   4
  -7  -5   2 126.464 11.1062   5
   7  -5  -2 118.419 11.8790   1
   7  -5  -2 123.877 12.5776   7
   7  -5  -2 116.309 7.37124   8
  -7  -5   2 103.658 7.27431   8
   7  -5  -2 119.982 12.5027   4
  -7  -5   2 121.767 8.69157   3
   7   5  -2 102.101 9.49454   1
  -7   5   2 147.982 12.2138   7
  -7   5   2 141.781 13.5542   6
   7   5  -2 107.115 10.3146   1
   7   5  -2 119.619 13.0217   6
  -7   5   2 121.305 13.4652   1
   7   5  -2 130.136 9.38302   7
   7   5  -2 110.135 9.23351   7
   7   5  -2 115.027 11.6195   5
   7   5  -2 113.232 12.8187   4
  -7   5   2 127.613 12.3387   7
  -7   5   2 122.986 12.9202   5
  -7   5   2 112.445 13.7094   4
   7   5  -2 109.957 13.0710   4
   5  -5  -2 195.805 14.4903   6
  -5  -5   2 182.854 11.0883   9
  -5  -5   2 209.865 12.3664   3
  -5  -5   2 211.729 16.1586   6
  -5  -5   2 181.882 12.1150   7
   5  -5  -2 209.856 15.7181   4
   5  -5  -2 204.482 15.6317   5
  -5  -5   2 176.195 10.7426   8
   5  -5  -2 212.897 14.8173   7
   5  -5  -2 182.154 11.1845   8
  -5  -5   2 185.407 10.7257   8
   5  -5  -2 175.486 14.5313   1
  -5  -5   2 181.759 12.4610   7
   5   5  -2 192.896 15.8834   4
   5   5  -2 185.919 14.1365   5
  -5   5   2 193.238 15.0765   4
  -5   5   2 208.917 15.6104   1
   5   5  -2 195.046 12.9596   1
   5   5  -2 177.651 14.3544   1
  -5   5   2 221.992 13.9523   7
  -5   5   2 201.205 14.2795   6
  -5   5   2 226.769 15.2962   7
  -5   5   2 216.237 14.7883   5
   5   5  -2 177.383 16.0038   6
   5   5  -2 206.790 16.7732   4
   5   5  -2 183.159 14.1756   5
   3  -5  -2 730.091 41.9388   4
   3  -5  -2 803.331 41.4884   7
   3  -5  -2 738.360 41.7589   1
  -3  -5   2 711.207 39.4462   3
   3  -5  -2 744.155 40.0785   6
  -3  -5   2 653.882 38.9632   7
  -3  -5   2 660.958 38.4958   8
  -3  -5   2 677.930 39.0425   7
  -3  -5   2 641.477 38.4768   8
  -3  -5   2 728.829 41.6671   6
  -3  -5   2 751.392 38.8375   9
   3   5  -2 647.581 39.6811   5
  -3   5   2 647.605 40.0186   5
   3   5  -2 639.530 39.7569   6
  -3   5   2 710.671 39.0426   7
   3   5  -2 707.241 39.6374   1
   3   5  -2 664.425 39.1850   1
  -3   5   2 709.857 40.3515   4
  -3   5   2 691.892 40.2280   1
  -3   5   2 722.544 40.1730   5
  -3   5   2 742.391 38.6389   6
  -3   5   2 778.154 40.0447   7
   3   5  -2 658.309 40.0370   4
   3   5  -2 645.693 40.0806   4
   3   5  -2 626.435 39.7531   5
   1  -5  -2 742.332 44.5217   7
  -1  -5   2 853.571 43.2756   3
   1  -5  -2 751.942 44.3510   7
   1  -5  -2 751.852 42.8321   8
   1  -5  -2 809.396 45.0598   1
  -1  -5   2 766.762 42.7346   9
   1  -5  -2 884.897 43.1270   3
   1  -5  -2 804.205 45.7954   4
  -1  -5   2 740.258 42.7523   7
  -1  -5   2 758.865 44.9519   4
  -1  -5   2 752.468 42.4568   8
   1   5  -2 669.484 41.5892   5
  -1   5   2 801.451 42.3500   1
   1   5  -2 752.617 41.9510   1
  -1   5   2 700.787 42.0606   4
  -1   5   2 667.153 42.2567   5
  -1   5   2 752.917 40.9715   7
   1   5  -2 658.302 41.8823   5
   1   5  -2 698.763 41.9033   4
  -1   5   2 723.159 40.3582   6
   1   5  -2 710.999 41.8444   6
  -1   5   2 744.692 40.8081   7
  -1   5   2 746.810 40.2551   6
   1   5  -2 739.941 41.7926   1
  -1   5   2 781.555 42.3061   5
   1   5  -2 742.964 42.2853   6
  -1  -5  -2 484.378 27.1012   7
  -1  -5  -2 426.713 24.9842   9
  -1  -5  -2 520.804 25.7386   3
   1  -5   2 457.902 25.6865   7
   1  -5   2 439.707 27.6694   5
  -1  -5  -2 455.029 26.9284   7
  -1  -5  -2 452.174 27.3995   1
  -1  -5  -2 462.245 27.7040   5
  -1  -5  -2 446.837 25.1403   8
  -1  -5  -2 444.759 28.4105   4
   1  -5   2 449.087 24.8738   8
   1  -5   2 453.537 27.5026   4
   1  -5   2 461.757 25.3656   3
   1  -5   2 443.926 25.8161   7
   1  -5   2 430.195 24.9110   8
  -1   5  -2 557.039 32.5275   1
   1   5   2 523.672 32.5701   4
  -1   5  -2 557.410 33.0120   4
   1   5   2 543.587 33.2125   5
  -1   5  -2 575.481 32.8169   6
  -1   5  -2 503.824 32.0821   5
  -1   5  -2 596.234 33.3083   1
   1   5   2 565.129 31.0634   7
   1   5   2 536.254 30.9556   7
   1   5   2 543.813 30.8952   6
   1   5   2 563.264 30.9939   6
   1   5   2 518.763 31.9150   1
  -1   5  -2 552.160 32.2169   6
  -3  -5  -2 3391.86 166.817   3
  -3  -5  -2 2933.57 167.210   1
  -3  -5  -2 3103.92 167.918   7
  -3  -5  -2 3210.82 166.302   8
   3  -5   2 3005.64 167.426   7
  -3  -5  -2 2941.51 167.593   7
  -3  -5  -2 2868.66 168.554   5
   3  -5   2 3007.69 168.818   5
   3  -5   2 3207.68 168.436   6
   3  -5   2 3207.78 166.211   8
   3  -5   2 3022.42 167.628   7
   3  -5   2 3114.30 168.380   4
  -3  -5  -2 2823.10 166.110   9
  -3   5  -2 2836.09 170.077   7
   3   5   2 3209.90 171.584   5
   3   5   2 2984.71 171.375   4
  -3   5  -2 3301.43 171.452   1
   3   5   2 3150.24 169.944   7
   3   5   2 3114.82 169.717   7
   3   5   2 2974.30 171.120   4
  -3   5  -2 3325.98 171.519   1
   3   5   2 3013.28 169.738   6
  -3   5  -2 2904.45 170.821   4
  -3   5  -2 3269.98 170.789   6
  -3   5  -2 3387.67 169.568   7
   3   5   2 3133.76 169.939   1
  -3   5  -2 2975.24 171.097   5
  -5  -5  -2 16.1174 2.13230   8
   5  -5   2 22.6375 6.74052   7
   5  -5   2 15.3904 9.16305   6
  -5  -5  -2 18.1585 6.30670   6
  -5  -5  -2 12.6855 3.27783   3
  -5  -5  -2 15.3041 5.37874   7
  -5  -5  -2 12.4631 6.99299   5
   5  -5   2 18.9081 5.67351   4
   5  -5   2 11.5957 2.17949   8
  -5  -5  -2 20.3506 2.38469   9
  -5  -5  -2 14.1276 3.82310   7
   5  -5   2 21.8428 3.98605   7
   5  -5   2 27.7500 6.30048   5
   5   5   2 10.9336 4.24684   7
  -5   5  -2 4.09997 4.68433   7
  -5   5  -2 7.85261 3.45735   7
   5   5   2 13.2256 3.33864   1
   5   5   2 23.2877 6.23806   5
   5   5   2 10.9039 4.30642   7
  -5   5  -2 6.59753 5.45157   1
  -5   5  -2 13.5303 5.55527   5
   5   5   2 8.12826 6.04722   6
   5   5   2 -0.6391 5.46233   4
  -5   5  -2 11.3817 6.39189   6
  -5   5  -2 14.1376 5.30170   1
  -5   5  -2 14.7509 6.36786   4
   5   5   2 12.6010 3.38190   1
   5   5   2 25.3642 6.24872   4
   7  -5   2 389.209 22.4211   8
  -7  -5  -2 344.710 27.1805   5
   7  -5   2 422.607 26.4381   4
  -7  -5  -2 384.849 23.1331   3
  -7  -5  -2 401.942 25.3720   7
  -7  -5  -2 401.810 27.0426   6
  -7  -5  -2 398.788 22.4448   8
   7  -5   2 393.031 27.6335   6
  -7  -5  -2 419.541 25.9938   7
   7  -5   2 418.429 25.6368   7
   7  -5   2 395.224 26.3594   5
  -7  -5  -2 389.738 22.2555   9
  -7   5  -2 381.897 25.0128   1
  -7   5  -2 328.667 23.3322   7
  -7   5  -2 388.307 26.0367   6
   7   5   2 337.569 25.1175   5
  -7   5  -2 374.448 23.3885   7
   7   5   2 340.770 24.7570   4
   7   5   2 356.343 23.2959   7
  -7   5  -2 369.523 25.5398   1
  -7   5  -2 355.351 24.3443   5
   7   5   2 345.271 25.7107   6
  -7   5  -2 371.868 24.9059   4
   9  -5   2 82.6588 6.72797   8
  -9  -5  -2 59.1263 10.7286   7
  -9  -5  -2 64.5314 12.9801   6
  -9  -5  -2 68.4540 5.91312   9
   9  -5   2 71.9917 10.0452   5
   9  -5   2 74.3771 10.8776   4
   9  -5   2 78.4023 12.2578   7
  -9  -5  -2 80.3478 8.48154   3
  -9  -5  -2 58.3351 14.9151   5
   9  -5   2 59.6706 10.8065   7
  -9  -5  -2 80.7326 11.5955   7
  -9  -5  -2 78.4499 6.58181   8
   9   5   2 59.7596 10.1693   7
   9   5   2 65.6435 9.56660   4
  -9   5  -2 51.9580 10.5074   1
   9   5   2 69.6337 12.7296   6
   9   5   2 58.4867 10.7762   5
  -9   5  -2 61.7096 13.0059   6
  -9   5  -2 67.4568 12.5840   7
  11  -5   2 57.7913 11.6091   5
 -11  -5  -2 55.7730 15.0425   6
 -11  -5  -2 71.8631 12.3138   7
  11  -5   2 59.8427 18.3972   7
 -11  -5  -2 47.2185 6.78784   3
 -11  -5  -2 63.5550 5.79886   9
  11  -5   2 61.3837 6.64938   8
  11  -5   2 53.0111 10.4205   4
 -11  -5  -2 62.4336 5.50031   8
  11  -5   2 60.9851 11.1778   7
 -11  -5  -2 81.6723 12.3509   7
  11   5   2 70.1749 14.9441   5
 -11   5  -2 67.2380 14.8222   6
  11   5   2 83.3842 13.0126   4
 -11   5  -2 78.6600 14.9186   7
  11   5   2 75.8641 14.2245   7
 -11   5  -2 57.7172 12.4056   1
  13  -5   2 96.5796 23.6774   7
 -13  -5  -2 129.895 21.1602   6
 -13  -5  -2 95.7045 12.0310   3
 -13  -5  -2 114.792 8.54829   9
  13  -5   2 119.500 11.0423   8
 -13  -5  -2 114.420 18.4060   7
  13  -5   2 114.927 16.2433   5
  13  -5   2 132.583 16.9699   4
 -13  -5  -2 100.166 9.46610   8
 -13   5  -2 133.250 21.6934   6
  13   5   2 114.309 14.9586   5
 -13   5  -2 124.819 16.3294   1
  13   5   2 111.575 16.6455   4
  15  -5   2 69.1698 18.7366   4
 -15  -5  -2 12.2886 21.8842   7
 -15  -5  -2 57.1696 7.02588   9
 -15  -5  -2 53.9434 8.11283   8
  15  -5   2 60.7057 8.43902   8
  15  -5   2 69.5900 21.8541   7
 -15  -5  -2 68.6669 27.1357   6
  15  -5   2 82.4848 21.2277   5
  15   5   2 51.6823 15.9308   4
 -15   5  -2 54.2776 20.6422   1
 -15   5  -2 60.2355 24.8139   6
  15   5   2 74.7295 18.8834   5
  16  -6  -2 29.1578 25.2620   5
  16  -6  -2 4.74975 6.25941   8
  16  -6  -2 13.1175 22.8845   7
 -16  -6   2 11.6133 30.5120   6
  16  -6  -2 -35.933 22.1251   4
 -16   6   2 13.9815 25.9436   6
 -16   6   2 -5.4540 19.6510   1
  16   6  -2 -21.622 22.5468   4
 -14  -6   2 4.77846 15.9935   7
  14  -6  -2 29.6127 13.6786   4
 -14  -6   2 -7.9322 22.6538   6
  14  -6  -2 21.6722 15.2374   5
  14  -6  -2 12.5059 19.8588   7
 -14  -6   2 9.97265 4.17584   9
 -14  -6   2 16.0092 4.31856   8
 -14  -6   2 10.4484 6.06784   3
  14  -6  -2 9.98302 6.15878   8
  14   6  -2 3.57716 17.5862   4
 -14   6   2 14.7445 15.7949   1
 -14   6   2 -26.609 18.3228   6
  14   6  -2 17.4320 14.0988   5
 -12  -6   2 83.0362 11.7612   7
 -12  -6   2 103.314 10.9096   3
  12  -6  -2 112.327 17.3617   5
  12  -6  -2 106.644 8.18065   8
  12  -6  -2 93.7242 17.6425   7
 -12  -6   2 96.1196 7.91562   8
  12  -6  -2 84.1926 14.9150   4
 -12  -6   2 86.7429 19.9907   6
 -12  -6   2 121.973 8.72653   9
 -12  -6   2 54.8234 21.6611   5
  12   6  -2 104.891 15.0558   5
 -12   6   2 75.2360 19.0619   6
 -12   6   2 120.546 18.8631   1
  12   6  -2 139.034 16.6122   4
 -10  -6   2 510.807 39.9575   6
 -10  -6   2 598.055 34.9003   3
 -10  -6   2 577.574 33.4511   8
  10  -6  -2 643.661 34.1365   8
 -10  -6   2 529.783 38.5796   5
  10  -6  -2 607.050 43.2469   4
  10  -6  -2 675.333 40.4621   7
 -10  -6   2 579.923 37.1025   7
 -10  -6   2 583.130 33.3610   9
  10  -6  -2 700.393 42.7213   7
  10   6  -2 579.706 39.5024   5
 -10   6   2 640.215 42.0819   1
 -10   6   2 601.649 40.4771   6
  10   6  -2 621.174 40.6156   4
 -10   6   2 692.258 42.7741   7
  -8  -6   2 381.088 21.1150   3
   8  -6  -2 358.350 20.0500   8
  -8  -6   2 277.596 23.8052   5
   8  -6  -2 402.046 26.4916   7
  -8  -6   2 323.070 22.9607   7
  -8  -6   2 335.714 19.3792   8
   8  -6  -2 364.154 23.4876   7
  -8  -6   2 301.521 21.4344   7
   8  -6  -2 322.717 26.9735   6
   8  -6  -2 371.571 24.2050   5
  -8  -6   2 288.040 19.2643   8
  -8  -6   2 336.410 26.6441   6
   8  -6  -2 329.014 24.3338   4
  -8  -6   2 381.402 19.6633   9
   8   6  -2 334.247 24.8689   5
   8   6  -2 319.637 24.5965   4
  -8   6   2 353.035 23.9004   6
   8   6  -2 297.540 26.7371   6
  -8   6   2 393.259 26.4787   7
  -8   6   2 367.983 24.6815   1
   8   6  -2 286.435 21.1490   1
  -6  -6   2 66.6559 6.84328   7
   6  -6  -2 62.1329 9.33879   4
  -6  -6   2 70.6213 12.2337   6
  -6  -6   2 57.5651 4.81214   9
   6  -6  -2 75.0223 10.4249   5
  -6  -6   2 53.2699 4.42980   8
   6  -6  -2 62.8647 9.87924   6
  -6  -6   2 61.7110 7.44357   7
   6  -6  -2 56.9755 5.19747   8
  -6  -6   2 61.0426 6.52849   3
  -6  -6   2 55.0201 4.00423   8
   6  -6  -2 60.4477 9.66361   7
  -6   6   2 56.2285 9.92194   5
  -6   6   2 97.3218 11.9799   1
   6   6  -2 76.4066 10.7439   6
   6   6  -2 86.8055 8.71503   1
   6   6  -2 75.9834 7.72703   1
   6   6  -2 82.2446 9.70093   5
   6   6  -2 69.0145 9.81920   4
  -6   6   2 90.8287 9.73466   6
   6   6  -2 77.0787 9.84001   5
  -6   6   2 90.2948 10.6264   7
  -4  -6   2 11.9116 3.10077   7
   4  -6  -2 1.08336 6.49806   1
  -4  -6   2 10.6676 2.84965   7
  -4  -6   2 15.7311 4.25085   3
   4  -6  -2 9.28193 2.43965   8
   4  -6  -2 2.80933 6.58189   4
  -4  -6   2 -1.1653 7.49074   6
   4  -6  -2 10.6612 6.83081   7
  -4  -6   2 11.4122 2.21274   9
  -4  -6   2 10.7741 1.24321   8
  -4  -6   2 7.30386 1.18521   8
   4   6  -2 16.8095 7.27651   6
  -4   6   2 10.3223 7.32437   1
   4   6  -2 17.7215 7.44326   4
  -4   6   2 27.6513 5.92946   5
   4   6  -2 8.63265 5.18953   5
  -4   6   2 18.5969 6.93883   7
   4   6  -2 9.09405 5.99357   1
   4   6  -2 8.53247 5.86741   5
  -4   6   2 10.9964 6.24234   4
  -4   6   2 19.8881 4.39930   7
   4   6  -2 21.6948 8.55376   4
  -4   6   2 14.7299 5.33053   6
  -4   6   2 23.6658 5.40051   5
   4   6  -2 12.8434 5.16421   1
   2  -6  -2 887.966 57.3408   1
   2  -6  -2 1074.90 54.7437   3
   2  -6  -2 1002.38 57.7907   4
   2  -6  -2 1042.45 56.5589   7
  -2  -6   2 1006.00 54.5441   7
  -2  -6   2 945.227 54.0564   8
   2  -6  -2 914.566 54.4751   8
   2  -6  -2 996.113 56.7666   7
  -2  -6   2 1002.79 54.0888   8
  -2  -6   2 971.872 54.5466   7
  -2  -6   2 1123.64 55.1741   3
  -2  -6   2 993.205 54.4185   9
   2   6  -2 952.484 55.1967   6
  -2   6   2 986.422 53.8125   7
   2   6  -2 914.978 54.8111   1
  -2   6   2 1027.85 53.6021   6
   2   6  -2 1019.31 55.5597   1
  -2   6   2 931.945 55.6074   5
   2   6  -2 927.982 55.3005   5
  -2   6   2 1026.22 55.8425   5
  -2   6   2 917.495 55.3633   1
  -2   6   2 921.244 55.5288   4
   2   6  -2 948.753 55.3942   6
  -2   6   2 992.137 53.8774   6
   2   6  -2 937.609 55.4647   5
   2   6  -2 971.325 55.5615   4
   2   6  -2 927.331 55.5902   4
  -2   6   2 1005.39 54.3116   7
   0  -6  -2 335.914 23.2531   4
   0  -6  -2 355.651 19.8187   3
   0  -6  -2 377.870 22.2894   7
   0  -6  -2 381.638 21.8217   7
   0  -6   2 329.320 18.7856   8
   0  -6   2 330.366 19.6943   7
   0  -6   2 329.144 22.1854   4
   0  -6  -2 308.170 18.9854   9
   0  -6   2 334.252 18.8289   8
   0  -6  -2 331.592 22.3971   1
   0  -6   2 335.790 19.0737   9
   0  -6   2 345.958 19.7085   3
   0  -6  -2 385.589 19.3629   8
   0  -6   2 339.733 19.5624   7
   0   6  -2 359.178 23.8497   5
   0   6  -2 392.293 24.6378   1
   0   6   2 404.511 24.2242   5
   0   6  -2 363.394 23.7630   6
   0   6   2 351.394 24.2263   4
   0   6   2 389.714 22.1384   7
   0   6   2 378.041 22.0770   6
   0   6  -2 374.905 23.9222   1
   0   6   2 388.671 22.1273   6
   0   6  -2 367.410 25.2695   4
   0   6  -2 383.371 24.7935   6
   0   6   2 395.691 21.8620   7
   0   6   2 362.735 23.8206   1
   0   6  -2 365.846 23.8984   5
   0   6   2 377.547 25.1220   5
   2  -6   2 332.559 18.6040   8
  -2  -6  -2 329.452 21.0677   7
  -2  -6  -2 310.040 23.0609   4
   2  -6   2 382.318 22.6664   5
   2  -6   2 341.024 21.9563   4
  -2  -6  -2 332.847 19.5503   3
  -2  -6  -2 324.897 18.6081   9
  -2  -6  -2 334.502 21.9529   5
   2  -6   2 327.006 18.4648   8
  -2  -6  -2 318.236 21.5918   7
   2  -6   2 319.126 18.8734   3
  -2  -6  -2 344.234 18.7521   8
  -2  -6  -2 342.062 21.6440   1
   2  -6   2 328.397 20.0634   7
   2  -6   2 335.574 19.7318   7
  -2   6  -2 339.613 21.6787   5
  -2   6  -2 315.652 21.6748   6
  -2   6  -2 339.894 21.8299   1
   2   6   2 327.636 19.1383   7
   2   6   2 341.208 19.2758   7
  -2   6  -2 349.989 22.5342   1
   2   6   2 302.866 21.9202   4
   2   6   2 333.271 19.9977   6
   2   6   2 320.417 22.2008   5
  -2   6  -2 312.487 23.1350   4
   2   6   2 302.439 20.3566   1
   4  -6   2 396.293 24.1719   5
  -4  -6  -2 354.842 22.3930   7
  -4  -6  -2 346.810 21.0562   3
   4  -6   2 354.312 19.9050   8
  -4  -6  -2 340.224 22.7682   6
  -4  -6  -2 363.400 24.1053   5
  -4  -6  -2 354.435 20.0056   8
  -4  -6  -2 347.280 22.1453   7
   4  -6   2 358.765 22.2408   7
   4  -6   2 384.927 24.7060   6
   4  -6   2 338.217 23.6993   4
   4  -6   2 364.001 23.6848   7
  -4  -6  -2 340.178 19.8703   9
  -4   6  -2 376.296 21.6949   7
  -4   6  -2 293.553 23.5513   1
   4   6   2 344.582 21.2858   7
   4   6   2 333.452 23.2809   4
  -4   6  -2 373.053 24.0314   1
  -4   6  -2 372.431 23.6100   6
  -4   6  -2 366.784 23.7319   5
   4   6   2 333.225 23.1303   6
   4   6   2 361.857 21.9748   1
  -4   6  -2 388.631 21.1649   7
   4   6   2 365.997 24.3143   4
   4   6   2 393.220 25.4257   5
   4   6   2 363.409 21.2506   7
  -4   6  -2 337.558 24.5092   4
  -6  -6  -2 28.6657 7.35427   7
  -6  -6  -2 26.3942 5.14530   3
  -6  -6  -2 30.8695 9.08716   6
   6  -6   2 15.2961 7.11517   4
  -6  -6  -2 35.6519 7.01839   7
   6  -6   2 25.5839 3.28172   8
  -6  -6  -2 26.6015 3.02754   8
   6  -6   2 33.0141 5.71624   7
   6  -6   2 27.6989 8.43471   5
   6  -6   2 27.8222 11.2256   6
  -6  -6  -2 42.8787 9.18137   5
   6  -6   2 26.9311 8.46220   7
  -6  -6  -2 32.1157 3.38627   9
   6   6   2 25.3759 4.28761   1
  -6   6  -2 20.8537 9.75349   6
  -6   6  -2 15.5633 7.18211   7
   6   6   2 17.6840 4.08029   1
  -6   6  -2 15.9984 7.37777   1
   6   6   2 21.5711 8.86701   6
   6   6   2 20.6698 8.13099   5
   6   6   2 19.7264 6.24726   7
  -6   6  -2 31.8135 9.48660   4
   6   6   2 24.2207 8.11041   4
  -8  -6  -2 219.728 13.2062   8
   8  -6   2 208.552 13.2900   8
  -8  -6  -2 198.152 20.3916   7
  -8  -6  -2 217.026 21.1174   6
  -8  -6  -2 218.401 13.2103   9
   8  -6   2 222.325 18.0653   5
  -8  -6  -2 240.922 19.8773   7
   8  -6   2 213.536 17.2558   7
  -8  -6  -2 210.468 14.7701   3
   8  -6   2 205.057 18.0459   4
   8   6   2 179.658 20.5952   6
  -8   6  -2 184.782 17.7156   1
   8   6   2 174.451 14.6437   7
  -8   6  -2 184.753 18.9731   6
  -8   6  -2 174.553 16.0944   7
   8   6   2 191.012 17.8116   4
   8   6   2 186.799 21.5511   5
 -10  -6  -2 23.0269 4.18029   8
 -10  -6  -2 27.1852 4.44133   9
  10  -6   2 47.1059 15.0121   7
 -10  -6  -2 21.1127 13.0956   7
  10  -6   2 29.6683 11.0560   5
 -10  -6  -2 13.6977 15.0146   6
 -10  -6  -2 28.6975 6.37642   3
  10  -6   2 19.9513 11.9875   7
  10  -6   2 37.7798 11.9771   4
 -10  -6  -2 27.6347 8.73271   7
  10  -6   2 27.4563 4.82958   8
 -10   6  -2 32.3591 9.12207   1
 -10   6  -2 24.1420 14.1300   7
  10   6   2 23.0378 8.55002   7
  10   6   2 40.0884 12.3870   4
  10   6   2 7.54169 11.3083   5
 -12  -6  -2 76.5879 14.6977   7
 -12  -6  -2 78.5896 8.56240   8
 -12  -6  -2 51.6210 7.63988   3
 -12  -6  -2 63.9021 7.41965   9
 -12  -6  -2 50.2717 17.4648   6
  12  -6   2 72.1049 15.4413   5
  12  -6   2 83.3967 16.8872   4
  12  -6   2 67.4716 7.47247   8
  12  -6   2 59.9507 20.4462   7
  12   6   2 90.8166 14.2550   5
 -12   6  -2 69.6142 18.6283   6
  12   6   2 87.2583 14.7158   4
 -12   6  -2 54.0745 14.4750   1
  14  -6   2 115.103 18.8460   7
  14  -6   2 104.424 9.54504   8
 -14  -6  -2 99.9819 8.97145   9
 -14  -6  -2 57.2292 24.4099   6
 -14  -6  -2 133.549 10.7871   8
  14  -6   2 137.215 20.6227   5
 -14  -6  -2 113.263 11.8765   3
  14  -6   2 96.5680 22.1117   4
 -14  -6  -2 140.388 19.2134   7
  14   6   2 71.0587 15.5938   5
 -14   6  -2 76.5290 20.2182   1
 -14   6  -2 100.372 22.2820   6
  14   6   2 127.579 18.7631   4
  15  -7  -2 18.8696 7.61306   8
 -15  -7   2 -17.448 27.9308   6
  15  -7  -2 -0.7740 18.0961   5
  15  -7  -2 -9.7645 21.9864   7
  15  -7  -2 -28.324 18.4011   4
 -15   7   2 15.5598 21.9374   6
 -15   7   2 -29.753 23.8507   1
  15   7  -2 7.65129 18.0756   4
 -13  -7   2 -15.303 12.2089   7
 -13  -7   2 9.09688 7.65509   3
 -13  -7   2 7.38085 4.03921   8
  13  -7  -2 10.0556 13.3717   4
  13  -7  -2 5.83363 6.50619   8
 -13  -7   2 5.47611 4.20973   9
  13  -7  -2 12.9739 14.0320   5
  13  -7  -2 -9.8647 16.1098   7
 -13  -7   2 -15.456 21.8717   6
 -13   7   2 -28.574 18.5623   6
 -13   7   2 -1.8251 15.0885   1
  13   7  -2 4.75618 14.8037   4
  13   7  -2 -11.367 13.3482   5
  11  -7  -2 245.587 16.2503   8
  11  -7  -2 270.933 24.2386   4
 -11  -7   2 246.152 15.6872   8
 -11  -7   2 257.147 17.8185   3
  11  -7  -2 236.993 24.2479   7
 -11  -7   2 273.950 30.6780   6
  11  -7  -2 285.556 27.9362   5
 -11  -7   2 272.549 22.9491   7
 -11  -7   2 271.177 16.1416   9
 -11   7   2 257.643 27.5432   6
  11   7  -2 280.005 26.1567   5
  11   7  -2 283.624 25.9795   4
 -11   7   2 331.331 27.9416   1
  -9  -7   2 320.596 23.1317   7
   9  -7  -2 315.921 19.7558   8
  -9  -7   2 342.587 24.2889   7
  -9  -7   2 362.146 21.1908   3
   9  -7  -2 333.491 27.0832   4
   9  -7  -2 324.517 28.2579   6
   9  -7  -2 334.411 28.2080   5
  -9  -7   2 307.824 18.9413   8
   9  -7  -2 344.733 31.5456   7
  -9  -7   2 316.307 30.8834   6
  -9  -7   2 336.131 19.1604   9
   9  -7  -2 327.993 27.1055   7
   9   7  -2 345.833 25.6970   4
   9   7  -2 284.563 27.6614   5
   9   7  -2 296.020 20.6515   1
   9   7  -2 297.400 23.8342   5
  -9   7   2 343.043 25.3829   7
  -9   7   2 356.702 26.6629   6
  -9   7   2 341.509 25.7041   1
  -7  -7   2 9.50575 2.15265   8
   7  -7  -2 19.5470 11.0033   4
   7  -7  -2 21.5591 6.71999   7
   7  -7  -2 16.9298 8.27352   5
  -7  -7   2 9.98277 1.82495   8
   7  -7  -2 6.01372 3.24537   8
  -7  -7   2 0.13263 4.49572   3
  -7  -7   2 18.3058 5.10655   7
  -7  -7   2 15.8279 3.82131   9
  -7  -7   2 9.00030 5.82003   7
   7  -7  -2 11.5028 10.9101   6
   7  -7  -2 9.11884 13.0708   7
  -7  -7   2 10.9313 10.3553   6
   7   7  -2 5.40461 9.13194   5
  -7   7   2 11.1560 7.65150   7
   7   7  -2 4.64186 7.23150   1
   7   7  -2 0.63174 11.8183   5
   7   7  -2 6.97724 5.24424   1
  -7   7   2 3.36669 9.14536   6
   7   7  -2 10.8672 11.7726   6
   7   7  -2 6.49030 9.04857   4
  -5  -7   2 55.2341 12.7600   6
  -5  -7   2 60.5715 6.61503   7
  -5  -7   2 56.3422 6.02554   7
   5  -7  -2 57.6797 8.47734   7
  -5  -7   2 54.5028 3.82764   8
  -5  -7   2 50.1859 5.86160   3
   5  -7  -2 52.7843 4.99238   8
   5  -7  -2 50.6037 9.58215   4
   5  -7  -2 64.2193 9.36010   6
  -5  -7   2 45.8343 5.38798   9
  -5  -7   2 46.8134 3.72607   8
   5   7  -2 64.5548 10.6753   5
  -5   7   2 81.0576 10.1785   5
   5   7  -2 60.4310 8.15999   1
  -5   7   2 66.2789 10.6803   7
  -5   7   2 73.0676 9.28125   6
   5   7  -2 71.7935 9.94293   4
  -5   7   2 66.0420 10.6233   1
   5   7  -2 64.3871 10.0009   5
   5   7  -2 75.9978 9.51793   1
   5   7  -2 65.3350 11.7386   6
   3  -7  -2 235.184 13.5456   8
   3  -7  -2 211.554 15.8787   7
   3  -7  -2 237.336 18.8308   1
  -3  -7   2 237.499 13.7520   7
   3  -7  -2 240.305 18.2181   4
  -3  -7   2 218.643 12.7357   8
  -3  -7   2 241.956 14.8027   3
  -3  -7   2 249.783 13.5430   9
  -3  -7   2 221.970 13.8277   7
   3  -7  -2 229.612 18.6854   7
   3  -7  -2 241.077 14.0065   3
  -3  -7   2 212.688 12.7001   8
   3   7  -2 247.804 21.4790   6
   3   7  -2 246.233 20.4363   6
  -3   7   2 285.482 18.1112   7
  -3   7   2 289.592 19.6517   5
  -3   7   2 293.117 20.3077   1
   3   7  -2 244.393 20.7171   1
  -3   7   2 268.451 17.4760   6
   3   7  -2 256.706 19.0995   5
   3   7  -2 258.592 19.7613   4
   3   7  -2 230.232 18.4776   1
   3   7  -2 267.896 20.4465   5
   3   7  -2 252.697 21.0572   4
   1  -7  -2 584.537 31.0143   8
   1  -7  -2 531.092 34.8059   1
  -1  -7   2 595.281 35.2845   4
  -1  -7   2 561.258 31.5675   3
  -1  -7   2 584.330 30.8112   9
  -1  -7   2 529.995 31.1413   7
   1  -7  -2 519.567 30.6212   9
   1  -7  -2 569.151 35.8653   4
  -1  -7   2 554.968 30.4101   8
   1  -7  -2 573.025 31.4187   3
   1  -7  -2 582.950 33.2423   7
   1  -7  -2 523.476 31.1147   8
  -1  -7   2 557.253 31.3091   7
   1   7  -2 548.815 35.3176   6
  -1   7   2 587.642 32.4042   7
  -1   7   2 558.705 34.9933   5
   1   7  -2 571.366 35.3346   5
   1   7  -2 578.871 36.0750   1
  -1   7   2 534.810 32.6532   6
  -1   7   2 601.540 35.1528   1
   1   7  -2 593.252 35.3639   1
  -1   7   2 572.407 32.2940   7
   1   7  -2 580.902 35.0413   5
  -1   7   2 574.746 36.7422   5
   1   7  -2 557.852 35.0897   6
   1   7  -2 519.584 35.7064   4
   1  -7   2 270.100 16.6081   7
  -1  -7  -2 256.794 15.7886   8
   1  -7   2 276.101 19.9904   4
  -1  -7  -2 267.642 15.4201   9
  -1  -7  -2 257.503 19.9488   4
   1  -7   2 279.745 20.6260   5
  -1  -7  -2 266.280 18.5205   7
  -1  -7  -2 283.120 15.5900   8
   1  -7   2 266.175 15.2356   8
  -1  -7  -2 277.241 18.1365   7
  -1  -7  -2 277.725 21.1505   1
   1  -7   2 262.791 15.3096   9
   1  -7   2 263.692 16.9404   7
   1  -7   2 288.699 16.3535   3
  -1  -7  -2 289.734 16.6824   3
   1  -7   2 267.700 15.1598   8
  -1   7  -2 275.549 21.9263   6
   1   7   2 306.184 16.6143   7
   1   7   2 290.361 20.0868   1
   1   7   2 277.812 16.5589   7
  -1   7  -2 231.318 19.6647   5
  -1   7  -2 282.955 20.6215   6
  -1   7  -2 292.036 21.7772   1
   1   7   2 280.867 20.0003   5
   1   7   2 281.316 21.7147   5
  -1   7  -2 310.486 21.5541   1
   1   7   2 294.233 18.0200   6
  -1   7  -2 257.648 23.3738   4
   3  -7   2 180.970 16.7082   4
  -3  -7  -2 201.249 12.2935   8
   3  -7   2 206.523 11.9358   8
  -3  -7  -2 205.091 12.1572   8
  -3  -7  -2 211.694 16.2017   7
   3  -7   2 186.123 12.4879   3
   3  -7   2 205.884 12.4692   8
  -3  -7  -2 211.637 15.5636   7
  -3  -7  -2 211.287 13.6777   3
   3  -7   2 212.174 14.5889   7
   3  -7   2 192.552 15.1963   7
  -3  -7  -2 235.586 12.3521   9
   3  -7   2 224.683 20.0718   5
   3   7   2 170.100 14.2585   6
   3   7   2 166.198 11.2918   7
   3   7   2 167.763 15.7992   4
  -3   7  -2 141.893 17.6718   4
   3   7   2 177.663 11.3604   7
  -3   7  -2 197.768 15.3891   6
   3   7   2 192.188 17.6683   5
   3   7   2 201.509 15.7194   1
  -3   7  -2 192.813 15.8909   1
   3   7   2 201.997 14.8257   1
  -5  -7  -2 218.617 14.9802   3
  -5  -7  -2 257.926 13.5170   9
   5  -7   2 213.295 18.1422   4
  -5  -7  -2 219.498 16.8508   7
   5  -7   2 233.474 13.1579   8
   5  -7   2 193.782 21.4670   5
  -5  -7  -2 199.170 13.3012   8
  -5  -7  -2 214.132 18.0332   6
   5  -7   2 224.318 19.1001   7
  -5  -7  -2 216.313 17.2129   7
  -5  -7  -2 225.939 13.1096   8
   5  -7   2 235.545 15.3809   7
   5  -7   2 202.242 21.9422   6
   5   7   2 205.164 17.8041   6
   5   7   2 211.296 15.5282   1
   5   7   2 227.174 14.7721   7
   5   7   2 197.159 16.1926   1
  -5   7  -2 221.683 16.0644   7
   5   7   2 230.524 19.5384   4
   5   7   2 225.770 18.9658   5
  -5   7  -2 211.093 18.9829   1
  -5   7  -2 254.889 19.5018   6
   7  -7   2 92.9114 11.5174   5
   7  -7   2 89.1982 6.73741   8
  -7  -7  -2 88.0355 10.2897   7
   7  -7   2 72.5967 11.6026   7
   7  -7   2 78.1312 11.8325   4
   7  -7   2 94.4384 11.3125   7
  -7  -7  -2 71.9936 8.19566   3
  -7  -7  -2 83.2358 6.65576   8
  -7  -7  -2 98.2429 13.7410   6
  -7  -7  -2 107.855 7.42865   9
   7   7   2 113.175 14.5721   6
   7   7   2 104.478 14.1281   5
  -7   7  -2 102.543 13.7961   6
  -7   7  -2 123.410 13.1936   1
   7   7   2 96.6438 8.15045   1
   7   7   2 97.6082 8.76691   1
  -7   7  -2 88.4933 11.2320   7
   7   7   2 83.7553 9.71922   7
  -9  -7  -2 44.8838 10.9589   7
   9  -7   2 54.2441 5.49242   8
   9  -7   2 55.8324 11.9861   7
  -9  -7  -2 70.3773 9.15253   7
   9  -7   2 44.8352 13.0794   5
  -9  -7  -2 55.7464 7.99089   3
  -9  -7  -2 42.3355 14.5711   6
   9  -7   2 54.0450 13.9230   4
  -9  -7  -2 62.4640 6.09166   9
  -9  -7  -2 69.9519 6.07379   8
  -9   7  -2 65.4341 12.1099   1
  -9   7  -2 95.2805 15.9101   6
   9   7   2 72.0711 12.8021   4
   9   7   2 46.3863 10.7884   7
 -11  -7  -2 15.8775 4.18521   8
 -11  -7  -2 -19.362 18.7252   6
  11  -7   2 1.97181 4.74270   8
 -11  -7  -2 9.70247 6.23156   3
  11  -7   2 -7.1540 15.4817   5
  11  -7   2 18.3687 13.0113   4
 -11  -7  -2 22.8886 11.2659   7
 -11  -7  -2 7.41355 3.79822   9
  11  -7   2 6.74110 10.8166   7
 -11   7  -2 8.68121 17.2796   6
  11   7   2 47.0897 13.0162   4
  11   7   2 16.8885 14.9932   5
 -11   7  -2 -14.795 12.7587   1
  13  -7   2 3.93079 19.3126   5
  13  -7   2 20.6554 6.21514   8
 -13  -7  -2 43.7992 8.58223   3
 -13  -7  -2 31.6647 25.5046   6
  13  -7   2 23.3618 19.2252   7
  13  -7   2 23.6519 14.9428   4
 -13  -7  -2 27.0134 5.38501   8
 -13  -7  -2 20.7213 20.0894   7
 -13  -7  -2 12.7003 4.59643   9
  13   7   2 21.1934 19.3891   4
  13   7   2 2.65561 18.5225   5
 -13   7  -2 -6.4567 19.6833   1
 -13   7  -2 19.2467 21.9504   6
 -14  -8   2 -51.150 27.1182   6
  14  -8  -2 15.7350 25.8594   5
 -14  -8   2 29.0901 6.61873   8
  14  -8  -2 -4.7954 25.7222   7
  14  -8  -2 47.3389 24.6763   4
  14  -8  -2 40.8208 8.10051   8
 -14   8   2 39.6861 23.8456   6
  14   8  -2 13.7126 20.8670   4
 -12  -8   2 -5.7843 10.6471   7
 -12  -8   2 18.5659 4.80050   9
 -12  -8   2 13.1716 23.8905   6
 -12  -8   2 17.1396 3.54063   8
  12  -8  -2 66.2849 19.6083   7
  12  -8  -2 33.8488 23.2016   5
  12  -8  -2 -4.5548 13.4017   4
  12  -8  -2 14.2941 5.82722   8
 -12  -8   2 6.21017 7.53591   3
  12   8  -2 -9.9120 14.7833   5
 -12   8   2 55.1936 21.1895   1
 -12   8   2 7.06543 18.5080   6
  12   8  -2 15.6431 14.9197   4
  10  -8  -2 125.014 19.4867   7
 -10  -8   2 114.052 8.09457   8
  10  -8  -2 124.217 20.8290   5
  10  -8  -2 155.085 20.7634   4
 -10  -8   2 111.579 14.4009   7
 -10  -8   2 126.801 8.91352   9
 -10  -8   2 106.255 12.6609   7
 -10  -8   2 119.653 11.9455   3
  10  -8  -2 113.787 10.0125   8
 -10  -8   2 79.7139 19.1376   6
  10   8  -2 110.895 15.2023   4
 -10   8   2 107.206 16.7565   6
  10   8  -2 92.9734 15.4778   5
 -10   8   2 111.235 16.8283   1
  -8  -8   2 16.0294 3.83636   9
  -8  -8   2 18.0180 2.89958   8
  -8  -8   2 14.3311 7.93202   7
   8  -8  -2 26.4094 11.1573   5
   8  -8  -2 38.7724 9.99454   4
  -8  -8   2 15.7571 3.38877   8
  -8  -8   2 21.0087 16.1303   6
   8  -8  -2 14.9937 15.8272   6
   8  -8  -2 15.0846 4.28126   8
  -8  -8   2 13.7682 5.51703   3
  -8  -8   2 17.3154 7.26438   7
   8   8  -2 39.3188 9.96848   5
  -8   8   2 18.5869 11.2672   6
   8   8  -2 12.5148 10.0012   4
   8   8  -2 24.5828 6.98883   1
  -8   8   2 19.2433 10.8534   1
  -6  -8   2 55.9487 4.57628   8
   6  -8  -2 53.9864 12.3050   6
  -6  -8   2 59.3822 6.73415   7
   6  -8  -2 68.1382 13.2880   7
  -6  -8   2 64.0339 7.22923   7
  -6  -8   2 53.5842 4.76693   8
  -6  -8   2 61.9476 7.74250   3
  -6  -8   2 54.3036 5.50970   9
  -6  -8   2 35.7248 15.3417   6
  -6   8   2 42.3543 10.5996   5
  -6   8   2 40.1953 11.7805   1
   6   8  -2 54.4671 13.3685   6
   6   8  -2 47.2376 8.23046   1
  -6   8   2 64.7785 11.6801   7
   6   8  -2 50.5658 13.0735   4
  -6   8   2 49.8835 10.5453   6
   6   8  -2 58.0767 11.6908   1
   6   8  -2 65.8848 13.0165   5
  -4  -8   2 65.9722 7.29024   3
  -4  -8   2 65.5992 7.67426   7
  -4  -8   2 72.3570 6.64557   7
   4  -8  -2 63.6932 5.66704   8
  -4  -8   2 70.7726 4.44535   8
   4  -8  -2 65.4593 7.51798   3
  -4  -8   2 67.2397 4.40614   8
   4  -8  -2 95.4611 13.3282   7
   4  -8  -2 66.1680 10.2681   4
  -4  -8   2 58.4270 6.94378   9
   4   8  -2 89.6944 12.8621   1
   4   8  -2 81.7792 10.8563   5
   4   8  -2 81.6436 12.2256   4
  -4   8   2 104.231 11.9423   6
   4   8  -2 67.0904 13.2101   6
   4   8  -2 75.0572 10.1705   1
  -4   8   2 88.7293 10.4226   7
  -4   8   2 100.054 12.0148   6
  -4   8   2 75.8749 13.8129   1
   4   8  -2 73.6813 13.4738   6
   2  -8  -2 320.540 19.5872   8
  -2  -8   2 335.950 19.1246   9
  -2  -8   2 344.893 19.4830   7
   2  -8  -2 370.011 19.3397   8
   2  -8  -2 325.272 21.6185   7
   2  -8  -2 320.897 24.6108   4
  -2  -8   2 337.665 19.4765   7
  -2  -8   2 318.802 18.3935   8
   2  -8  -2 344.294 22.9603   7
   2  -8  -2 324.975 19.7847   3
   2   8  -2 344.192 26.1688   1
  -2   8   2 369.349 24.8257   5
   2   8  -2 353.978 25.7938   5
  -2   8   2 436.194 27.6207   1
   2   8  -2 347.805 23.9760   1
   2   8  -2 343.784 24.9240   4
  -2   8   2 343.688 21.9996   6
   2   8  -2 352.349 25.5193   6
  -2   8   2 350.529 21.4887   7
   2   8  -2 310.556 25.7313   6
   0  -8  -2 104.890 12.4853   7
   0  -8   2 103.883 12.1034   4
   0  -8   2 105.699 6.79551   8
   0  -8  -2 110.796 8.69343   8
   0  -8   2 119.398 7.86748   9
   0  -8   2 112.122 6.67854   8
   0  -8  -2 91.7527 15.3280   1
   0  -8  -2 102.690 7.31942   9
   0  -8   2 113.075 9.36060   7
   0  -8  -2 123.254 11.5311   7
   0  -8   2 115.558 9.10051   3
   0  -8  -2 116.690 7.61131   8
   0  -8  -2 115.081 9.36050   3
   0  -8  -2 109.372 14.0341   4
   0  -8   2 127.439 9.19054   7
   0   8  -2 132.968 16.1226   5
   0   8   2 120.329 14.4726   1
   0   8  -2 120.944 13.2661   6
   0   8  -2 120.875 12.8420   6
   0   8  -2 104.305 13.1418   1
   0   8   2 105.465 12.4008   5
   0   8   2 119.344 11.4794   6
   2  -8   2 364.287 22.6300   7
  -2  -8  -2 379.973 20.8315   9
   2  -8   2 369.218 23.1722   7
  -2  -8  -2 406.547 22.3044   3
   2  -8   2 349.424 20.5295   8
   2  -8   2 353.798 20.7006   8
   2  -8   2 364.990 21.4712   3
  -2  -8  -2 355.748 21.0063   8
  -2  -8  -2 388.004 26.1051   4
  -2  -8  -2 404.812 23.6573   7
   2  -8   2 352.100 20.6802   9
  -2  -8  -2 367.782 20.7946   8
   2  -8   2 360.587 26.7484   4
  -2  -8  -2 355.278 24.8393   7
   2   8   2 288.854 21.2846   6
  -2   8  -2 319.438 24.1549   6
  -2   8  -2 318.313 24.4110   1
   2   8   2 359.839 23.6248   1
   2   8   2 353.140 25.4212   1
  -2   8  -2 307.245 26.1936   6
   2   8   2 350.833 24.7129   5
   4  -8   2 59.9244 9.92572   7
  -4  -8  -2 62.7539 8.52585   7
  -4  -8  -2 50.1126 6.40714   3
   4  -8   2 50.1340 8.56990   7
   4  -8   2 57.6287 4.94262   8
   4  -8   2 44.5396 10.0156   4
  -4  -8  -2 56.4996 5.64751   8
   4  -8   2 68.2244 14.4477   5
  -4  -8  -2 58.8952 5.07759   8
   4  -8   2 50.4583 5.69085   8
  -4  -8  -2 56.7814 5.92775   9
  -4  -8  -2 66.4233 9.71256   7
  -4   8  -2 60.3062 11.7146   6
   4   8   2 39.3110 13.9560   4
   4   8   2 38.4520 9.95641   6
   4   8   2 62.9342 8.64366   1
   4   8   2 59.9669 13.7206   5
   4   8   2 53.2033 11.1828   1
   6  -8   2 216.849 17.9663   7
  -6  -8  -2 211.076 12.7997   9
  -6  -8  -2 192.714 17.2282   7
  -6  -8  -2 227.684 19.1413   7
  -6  -8  -2 201.124 14.4356   3
  -6  -8  -2 183.823 22.0179   6
   6  -8   2 210.281 12.8518   8
  -6  -8  -2 196.513 12.4922   8
   6  -8   2 235.954 25.0990   7
   6  -8   2 215.508 18.7067   4
   6  -8   2 245.775 19.8524   5
   6   8   2 202.461 20.7171   6
  -6   8  -2 184.811 18.4182   7
  -6   8  -2 189.880 19.7189   1
   6   8   2 195.305 17.3338   1
   6   8   2 220.395 16.1768   1
   6   8   2 192.824 19.5305   4
  -6   8  -2 204.973 23.9595   6
   6   8   2 224.041 23.5919   5
   8  -8   2 233.451 25.6613   5
  -8  -8  -2 245.219 14.2504   8
   8  -8   2 265.531 24.2383   4
  -8  -8  -2 207.881 15.8342   3
   8  -8   2 236.539 23.5902   7
  -8  -8  -2 201.519 25.3790   6
  -8  -8  -2 231.421 14.2350   9
   8  -8   2 218.536 14.3442   8
  -8  -8  -2 275.147 22.1711   7
  -8  -8  -2 236.724 23.8322   7
  -8   8  -2 252.041 23.1272   1
  -8   8  -2 255.340 27.9279   6
   8   8   2 261.617 29.0945   5
   8   8   2 228.110 24.3075   4
   8   8   2 251.665 26.2256   6
 -10  -8  -2 54.2685 19.6488   6
 -10  -8  -2 22.0260 5.24070   9
  10  -8   2 5.44726 14.7901   4
 -10  -8  -2 26.5723 4.14596   8
 -10  -8  -2 16.7414 9.99283   7
  10  -8   2 12.9661 4.25226   8
  10  -8   2 -14.579 14.1823   5
  10  -8   2 10.6969 17.3298   7
 -10  -8  -2 20.4391 6.22880   3
  10   8   2 -3.3597 13.8802   5
  10   8   2 -17.376 13.1014   4
 -10   8  -2 4.58116 15.0366   6
 -10   8  -2 56.9737 17.1388   1
  12  -8   2 21.6091 14.6907   4
  12  -8   2 7.65932 4.39203   8
 -12  -8  -2 39.1170 21.8099   6
  12  -8   2 20.9445 18.3727   7
 -12  -8  -2 17.8839 4.83058   9
  12  -8   2 33.4241 20.8676   5
 -12  -8  -2 14.6265 5.13976   8
 -12  -8  -2 44.1301 15.3833   7
  12   8   2 12.1609 16.5023   5
 -12   8  -2 29.6450 22.0368   6
  12   8   2 43.9261 20.6378   4
 -12   8  -2 -7.7476 15.6280   1
  13  -9  -2 66.0629 27.6069   4
 -11  -9   2 9.40733 6.35263   3
  11  -9  -2 1.66793 14.7011   4
  11  -9  -2 5.01190 5.71461   8
 -11  -9   2 9.92811 3.73608   8
  11  -9  -2 12.5364 16.9573   5
 -11  -9   2 -5.6671 5.58683   9
 -11  -9   2 12.9879 9.60189   7
 -11  -9   2 -2.1497 24.4731   6
  11  -9  -2 10.1606 19.0287   7
 -11   9   2 -18.374 18.0566   6
  11   9  -2 -21.027 19.4602   4
 -11   9   2 43.7070 17.9065   1
  11   9  -2 3.92475 19.3827   5
  -9  -9   2 43.7385 8.86454   7
  -9  -9   2 48.3654 7.77973   3
  -9  -9   2 44.1479 5.58725   9
  -9  -9   2 61.0957 17.7007   6
  -9  -9   2 49.3322 5.29614   8
   9  -9  -2 50.1928 5.82725   8
   9  -9  -2 47.5838 16.0786   4
  -9  -9   2 38.3989 11.9428   7
   9  -9  -2 43.2124 14.9186   7
   9   9  -2 50.6218 15.7759   5
  -9   9   2 34.8605 15.2015   6
  -9   9   2 66.6786 18.4288   1
   9   9  -2 79.5997 16.1172   4
  -9   9   2 38.5772 16.7936   5
  -7  -9   2 26.9995 6.57525   3
  -7  -9   2 31.0032 7.93345   7
  -7  -9   2 23.7116 3.17123   8
  -7  -9   2 28.2594 13.6864   6
   7  -9  -2 24.3012 12.4228   4
  -7  -9   2 25.6366 2.86190   8
  -7  -9   2 23.8080 7.62917   7
  -7  -9   2 29.8457 4.40517   9
  -7   9   2 29.8518 13.2532   6
  -7   9   2 20.0679 12.3085   1
   7   9  -2 25.4770 12.6379   4
   7   9  -2 30.5950 8.64057   1
  -7   9   2 31.3226 14.1188   5
   7   9  -2 16.7040 17.0005   5
   5  -9  -2 171.507 17.2878   4
  -5  -9   2 168.328 11.7603   7
   5  -9  -2 154.750 10.4084   8
  -5  -9   2 145.860 10.2091   9
  -5  -9   2 156.777 9.05457   8
  -5  -9   2 148.961 12.1050   3
   5  -9  -2 139.799 19.6625   7
   5  -9  -2 145.323 15.0109   7
  -5  -9   2 162.534 13.3948   7
  -5  -9   2 156.893 9.27767   8
  -5   9   2 159.721 17.6794   1
   5   9  -2 137.288 21.3307   6
   5   9  -2 145.537 16.9688   1
   5   9  -2 202.343 23.7233   6
  -5   9   2 179.308 18.4669   7
  -5   9   2 174.012 17.3543   6
   5   9  -2 150.045 18.4801   4
  -5   9   2 175.613 18.4166   5
   5   9  -2 151.271 17.3471   1
  -3  -9   2 237.025 12.6825   8
   3  -9  -2 221.756 18.8168   7
  -3  -9   2 223.342 12.5929   8
   3  -9  -2 234.010 13.8749   8
  -3  -9   2 233.667 14.4144   7
  -3  -9   2 225.353 14.5712   9
  -3  -9   2 215.789 14.1555   7
   3  -9  -2 203.460 23.3906   4
  -3  -9   2 220.720 14.8389   3
   3  -9  -2 234.274 15.6659   3
   3  -9  -2 208.645 17.4192   7
   3   9  -2 212.982 22.4914   6
  -3   9   2 239.575 22.9597   1
  -3   9   2 277.250 21.1315   5
  -3   9   2 246.128 18.7043   6
  -3   9   2 244.081 19.9920   6
   3   9  -2 214.797 25.8189   6
   3   9  -2 279.365 21.4954   1
   3   9  -2 194.772 32.7868   5
   1  -9  -2 85.2175 11.4111   7
  -1  -9   2 96.1970 11.3688   4
   1  -9  -2 81.9785 5.88008   8
   1  -9  -2 89.3480 9.58841   3
   1  -9  -2 80.3298 10.5280   7
  -1  -9   2 79.1349 6.64540   9
  -1  -9   2 75.8141 4.87743   8
  -1  -9   2 69.9385 4.97302   8
   1  -9  -2 86.6450 13.5162   4
   1  -9  -2 75.0765 7.67937   8
  -1  -9   2 67.4099 7.60337   7
  -1  -9   2 84.4826 8.62123   3
   1   9  -2 80.6338 12.4768   5
  -1   9   2 116.550 14.6971   1
   1   9  -2 76.5798 12.5606   1
  -1   9   2 85.4507 14.0616   5
   1   9  -2 71.8993 10.8879   6
  -1   9   2 85.0745 10.0099   6
   1   9  -2 79.4826 15.1813   6
  -1  -9  -2 24.9863 7.56577   7
   1  -9   2 29.8043 3.31530   8
  -1  -9  -2 30.4098 3.41270   8
   1  -9   2 28.8107 6.25410   7
   1  -9   2 17.6527 6.03651   3
  -1  -9  -2 30.2744 7.52874   7
  -1  -9  -2 29.8346 3.90697   9
   1  -9   2 25.9725 2.66077   8
  -1  -9  -2 31.2295 12.9202   4
   1  -9   2 36.5434 4.33462   9
   1  -9   2 30.8630 5.51075   7
   1  -9   2 30.5498 10.8448   4
  -1  -9  -2 22.7996 6.32494   3
  -1  -9  -2 33.2466 4.53846   8
   1   9   2 24.1789 10.1093   1
   1   9   2 20.9446 11.5555   5
   1   9   2 12.2536 7.30382   6
  -1   9  -2 20.5016 8.62773   5
  -1   9  -2 18.3084 14.2971   6
  -1   9  -2 -0.8113 10.8375   6
  -3  -9  -2 200.555 12.2011   8
  -3  -9  -2 207.774 18.9462   7
   3  -9   2 197.097 16.0890   7
  -3  -9  -2 182.231 14.6870   3
  -3  -9  -2 209.381 13.1742   8
   3  -9   2 212.024 18.0865   7
   3  -9   2 179.022 21.8290   4
   3  -9   2 194.180 12.5680   8
  -3  -9  -2 196.648 15.6570   7
  -3  -9  -2 190.443 13.7904   9
   3  -9   2 219.462 11.9837   8
  -3   9  -2 200.326 21.6127   6
  -3   9  -2 150.164 21.8722   6
  -3   9  -2 235.566 20.7365   5
   3   9   2 218.397 22.7566   5
   3   9   2 178.054 17.1227   6
   3   9   2 238.149 20.1022   4
   3   9   2 208.945 18.4941   6
  -3   9  -2 168.509 19.7579   1
   3   9   2 222.015 24.1543   1
   3   9   2 212.540 19.4192   1
  -5  -9  -2 4.22745 7.43756   7
   5  -9   2 -3.6524 5.88101   7
   5  -9   2 -13.417 10.3639   5
  -5  -9  -2 -7.0369 6.64549   3
  -5  -9  -2 0.06672 10.1957   7
   5  -9   2 -12.127 13.6699   4
  -5  -9  -2 1.32379 4.12834   9
   5  -9   2 9.11550 2.95991   8
   5  -9   2 20.1950 11.6273   7
  -5   9  -2 4.03064 11.0754   1
   5   9   2 2.41067 7.79884   1
  -5   9  -2 11.2881 13.5688   6
   5   9   2 0.69577 10.9101   5
   5   9   2 11.2266 11.0702   4
  -7  -9  -2 177.190 14.3699   3
   7  -9   2 192.596 12.3002   8
  -7  -9  -2 192.600 12.1253   8
  -7  -9  -2 163.613 19.7955   6
  -7  -9  -2 209.559 12.9611   9
   7  -9   2 184.318 22.4596   5
   7  -9   2 187.274 21.2439   7
  -7  -9  -2 194.772 19.5685   7
  -7  -9  -2 203.890 18.5784   7
   7  -9   2 173.736 22.2978   4
  -7   9  -2 180.929 21.0662   6
   7   9   2 186.368 20.8467   5
  -7   9  -2 228.886 24.5412   1
   7   9   2 178.579 19.6486   4
   9  -9   2 101.713 9.56225   8
   9  -9   2 140.005 21.8802   4
  -9  -9  -2 124.336 10.2274   9
  -9  -9  -2 126.490 21.4765   6
  -9  -9  -2 128.675 13.1955   3
  -9  -9  -2 126.061 8.74827   8
   9  -9   2 121.192 16.6733   5
   9  -9   2 139.183 18.7321   7
  -9  -9  -2 120.506 14.6274   7
  -9   9  -2 128.096 17.9564   1
  -9   9  -2 118.633 20.8085   6
   9   9   2 126.345 18.0523   5
   9   9   2 114.336 20.3081   4
 -11  -9  -2 64.5236 14.3143   7
 -11  -9  -2 46.8711 5.39148   8
  11  -9   2 70.2178 21.8249   7
 -11  -9  -2 39.9745 6.91181   9
  11  -9   2 33.6824 19.8724   5
  11  -9   2 40.8688 6.46504   8
  11  -9   2 30.0437 15.9038   4
 -11   9  -2 8.52695 23.9710   6
  11   9   2 26.9376 22.8888   5
  11   9   2 47.2969 15.8837   4
  10 -10  -2 26.1660 16.8368   4
 -10 -10   2 47.8230 10.2048   3
 -10 -10   2 56.9404 5.08765   8
 -10 -10   2 44.7223 28.2240   6
 -10 -10   2 38.0592 9.50923   7
 -10  10   2 60.4172 21.5213   5
  10  10  -2 48.2346 21.6779   5
  10  10  -2 66.5358 17.7872   4
   8 -10  -2 62.9092 19.1090   4
   8 -10  -2 50.2959 6.06272   8
   8 -10  -2 49.3982 13.7933   7
  -8 -10   2 54.9553 6.79532   9
  -8 -10   2 57.6587 5.35395   8
  -8 -10   2 49.3875 5.19128   8
  -8 -10   2 32.9929 23.5368   6
  -8 -10   2 60.1528 9.85266   7
  -8 -10   2 56.5832 9.29694   7
  -8 -10   2 49.5238 8.19546   3
  -8  10   2 57.9590 17.6278   5
  -8  10   2 47.4130 17.4295   1
   8  10  -2 39.6303 15.7428   4
   8  10  -2 79.2796 18.9682   5
  -6 -10   2 132.679 8.73094   8
  -6 -10   2 144.025 12.8587   7
   6 -10  -2 160.196 10.8698   8
  -6 -10   2 140.909 10.0682   9
  -6 -10   2 143.703 12.1623   3
  -6 -10   2 130.497 8.28717   8
   6 -10  -2 119.718 18.7753   4
   6 -10  -2 136.165 16.2553   7
  -6  10   2 127.443 17.2788   1
  -6  10   2 122.238 17.6336   5
   6  10  -2 118.762 18.0456   4
   6  10  -2 105.752 13.4957   1
   6  10  -2 136.845 19.2629   5
   6  10  -2 139.787 20.8505   6
  -4 -10   2 138.812 10.0868   7
  -4 -10   2 138.337 8.00220   8
   4 -10  -2 149.770 9.86584   8
   4 -10  -2 115.983 17.7093   4
  -4 -10   2 121.316 12.6588   3
  -4 -10   2 131.572 7.83511   8
   4 -10  -2 118.744 14.8451   7
  -4 -10   2 142.799 10.1891   9
  -4  10   2 130.254 15.6698   5
   4  10  -2 127.489 16.4952   1
   4  10  -2 131.542 17.8687   5
   4  10  -2 134.992 17.5660   4
  -4  10   2 170.091 19.1512   1
   4  10  -2 123.750 16.3555   6
  -2 -10   2 26.3800 4.74684   9
   2 -10  -2 23.4430 3.80958   8
   2 -10  -2 35.6084 12.9310   4
  -2 -10   2 18.3280 7.06916   3
  -2 -10   2 18.1472 2.08044   8
  -2 -10   2 22.2518 2.27062   8
  -2 -10   2 16.4262 4.65448   7
   2 -10  -2 26.0507 9.20781   3
  -2 -10   2 31.1433 4.65202   7
   2 -10  -2 12.8178 10.0728   7
   2 -10  -2 37.9080 9.87839   7
   2  10  -2 26.0032 13.7394   4
  -2  10   2 17.2449 13.1657   5
   2  10  -2 5.67876 14.9252   5
  -2  10   2 46.5658 13.6745   1
   2  10  -2 4.95141 12.3984   6
   0 -10   2 51.9713 7.39081   3
   0 -10   2 53.5851 5.32113   9
   0 -10  -2 49.0271 10.6850   7
   0 -10  -2 64.3002 14.6631   4
   0 -10  -2 49.4508 9.03173   3
   0 -10   2 51.4983 14.3654   4
   0 -10   2 52.8361 6.71353   7
   0 -10  -2 59.1195 9.99441   7
   0 -10   2 53.2513 4.07541   8
   0 -10   2 52.2751 7.60506   7
   0 -10   2 52.4575 4.41277   8
   0 -10  -2 61.4621 5.48513   8
   0  10  -2 87.3194 13.9998   6
   0  10  -2 71.3301 13.4925   1
   0  10   2 42.6083 14.7598   5
   0  10  -2 53.1822 12.3372   5
   0  10   2 68.0692 14.8743   1
   2 -10   2 32.5831 7.61493   7
  -2 -10  -2 46.9862 11.0805   7
  -2 -10  -2 47.8203 10.3621   7
  -2 -10  -2 29.8755 7.45014   9
   2 -10   2 19.3166 13.7838   4
   2 -10   2 28.2787 3.16966   8
  -2 -10  -2 26.5342 3.62940   8
  -2 -10  -2 28.9889 7.78934   3
   2 -10   2 32.5860 9.63457   7
   2 -10   2 31.7091 4.54396   8
  -2  10  -2 43.3972 13.6454   6
  -2  10  -2 46.8982 12.5829   5
   2  10   2 30.7994 12.5879   4
   2  10   2 28.0623 11.0855   1
   2  10   2 41.3295 13.2565   5
  -2  10  -2 16.6624 12.1109   1
   4 -10   2 91.7865 13.6836   7
  -4 -10  -2 104.118 7.18272   8
  -4 -10  -2 101.955 7.71653   9
  -4 -10  -2 78.1393 12.0222   7
  -4 -10  -2 75.8140 14.2969   7
  -4 -10  -2 93.9738 10.3166   3
   4 -10   2 86.2095 17.5158   4
  -4  10  -2 59.9197 14.0004   1
  -4  10  -2 93.4877 17.8896   5
   4  10   2 60.6133 17.4062   5
   4  10   2 71.8195 13.7106   1
   4  10   2 83.3655 14.2834   4
  -4  10  -2 105.443 15.1705   6
  -6 -10  -2 8.30896 10.1579   7
  -6 -10  -2 12.2454 3.32158   8
   6 -10   2 2.24583 13.9508   5
  -6 -10  -2 3.49328 8.43451   3
  -6 -10  -2 13.8580 5.12834   9
   6 -10   2 -0.1195 15.4383   4
   6 -10   2 23.9473 10.7421   7
   6 -10   2 11.5621 3.24856   8
  -6  10  -2 8.99144 20.5186   6
   6  10   2 7.97359 17.5161   5
   6  10   2 41.1668 13.9931   4
  -6  10  -2 8.48656 11.9399   1
  -8 -10  -2 48.1316 5.16183   8
   8 -10   2 30.5127 14.9497   7
   8 -10   2 54.1755 16.5833   4
  -8 -10  -2 64.8613 6.90390   9
   8 -10   2 30.5245 4.83364   8
   8 -10   2 62.0308 22.1277   5
  -8 -10  -2 41.1999 9.76702   3
  -8 -10  -2 69.3716 11.5233   7
   8  10   2 48.9824 16.3951   4
  -8  10  -2 -0.5984 15.1238   1
  -8  10  -2 38.9553 18.1267   6
   8  10   2 34.4165 19.7802   5
 -10 -10  -2 26.6124 6.20010   8
  10 -10   2 23.9445 22.0744   4
 -10  10  -2 41.9419 22.6164   6
  10  10   2 41.0875 22.8510   5
   7 -11  -2 12.1044 20.3982   4
   7 -11  -2 21.8867 18.4967   7
  -7 -11   2 42.4894 10.4601   3
   7 -11  -2 40.6178 5.97715   8
  -7 -11   2 48.0389 4.14975   8
  -7 -11   2 37.1402 5.89691   9
  -7 -11   2 33.8444 3.93337   8
  -7 -11   2 40.7294 9.91574   7
  -7 -11   2 31.4649 7.96884   7
  -7  11   2 26.3129 19.2249   5
  -7  11   2 58.8830 18.9292   1
   7  11  -2 4.02025 17.0561   4
   7  11  -2 1.78061 16.5710   5
  -5 -11   2 147.064 8.25281   8
   5 -11  -2 124.513 21.0077   4
   5 -11  -2 142.655 9.86481   8
  -5 -11   2 161.607 11.4131   9
  -5 -11   2 130.371 10.7005   7
  -5 -11   2 142.654 8.17731   8
   5 -11  -2 124.862 18.3097   7
  -5 -11   2 155.598 13.1754   3
  -5 -11   2 131.303 10.5228   7
  -5  11   2 131.720 20.8777   1
  -5  11   2 98.6355 16.9739   5
   5  11  -2 149.327 19.9077   4
   5  11  -2 125.722 19.3294   5
   5  11  -2 124.810 23.6519   1
  -3 -11   2 82.7176 10.6994   3
   3 -11  -2 126.630 18.5121   4
   3 -11  -2 79.2708 12.2519   7
   3 -11  -2 98.8243 7.79771   8
  -3 -11   2 112.851 9.33492   9
   3  11  -2 78.6687 16.7256   5
   3  11  -2 72.9479 16.4451   4
  -3  11   2 95.5631 19.0627   5
  -3  11   2 114.162 20.3046   1
   3  11  -2 90.2649 21.0293   6
   3  11  -2 104.305 15.7463   1
  -1 -11   2 19.5450 5.25425   9
  -1 -11   2 17.9622 7.98870   3
   1 -11  -2 18.7724 3.65178   8
  -1 -11   2 25.1198 2.75921   8
   1 -11  -2 29.3632 18.7687   4
  -1 -11   2 23.3889 5.49112   7
   1 -11  -2 23.8785 9.22791   7
  -1 -11   2 22.0694 5.61300   7
   1 -11  -2 24.2940 8.41965   3
  -1 -11   2 27.2459 2.97025   8
   1  11  -2 14.4974 14.1350   5
   1  11  -2 -2.0018 15.8078   6
   1  11  -2 29.8898 16.8609   4
  -1  11   2 34.0308 14.7623   1
   1  11  -2 11.9209 11.0532   1
  -1  11   2 16.6216 16.6533   5
   1 -11   2 31.1789 7.98124   7
   1 -11   2 23.8656 3.03797   8
  -1 -11  -2 25.5780 15.2321   4
   1 -11   2 29.4790 3.56138   8
   1 -11   2 64.0013 17.9415   4
  -1 -11  -2 29.5417 10.1646   3
  -1 -11  -2 22.0587 8.60645   7
  -1 -11  -2 31.1183 3.56346   8
  -1  11  -2 28.5259 13.6894   5
   1  11   2 30.9779 15.9839   1
   1  11   2 21.2114 14.9862   4
  -1  11  -2 26.2671 14.7631   6
  -1  11  -2 40.5967 12.3221   1
   1  11   2 41.3410 14.8621   5
   3 -11   2 115.392 8.14511   8
  -3 -11  -2 117.717 9.86870   9
  -3 -11  -2 96.0062 12.4001   3
   3 -11   2 96.2178 20.2386   4
   3 -11   2 116.794 12.6638   7
  -3 -11  -2 108.345 12.8891   7
  -3 -11  -2 130.426 8.37194   8
   3  11   2 130.224 19.4094   4
  -3  11  -2 138.828 19.7979   5
  -3  11  -2 132.146 16.6886   1
  -3  11  -2 130.653 30.3960   6
   3  11   2 122.025 18.3290   5
   3  11   2 181.369 32.9725   1
  -5 -11  -2 32.0389 10.3960   7
  -5 -11  -2 18.7902 3.69377   8
  -5 -11  -2 34.0390 6.20969   9
  -5 -11  -2 34.1438 9.90629   3
   5 -11   2 17.5046 20.5068   4
  -5  11  -2 -1.7272 14.7810   1
  -5  11  -2 6.75069 17.5023   5
   5  11   2 38.9324 17.1780   4
   5  11   2 8.35148 16.9456   5
   7 -11   2 -25.301 20.5044   4
  -7 -11  -2 3.36873 7.77288   3
   7  11   2 -0.4939 20.0492   5
   7  11   2 -14.488 17.1101   4
  -4 -12   2 28.5038 10.2421   3
   4 -12  -2 25.0073 20.2117   4
   4 -12  -2 8.62752 5.04203   8
  -4  12   2 37.4242 21.1777   1
   4  12  -2 20.5708 18.0466   4
   4  12  -2 52.2722 27.6177   5
   2 -12  -2 23.6298 24.0971   4
  -2 -12   2 13.9582 9.56512   3
  -2  12   2 8.24602 18.4910   1
   2  12  -2 -30.347 18.0889   5
   2  12  -2 -11.064 17.1750   4
   2  12  -2 20.9649 18.3969   1
   0 -12  -2 19.6345 11.9260   7
   0 -12  -2 31.3969 16.6052   4
   0 -12   2 33.3371 6.95367   7
   0 -12   2 16.2683 7.62272   7
   0 -12  -2 31.4424 4.08093   8
   0 -12   2 32.2171 3.25782   8
   0 -12  -2 50.9445 10.2398   3
   0 -12   2 35.6517 3.34180   8
   0  12   2 12.2700 17.7863   4
   0  12  -2 12.1736 18.3458   5
   0  12  -2 15.2270 17.4539   4
   0  12   2 60.0521 19.5631   5
   0  12  -2 37.1094 17.6051   1
   0  12   2 28.8491 16.4620   1
  -2 -12  -2 74.1463 20.1754   7
   2 -12   2 55.2549 5.32347   8
   2 -12   2 75.5997 22.4794   4
   2 -12   2 47.7822 5.16362   8
  -2 -12  -2 37.9449 11.2049   3
   2 -12   2 52.6637 9.79287   7
  -2  12  -2 65.1804 19.8496   1
  -2  12  -2 54.9462 20.8929   5
   2  12   2 64.6149 19.3027   1
   2  12   2 35.4352 19.2456   4
   2  12   2 88.1739 22.9542   5
   4 -12   2 28.8555 5.02816   8
  -4 -12  -2 26.1425 4.83720   8
   4 -12   2 24.4779 25.5670   4
  -4 -12  -2 34.4911 11.1919   3
 -18   0   3 12.9210 7.65344   3
 -18   0   3 9.40438 8.38252   8
 -18   0   3 17.3646 5.36822   9
  18   0  -3 -0.0406 16.5288   4
 -18   0   3 2.53436 20.1572   7
 -16   0   3 13.4688 12.5403   1
 -16   0   3 8.16732 23.6632   7
 -16   0   3 16.9319 6.38279   3
 -16   0   3 16.4956 3.93241   9
  16   0  -3 17.5098 13.0237   5
 -16   0   3 18.7028 7.05739   8
  16   0  -3 9.73290 16.3000   4
 -16   0   3 10.5124 19.9205   6
 -14   0   3 4.22907 4.66933   8
  14   0  -3 2.93823 12.2212   1
 -14   0   3 2.41265 4.87623   3
 -14   0   3 16.3948 14.7862   6
 -14   0   3 -2.0799 14.4341   7
 -14   0   3 8.62156 11.4478   7
  14   0  -3 4.41887 9.47156   4
 -14   0   3 -0.0616 11.8729   5
 -14   0   3 9.64769 9.49932   1
  14   0  -3 6.56692 8.82574   5
  14   0  -3 -1.8381 11.1831   7
 -14   0   3 1.21196 3.39349   9
  12   0  -3 272.367 18.7853   5
 -12   0   3 264.121 21.8671   6
 -12   0   3 243.680 18.8860   5
  12   0  -3 199.814 20.9346   7
  12   0  -3 271.093 22.3190   4
 -12   0   3 269.528 19.7408   7
 -12   0   3 244.411 24.4815   7
 -12   0   3 244.719 15.3916   3
 -12   0   3 241.937 18.0842   1
  12   0  -3 243.131 20.0397   1
 -12   0   3 256.212 14.5049   9
 -12   0   3 276.714 15.7120   8
  12   0  -3 207.090 15.4739   8
  12   0  -3 218.007 21.7790   7
 -10   0   3 847.573 49.1370   6
  10   0  -3 831.671 47.9521   1
  10   0  -3 773.953 48.4376   6
  10   0  -3 872.340 47.2761   5
 -10   0   3 864.736 48.7599   7
 -10   0   3 840.507 45.8175   8
 -10   0   3 717.047 48.1914   4
  10   0  -3 813.972 48.8080   7
 -10   0   3 870.282 48.0487   1
 -10   0   3 822.749 45.7917   3
 -10   0   3 810.366 49.4857   7
 -10   0   3 821.878 47.5276   5
  10   0  -3 808.353 48.9651   7
 -10   0   3 867.496 45.2792   9
  10   0  -3 814.546 48.7403   4
   8   0  -3 885.361 49.3096   5
   8   0  -3 868.824 49.8650   1
  -8   0   3 876.824 49.2858   5
  -8   0   3 889.953 50.7884   6
   8   0  -3 853.682 50.3834   6
   8   0  -3 915.750 50.6588   7
  -8   0   3 879.279 47.9255   9
  -8   0   3 865.630 48.3191   3
  -8   0   3 898.986 50.0962   1
  -8   0   3 922.123 48.4121   8
  -8   0   3 848.190 50.2816   4
  -8   0   3 886.251 50.8924   7
  -8   0   3 792.207 50.4141   7
   8   0  -3 908.750 50.6770   4
   8   0  -3 886.144 50.8156   7
  -6   0   3 385.930 23.5074   7
   6   0  -3 353.825 23.4875   7
   6   0  -3 401.091 23.2185   1
   6   0  -3 389.144 23.4931   7
  -6   0   3 375.032 22.0548   5
  -6   0   3 388.836 24.1352   6
  -6   0   3 395.827 21.7142   3
   6   0  -3 402.845 23.8100   6
  -6   0   3 403.153 21.6855   8
  -6   0   3 387.835 23.3702   1
  -6   0   3 376.668 23.6437   7
   6   0  -3 368.845 21.9943   5
   6   0  -3 402.133 23.5240   4
  -6   0   3 395.758 23.2776   4
   4   0  -3 189.341 11.3109   4
   4   0  -3 179.078 11.0621   1
   4   0  -3 178.036 11.5688   6
   4   0  -3 158.088 11.1620   7
  -4   0   3 176.658 11.3030   7
  -4   0   3 185.571 11.9599   6
  -4   0   3 182.259 11.3933   4
   4   0  -3 158.694 9.80049   5
   4   0  -3 180.030 11.2805   7
  -4   0   3 149.194 10.9889   7
  -4   0   3 153.406 12.2188   1
  -4   0   3 167.892 9.84217   5
  -2   0   3 7421.89 406.772   6
   2   0  -3 7241.54 406.451   4
  -2   0   3 7427.19 406.494   4
   2   0  -3 7616.82 406.934   1
   2   0  -3 7646.95 406.925   5
   2   0  -3 7770.53 406.924   7
  -2   0   3 7330.96 406.838   7
   2   0  -3 7514.88 406.867   7
  -2   0   3 7762.05 406.919   7
  -2   0   3 7386.63 406.280   5
   2   0  -3 7568.67 406.783   6
  -2   0   3 7357.22 406.916   1
   0   0  -3 1208.65 64.6811   4
   0   0  -3 1242.91 65.4978   7
   0   0   3 1165.70 65.2397   6
   0   0  -3 1200.69 65.4409   7
   0   0   3 1219.32 65.4638   7
   0   0   3 1207.20 65.2286   5
   0   0   3 1227.35 65.4874   7
   0   0  -3 1120.43 65.2478   6
   0   0   3 1171.99 65.4369   1
   0   0   3 1021.77 64.6152   4
   0   0  -3 1222.36 65.4501   1
   0   0  -3 1265.03 65.2652   5
   2   0   3 1337.33 73.8750   7
  -2   0  -3 1439.06 73.2964   4
  -2   0  -3 1299.47 73.8622   5
   2   0   3 1328.03 73.2700   4
  -2   0  -3 1336.56 73.8454   7
  -2   0  -3 1337.51 73.5205   1
   2   0   3 1308.73 74.0339   5
   2   0   3 1301.15 73.5065   1
   2   0   3 1273.03 73.6198   6
   2   0   3 1328.34 73.9617   7
  -2   0  -3 1334.98 73.7466   6
  -2   0  -3 1399.98 73.9687   7
  -4   0  -3 962.173 54.5475   5
  -4   0  -3 1082.13 54.2777   4
  -4   0  -3 948.685 54.4965   7
   4   0   3 893.353 54.5285   5
   4   0   3 923.365 54.0298   4
  -4   0  -3 1022.15 54.8916   7
   4   0   3 1001.43 54.6731   7
   4   0   3 976.896 53.8607   1
  -4   0  -3 952.652 54.6091   6
  -4   0  -3 981.349 53.1319   3
   4   0   3 977.416 54.6411   7
   4   0   3 941.918 54.2910   6
  -4   0  -3 986.093 53.8723   1
   6   0   3 5107.83 274.270   4
   6   0   3 4732.70 272.788   8
   6   0   3 5082.50 274.791   7
  -6   0  -3 5309.18 274.257   4
   6   0   3 5161.29 274.691   5
   6   0   3 5153.22 274.406   6
  -6   0  -3 5294.81 274.651   6
  -6   0  -3 5060.48 274.568   7
  -6   0  -3 4306.34 275.392   7
  -6   0  -3 4952.71 272.803   8
  -6   0  -3 4451.80 272.417   9
  -6   0  -3 5275.77 274.638   5
  -6   0  -3 5312.56 273.605   1
  -6   0  -3 5259.02 272.739   3
  -8   0  -3 35.8018 3.96112   3
  -8   0  -3 30.4847 3.38513   9
   8   0   3 42.8757 6.89304   5
   8   0   3 37.8156 4.26519   8
   8   0   3 31.1568 7.82384   7
  -8   0  -3 34.7769 5.03863   1
  -8   0  -3 28.3407 7.27958   7
   8   0   3 23.2652 6.06372   6
  -8   0  -3 35.3889 3.63842   8
   8   0   3 34.5435 7.26281   7
   8   0   3 39.7897 7.36802   4
  -8   0  -3 41.5367 6.81226   5
  -8   0  -3 15.7843 6.43264   1
  -8   0  -3 41.4994 8.22939   6
  -8   0  -3 16.0066 6.01094   7
  -8   0  -3 33.0494 7.25301   4
 -10   0  -3 4.85167 7.60548   4
 -10   0  -3 3.58545 6.32777   6
 -10   0  -3 0.52848 3.44099   3
 -10   0  -3 -0.1972 3.86092   8
 -10   0  -3 -2.6796 6.44538   1
 -10   0  -3 3.96777 4.53558   1
 -10   0  -3 0.83026 2.12462   9
 -10   0  -3 2.94061 7.88114   7
  10   0   3 3.13355 8.12628   7
  10   0   3 -3.2024 4.08793   8
  10   0   3 -3.0110 5.34699   5
  10   0   3 2.84764 8.98295   7
 -10   0  -3 1.13011 8.25828   5
 -10   0  -3 -3.5951 10.1494   7
  10   0   3 -0.0950 5.58115   4
 -12   0  -3 -0.5607 4.55892   3
 -12   0  -3 7.57531 7.71666   1
  12   0   3 -0.5722 5.42412   8
 -12   0  -3 6.60116 9.69038   7
 -12   0  -3 3.10073 5.35697   8
 -12   0  -3 5.38838 7.47422   1
 -12   0  -3 8.44283 14.6228   6
  12   0   3 -3.4397 10.4582   7
 -12   0  -3 -9.6758 12.7182   7
  12   0   3 -5.4506 8.55288   4
  12   0   3 -25.533 13.2348   7
  12   0   3 3.91448 8.23192   5
 -12   0  -3 4.61740 3.38887   9
 -14   0  -3 249.349 26.8259   6
 -14   0  -3 247.990 17.8990   8
 -14   0  -3 253.917 30.7646   7
 -14   0  -3 266.776 21.0535   1
  14   0   3 245.850 28.1780   5
  14   0   3 253.864 26.4707   7
 -14   0  -3 234.291 30.4014   7
 -14   0  -3 236.849 17.0570   3
  14   0   3 236.089 26.9474   4
 -14   0  -3 270.187 15.2289   9
 -16   0  -3 43.7036 22.3918   7
  16   0   3 14.6393 14.8114   4
 -16   0  -3 25.6765 6.36475   8
 -16   0  -3 36.0936 17.2253   6
  16   0   3 40.7465 13.8774   5
 -16   0  -3 38.3310 5.71109   9
 -16   0  -3 26.9891 7.98628   3
  17  -1  -3 19.5775 16.4726   5
  17  -1  -3 20.4874 14.7808   4
 -17  -1   3 30.5799 7.72400   3
 -17  -1   3 26.9198 7.02392   8
 -17  -1   3 9.46019 21.5872   7
 -17  -1   3 21.6225 4.54365   9
 -17  -1   3 14.5775 15.9571   6
 -17   1   3 30.8019 9.15517   8
 -17   1   3 32.6076 8.47029   3
 -17   1   3 13.2351 28.3779   7
  17   1  -3 -5.9677 14.0520   4
 -17   1   3 59.7280 18.3205   1
 -17   1   3 34.0747 5.29977   9
 -17   1   3 13.8889 20.5387   6
 -15  -1   3 42.1934 6.62569   3
  15  -1  -3 31.4134 11.1440   4
 -15  -1   3 14.9128 10.7989   1
  15  -1  -3 48.6417 11.7569   5
 -15  -1   3 36.1114 6.29757   8
 -15  -1   3 25.3512 4.76524   9
  15  -1  -3 38.3204 15.3495   7
 -15   1   3 30.7128 4.40180   9
 -15   1   3 27.2028 6.71595   8
 -15   1   3 34.4604 6.90796   3
 -15   1   3 -6.6293 14.5650   6
  15   1  -3 31.6906 10.4464   5
 -15   1   3 42.1779 13.1957   1
  15   1  -3 31.7177 12.6572   4
 -15   1   3 20.7900 15.8979   7
  13  -1  -3 22.9616 12.9231   1
 -13  -1   3 5.80195 13.1515   6
 -13  -1   3 10.6960 9.96559   7
 -13  -1   3 31.6363 10.3804   5
 -13  -1   3 27.1689 5.28599   3
 -13  -1   3 37.9371 12.7421   7
 -13  -1   3 17.7074 7.45880   1
  13  -1  -3 23.3778 6.18072   8
 -13  -1   3 26.0519 4.82373   8
  13  -1  -3 40.2594 16.2746   4
 -13  -1   3 27.1178 4.02244   9
  13  -1  -3 34.4812 9.29268   7
  13  -1  -3 35.9722 15.3927   7
  13  -1  -3 37.0940 8.83488   5
 -13   1   3 14.7139 11.6472   7
  13   1  -3 20.5337 8.49001   5
 -13   1   3 39.7195 15.2260   7
 -13   1   3 21.5877 5.39409   8
 -13   1   3 19.1118 9.69616   1
 -13   1   3 24.1633 11.3636   5
 -13   1   3 16.9048 4.62421   3
  13   1  -3 30.7454 13.1833   7
 -13   1   3 30.9404 14.8363   6
  13   1  -3 25.6074 9.17959   1
 -13   1   3 23.5806 3.50219   9
 -11  -1   3 226.850 21.9919   7
 -11  -1   3 262.419 20.7667   6
  11  -1  -3 240.947 20.3866   1
 -11  -1   3 220.894 18.4460   5
  11  -1  -3 287.350 22.9015   7
  11  -1  -3 212.695 14.9326   8
 -11  -1   3 264.099 21.3443   7
 -11  -1   3 229.200 15.2266   3
  11  -1  -3 258.514 19.6341   4
 -11  -1   3 268.501 14.9879   8
  11  -1  -3 246.305 18.8092   7
 -11  -1   3 235.038 14.0538   9
  11  -1  -3 270.747 17.7302   5
 -11  -1   3 240.454 17.2846   1
  11   1  -3 253.522 18.6485   1
  11   1  -3 222.615 19.5134   7
 -11   1   3 264.183 21.9307   6
  11   1  -3 253.909 17.4141   5
 -11   1   3 244.200 18.7980   1
  11   1  -3 222.369 20.4289   7
 -11   1   3 262.384 15.4164   3
 -11   1   3 301.087 21.9707   7
 -11   1   3 259.935 14.7930   9
 -11   1   3 257.245 20.1698   5
  11   1  -3 256.308 20.0224   4
 -11   1   3 273.209 16.1137   8
 -11   1   3 278.608 22.2903   7
   9  -1  -3 1300.46 67.8194   5
   9  -1  -3 1247.00 68.9516   4
  -9  -1   3 1096.68 68.4598   4
   9  -1  -3 1304.07 69.8392   7
   9  -1  -3 1157.63 66.3944   8
  -9  -1   3 1149.11 67.3456   5
  -9  -1   3 1224.90 69.3952   6
   9  -1  -3 1206.50 69.0454   6
  -9  -1   3 1135.54 69.0139   7
   9  -1  -3 1242.22 68.8833   7
  -9  -1   3 1325.30 66.4432   8
   9  -1  -3 1232.97 68.5235   1
  -9  -1   3 1130.57 68.9647   7
  -9  -1   3 1193.28 67.6595   1
  -9  -1   3 1175.56 65.8776   9
  -9  -1   3 1230.60 66.4832   3
  -9   1   3 1173.01 65.4601   7
  -9   1   3 1205.96 65.4253   6
   9   1  -3 1116.31 64.9333   7
   9   1  -3 1092.04 63.2781   5
   9   1  -3 1110.33 65.1434   4
  -9   1   3 1120.02 65.3237   7
  -9   1   3 1189.02 64.8001   1
  -9   1   3 1105.34 64.8232   4
   9   1  -3 1115.71 65.0401   6
  -9   1   3 1086.53 62.5261   8
  -9   1   3 1116.08 64.0078   5
  -9   1   3 1204.06 62.4088   3
  -9   1   3 1139.59 61.9804   9
   9   1  -3 1146.17 63.9314   1
   9   1  -3 1168.16 64.9107   7
   7  -1  -3 168.290 13.4402   6
  -7  -1   3 196.013 12.2376   1
  -7  -1   3 171.908 12.5192   4
  -7  -1   3 171.737 13.2986   7
  -7  -1   3 157.316 10.2971   8
  -7  -1   3 177.720 10.0198   9
   7  -1  -3 191.643 11.8801   5
  -7  -1   3 176.061 10.5488   3
   7  -1  -3 179.011 13.0858   4
  -7  -1   3 152.229 13.0003   7
  -7  -1   3 170.577 11.5836   5
   7  -1  -3 195.977 13.6226   7
   7  -1  -3 191.054 13.3804   1
   7  -1  -3 151.872 13.5063   7
  -7  -1   3 167.897 12.8473   6
  -7   1   3 193.914 11.4331   3
   7   1  -3 197.912 13.1301   1
  -7   1   3 196.092 11.5832   8
   7   1  -3 184.947 13.9080   7
  -7   1   3 190.792 13.7060   4
   7   1  -3 209.616 14.3161   6
   7   1  -3 188.909 13.5934   7
  -7   1   3 189.853 12.8600   5
  -7   1   3 200.306 13.8608   1
  -7   1   3 187.341 13.9949   6
  -7   1   3 189.055 14.0168   7
  -7   1   3 194.488 13.6426   7
   7   1  -3 185.006 11.8792   5
   7   1  -3 184.350 13.8720   4
  -5  -1   3 139.792 9.23494   4
  -5  -1   3 118.331 7.53829   8
  -5  -1   3 115.071 10.5037   6
   5  -1  -3 131.941 9.38405   1
  -5  -1   3 131.748 9.57530   7
  -5  -1   3 128.676 9.47371   1
   5  -1  -3 134.655 8.60099   5
  -5  -1   3 119.507 7.77359   5
   5  -1  -3 122.265 9.37717   4
   5  -1  -3 130.593 9.72042   7
  -5  -1   3 125.884 7.81716   3
   5  -1  -3 144.091 10.6538   7
  -5  -1   3 127.823 7.45499   9
  -5   1   3 139.187 10.1502   7
   5   1  -3 124.314 7.99674   5
  -5   1   3 135.127 10.1951   6
   5   1  -3 142.801 9.73523   7
  -5   1   3 136.333 10.6281   1
  -5   1   3 131.707 9.88164   4
  -5   1   3 145.555 9.02155   5
   5   1  -3 136.417 9.87714   6
   5   1  -3 117.100 9.63714   7
   5   1  -3 127.273 9.32990   1
   5   1  -3 134.474 10.0598   4
  -5   1   3 134.164 9.95277   7
  -3  -1   3 2729.40 138.954   4
   3  -1  -3 2473.09 138.977   4
   3  -1  -3 2585.82 138.807   6
  -3  -1   3 2583.18 138.191   8
  -3  -1   3 2194.13 139.133   7
  -3  -1   3 2608.73 139.049   1
   3  -1  -3 2599.46 139.326   7
  -3  -1   3 2632.68 138.286   3
   3  -1  -3 2516.03 139.174   1
  -3   1   3 2759.10 146.497   5
   3   1  -3 2932.40 146.828   4
  -3   1   3 2713.42 146.900   4
   3   1  -3 2776.63 146.922   1
  -3   1   3 2773.53 147.213   7
  -3   1   3 2739.34 146.684   6
   3   1  -3 2306.32 146.512   7
  -3   1   3 2710.20 146.463   5
   3   1  -3 2658.46 147.092   6
   3   1  -3 2506.24 146.638   7
  -3   1   3 2752.72 147.121   7
  -1  -1   3 2604.98 157.609   7
   1  -1  -3 3121.09 157.835   5
   1  -1  -3 3021.84 158.218   7
  -1  -1   3 2914.36 158.126   6
  -1  -1   3 2993.18 157.270   4
   1  -1  -3 2873.43 157.727   4
  -1  -1   3 2992.92 158.066   1
  -1  -1   3 2612.68 157.628   7
   1  -1  -3 3034.70 158.035   1
  -1  -1   3 2563.23 157.326   5
   1  -1  -3 2986.77 157.448   6
   1  -1  -3 3041.31 158.196   7
   1   1  -3 3282.57 168.709   1
  -1   1   3 3075.21 168.117   6
   1   1  -3 2881.83 168.670   6
  -1   1   3 3202.22 168.839   7
  -1   1   3 3221.73 168.469   5
   1   1  -3 2785.19 168.008   5
  -1   1   3 3122.45 168.691   1
   1   1  -3 2970.40 167.907   4
  -1   1   3 3167.92 168.855   7
  -1   1   3 3299.50 168.440   4
   1   1  -3 2740.56 168.184   7
   1   1  -3 3378.26 168.360   7
  -1  -1  -3 1091.30 54.5048   4
  -1  -1  -3 945.601 54.7598   5
   1  -1   3 1012.75 54.7955   1
  -1  -1  -3 909.151 54.3689   1
  -1  -1  -3 1094.91 55.0662   7
   1  -1   3 1053.36 54.5703   7
  -1  -1  -3 1013.98 54.8452   7
   1  -1   3 896.264 54.5090   5
   1  -1   3 880.348 53.7559   4
  -1  -1  -3 959.738 54.2323   6
   1  -1   3 1027.48 54.8381   6
   1   1   3 970.732 54.3756   5
  -1   1  -3 966.947 53.9869   7
   1   1   3 918.947 53.6920   6
  -1   1  -3 1032.28 54.0670   7
   1   1   3 1004.89 54.0662   1
  -1   1  -3 983.143 54.1161   5
  -1   1  -3 992.391 54.2372   1
   1   1   3 996.666 54.3368   7
  -1   1  -3 986.980 54.3751   6
  -1   1  -3 872.772 53.2691   4
   1   1   3 1047.13 53.9310   4
   1   1   3 989.746 54.2762   7
   3  -1   3 2200.64 107.122   8
  -3  -1  -3 2011.36 108.345   7
  -3  -1  -3 1770.30 107.100   3
  -3  -1  -3 1695.88 108.416   6
  -3  -1  -3 2184.59 108.570   7
   3  -1   3 1954.83 108.840   6
  -3  -1  -3 1936.29 107.469   1
   3  -1   3 1868.94 107.577   4
   3  -1   3 1863.76 108.216   5
  -3  -1  -3 2182.76 108.085   4
  -3  -1  -3 2026.88 108.570   5
   3  -1   3 1971.74 108.233   7
  -3   1  -3 1981.20 106.738   7
   3   1   3 1966.42 106.933   7
  -3   1  -3 2071.44 106.938   7
   3   1   3 2095.33 107.063   7
   3   1   3 1827.91 106.984   5
  -3   1  -3 1705.40 107.256   5
   3   1   3 1914.22 106.473   6
  -3   1  -3 1967.35 106.933   6
   3   1   3 2082.73 106.743   4
  -3   1  -3 1839.01 106.151   4
   3   1   3 1845.96 106.034   1
  -3   1  -3 2060.42 106.712   1
  -5  -1  -3 2300.74 122.482   5
   5  -1   3 2059.17 122.316   7
   5  -1   3 2305.48 121.964   4
   5  -1   3 2200.96 122.422   5
  -5  -1  -3 2151.59 121.048   1
   5  -1   3 2174.51 122.386   7
  -5  -1  -3 2284.03 120.516   9
  -5  -1  -3 2059.70 122.218   7
  -5  -1  -3 2232.25 122.089   4
  -5  -1  -3 2246.01 122.276   6
   5  -1   3 2233.72 122.330   6
  -5  -1  -3 2260.01 120.763   8
  -5  -1  -3 2196.49 122.560   7
  -5  -1  -3 2310.99 120.844   3
   5  -1   3 2300.43 120.754   8
  -5   1  -3 2598.39 132.038   7
   5   1   3 2301.69 130.356   1
  -5   1  -3 2487.67 131.706   7
   5   1   3 2323.69 131.733   7
  -5   1  -3 2497.59 131.788   5
   5   1   3 2303.11 131.365   6
  -5   1  -3 2643.12 131.365   4
   5   1   3 2426.33 131.586   4
   5   1   3 2256.59 132.010   7
  -5   1  -3 2123.59 129.791   9
  -5   1  -3 2511.82 131.939   6
  -5   1  -3 2448.23 131.271   1
   5   1   3 2232.63 131.734   5
   7  -1   3 534.390 33.9462   6
  -7  -1  -3 530.056 31.7486   9
   7  -1   3 603.172 32.2138   8
  -7  -1  -3 526.161 34.2801   5
  -7  -1  -3 592.585 32.3254   3
  -7  -1  -3 639.002 32.3361   8
   7  -1   3 620.677 34.4944   4
  -7  -1  -3 588.514 35.4300   7
  -7  -1  -3 547.494 32.4523   1
  -7  -1  -3 588.545 34.9475   4
  -7  -1  -3 604.228 35.2244   6
   7  -1   3 599.029 34.8587   5
  -7  -1  -3 574.646 34.7754   7
   7  -1   3 558.237 35.3394   7
   7  -1   3 576.753 35.0429   7
  -7  -1  -3 571.650 32.6147   1
   7   1   3 613.047 37.0465   5
  -7   1  -3 643.533 36.1063   1
  -7   1  -3 638.655 34.2078   3
  -7   1  -3 681.114 37.8219   7
  -7   1  -3 584.616 36.1523   4
   7   1   3 640.418 37.0654   4
  -7   1  -3 638.880 37.4737   6
   7   1   3 590.945 36.8013   7
  -7   1  -3 618.222 35.7743   1
  -7   1  -3 623.700 33.9223   9
   7   1   3 587.385 36.4469   6
  -7   1  -3 635.110 37.1267   7
   7   1   3 594.689 36.8619   7
  -7   1  -3 583.394 36.4106   5
   9  -1   3 18.8976 9.50254   7
  -9  -1  -3 9.05453 8.86377   6
  -9  -1  -3 9.99308 3.76585   3
  -9  -1  -3 19.6965 3.64658   8
  -9  -1  -3 11.6020 7.15683   7
   9  -1   3 16.6606 7.17363   4
   9  -1   3 8.86819 3.79120   8
  -9  -1  -3 16.2628 7.12456   5
  -9  -1  -3 13.9416 7.53468   4
  -9  -1  -3 9.63538 2.27866   9
  -9  -1  -3 21.7297 8.26709   7
   9  -1   3 11.0384 7.60089   6
   9  -1   3 7.04557 7.34377   7
   9  -1   3 16.5519 5.25215   5
  -9  -1  -3 17.8850 4.73868   1
  -9   1  -3 5.02508 5.40777   1
   9   1   3 16.7978 6.89913   6
   9   1   3 24.3978 7.52331   5
  -9   1  -3 16.2728 2.64176   9
  -9   1  -3 9.01346 9.15482   6
   9   1   3 16.3237 8.31788   7
  -9   1  -3 14.5371 8.51379   7
  -9   1  -3 28.7927 8.12151   5
  -9   1  -3 13.1446 6.68289   4
   9   1   3 14.9129 3.93787   8
  -9   1  -3 12.5465 6.79117   1
  -9   1  -3 18.8440 3.63810   3
   9   1   3 14.2043 7.37077   4
  -9   1  -3 17.1982 3.20516   8
  -9   1  -3 18.4215 8.51628   7
 -11  -1  -3 3.58989 5.11602   1
 -11  -1  -3 8.06302 3.48262   8
 -11  -1  -3 6.15250 2.62287   9
 -11  -1  -3 13.9086 8.49924   6
 -11  -1  -3 8.55236 5.98773   1
 -11  -1  -3 -18.875 9.56244   7
  11  -1   3 5.04604 8.70946   5
  11  -1   3 -9.7055 7.58778   4
  11  -1   3 5.78902 13.0001   7
  11  -1   3 7.36583 3.53789   8
 -11  -1  -3 4.59820 10.8235   7
  11  -1   3 -11.529 7.57567   7
  11   1   3 -4.7734 8.86066   7
 -11   1  -3 0.62893 6.94383   1
 -11   1  -3 1.01637 4.69906   8
 -11   1  -3 -1.0793 3.60541   3
 -11   1  -3 13.9661 10.8042   7
  11   1   3 10.6531 12.0739   7
  11   1   3 -0.0882 4.92938   8
  11   1   3 3.08653 7.28301   4
 -11   1  -3 5.87085 12.0393   7
 -11   1  -3 3.62185 2.38030   9
 -11   1  -3 8.78203 9.17630   6
 -11   1  -3 -0.7938 8.40027   1
  11   1   3 -3.6209 7.63222   5
  13  -1   3 65.3441 16.5397   7
 -13  -1  -3 73.8827 16.4030   7
 -13  -1  -3 66.5148 7.77102   3
  13  -1   3 62.6808 11.2111   5
  13  -1   3 75.6029 8.44371   8
 -13  -1  -3 80.8156 7.59047   8
 -13  -1  -3 65.9205 8.58277   1
 -13  -1  -3 63.7324 15.9550   6
 -13  -1  -3 57.7172 14.6444   7
  13  -1   3 73.4728 18.7989   7
 -13  -1  -3 68.4750 6.20119   9
 -13   1  -3 94.8244 18.4444   7
 -13   1  -3 76.8070 8.64695   8
 -13   1  -3 75.2810 13.3209   7
 -13   1  -3 68.4261 13.2096   1
 -13   1  -3 68.8197 16.8379   6
 -13   1  -3 74.8047 11.3277   1
  13   1   3 87.6124 16.8396   7
  13   1   3 66.3375 14.6146   4
 -13   1  -3 74.7451 6.94098   9
 -13   1  -3 70.7095 8.31765   3
 -15  -1  -3 62.2753 20.8115   7
 -15  -1  -3 52.6763 8.38550   3
  15  -1   3 83.3292 18.3165   7
 -15  -1  -3 81.2066 21.6287   6
 -15  -1  -3 55.8444 6.39791   9
 -15  -1  -3 52.0352 7.24608   8
  15  -1   3 52.9035 11.0721   8
  15  -1   3 37.7092 15.0253   4
  15  -1   3 52.2140 16.8588   5
 -15   1  -3 33.2192 19.2807   7
 -15   1  -3 41.1579 9.44037   8
 -15   1  -3 50.4323 18.3580   6
 -15   1  -3 52.2569 12.6357   1
  15   1   3 57.9819 15.6024   4
  15   1   3 39.3299 12.3184   5
 -15   1  -3 54.2073 8.15329   3
 -15   1  -3 51.2295 5.71321   9
 -17  -1  -3 59.5741 26.9224   7
  17  -1   3 -0.4782 15.6041   4
 -17  -1  -3 35.4319 10.3177   8
 -17  -1  -3 25.0744 4.99547   9
  17  -1   3 49.3475 21.4134   5
  17   1   3 35.1988 19.1776   5
 -17   1  -3 27.2000 5.82671   9
  17   1   3 46.7808 19.5568   4
  18  -2  -3 35.2045 21.2176   4
 -18  -2   3 39.2254 26.5610   7
 -18  -2   3 36.5530 6.52510   9
 -18  -2   3 50.8828 8.36126   8
 -18  -2   3 42.5261 9.12448   3
  18   2  -3 19.7471 19.6384   4
 -16  -2   3 62.0609 6.52137   9
  16  -2  -3 70.0208 23.6859   7
  16  -2  -3 50.5605 15.6314   5
 -16  -2   3 62.3624 22.4648   6
  16  -2  -3 59.9695 14.8282   4
 -16  -2   3 62.6105 13.8270   7
 -16  -2   3 61.6857 6.96337   8
 -16  -2   3 50.3382 8.24508   3
 -16   2   3 76.9509 10.0859   8
 -16   2   3 72.6594 21.9807   7
  16   2  -3 49.9085 14.2433   4
 -16   2   3 47.9850 14.7327   6
  16   2  -3 40.4824 12.5628   5
 -16   2   3 62.2107 6.79684   9
 -14  -2   3 215.462 13.7017   9
 -14  -2   3 271.531 26.8200   6
  14  -2  -3 236.018 24.8275   7
  14  -2  -3 240.046 21.3629   5
 -14  -2   3 201.197 21.9787   5
 -14  -2   3 214.489 17.8441   1
 -14  -2   3 220.917 15.6517   3
  14  -2  -3 227.058 16.7845   8
 -14  -2   3 251.936 15.1872   8
 -14  -2   3 176.273 26.1505   7
  14  -2  -3 244.065 21.3125   4
 -14   2   3 227.778 15.2348   3
  14   2  -3 230.334 18.8725   5
 -14   2   3 229.031 24.2299   7
 -14   2   3 227.449 15.7687   8
 -14   2   3 203.973 25.8541   6
 -14   2   3 210.963 24.4494   7
 -14   2   3 218.605 21.0786   1
 -14   2   3 230.458 13.5954   9
 -14   2   3 241.321 25.6131   5
  14   2  -3 225.068 28.4499   7
  14   2  -3 246.727 24.5205   4
 -12  -2   3 57.1442 6.59096   3
 -12  -2   3 51.0674 5.08408   9
 -12  -2   3 45.9045 13.0523   6
  12  -2  -3 50.1595 11.3005   7
  12  -2  -3 74.7409 15.6337   7
 -12  -2   3 49.8841 10.1209   5
  12  -2  -3 56.2143 9.73710   4
 -12  -2   3 56.9801 5.90974   8
 -12  -2   3 56.9501 8.12565   1
  12  -2  -3 60.7392 8.10652   5
 -12  -2   3 52.7516 11.0232   7
 -12  -2   3 54.8621 11.5520   7
  12  -2  -3 48.8119 14.0635   1
  12  -2  -3 70.5983 6.56220   8
 -12   2   3 48.0366 10.5779   7
 -12   2   3 66.1078 6.89301   3
 -12   2   3 55.0326 6.60041   8
 -12   2   3 61.3514 15.0499   7
  12   2  -3 44.7406 10.5023   4
 -12   2   3 58.8308 4.97728   9
  12   2  -3 46.7128 7.52564   5
  12   2  -3 56.6125 8.37369   1
  12   2  -3 56.0886 10.4206   7
 -12   2   3 70.2858 11.3299   1
 -12   2   3 75.1932 11.3042   6
 -12   2   3 39.0957 11.4002   5
  10  -2  -3 133.432 14.4185   1
 -10  -2   3 160.173 15.5281   4
 -10  -2   3 141.456 12.4534   7
 -10  -2   3 132.237 14.8316   6
  10  -2  -3 149.466 13.0727   5
 -10  -2   3 153.900 12.1683   5
  10  -2  -3 157.671 15.0694   7
 -10  -2   3 127.943 14.5832   7
 -10  -2   3 147.086 9.82590   3
  10  -2  -3 154.912 10.2161   8
 -10  -2   3 148.491 11.9690   1
  10  -2  -3 133.659 13.2114   4
 -10  -2   3 131.987 8.69890   9
  10  -2  -3 162.298 18.5651   7
  10  -2  -3 154.943 17.1830   6
 -10  -2   3 132.858 8.82660   8
  10   2  -3 116.049 10.7843   5
 -10   2   3 140.578 14.4795   1
 -10   2   3 132.836 8.75248   3
  10   2  -3 131.118 13.0703   7
 -10   2   3 144.405 12.8287   5
  10   2  -3 112.668 14.3239   6
 -10   2   3 133.211 13.8711   7
 -10   2   3 126.610 7.76609   9
  10   2  -3 118.767 13.4100   4
 -10   2   3 134.120 9.83251   8
  10   2  -3 135.682 12.3367   7
 -10   2   3 133.447 16.4810   7
 -10   2   3 126.938 15.4731   6
   8  -2  -3 256.381 18.0557   1
   8  -2  -3 248.592 17.7162   4
   8  -2  -3 273.405 17.6540   5
  -8  -2   3 220.412 18.4405   7
  -8  -2   3 265.326 15.6925   3
  -8  -2   3 262.596 16.7223   1
  -8  -2   3 253.816 18.0088   7
   8  -2  -3 279.058 18.6549   7
  -8  -2   3 285.547 19.6282   6
  -8  -2   3 248.238 17.9600   4
  -8  -2   3 248.632 15.0598   8
  -8  -2   3 268.213 14.7645   9
   8  -2  -3 311.522 19.5629   7
   8  -2  -3 251.818 18.8104   6
   8  -2  -3 268.376 15.5202   8
  -8  -2   3 244.782 16.2480   5
  -8   2   3 225.526 16.5617   1
  -8   2   3 238.152 15.7054   5
  -8   2   3 242.254 13.9174   8
   8   2  -3 219.577 15.6425   7
  -8   2   3 240.240 17.4499   6
   8   2  -3 208.095 16.1940   7
  -8   2   3 242.734 16.3749   4
  -8   2   3 234.982 17.8579   7
   8   2  -3 228.224 14.9232   1
   8   2  -3 216.374 16.8206   6
   8   2  -3 225.163 16.4184   4
  -8   2   3 237.497 17.6987   7
  -8   2   3 241.464 13.4974   3
  -6  -2   3 3628.77 207.151   3
  -6  -2   3 3577.01 208.466   1
   6  -2  -3 4226.66 209.239   7
  -6  -2   3 3420.77 208.125   7
  -6  -2   3 3478.20 208.106   7
  -6  -2   3 3946.42 206.930   8
  -6  -2   3 3619.92 207.294   5
   6  -2  -3 4039.12 208.965   7
   6  -2  -3 4000.99 208.770   1
   6  -2  -3 3965.82 207.065   8
  -6  -2   3 3772.20 208.643   4
  -6  -2   3 4014.64 209.072   6
   6  -2  -3 3989.85 208.478   6
   6  -2  -3 3885.03 208.731   4
  -6  -2   3 3541.47 206.741   9
   6  -2  -3 3988.97 208.169   5
  -6   2   3 3986.26 214.620   6
   6   2  -3 3955.27 213.586   5
  -6   2   3 4113.31 215.172   7
   6   2  -3 3500.22 214.156   7
  -6   2   3 4036.79 215.043   1
   6   2  -3 3873.72 214.041   1
   6   2  -3 3988.84 214.975   4
  -6   2   3 4136.35 215.154   4
   6   2  -3 3887.22 215.006   6
   6   2  -3 3580.52 214.210   7
  -6   2   3 4149.15 214.719   5
  -6   2   3 3990.81 215.098   7
  -4  -2   3 295.657 17.3892   8
   4  -2  -3 323.193 17.6860   8
  -4  -2   3 322.383 19.3065   4
   4  -2  -3 357.535 19.8560   7
  -4  -2   3 337.039 20.0196   6
  -4  -2   3 310.952 18.5889   7
   4  -2  -3 342.621 19.4242   1
  -4  -2   3 293.798 17.7689   3
   4  -2  -3 325.612 19.3355   4
   4  -2  -3 334.087 18.8084   6
  -4  -2   3 331.950 18.8783   1
  -4  -2   3 279.158 17.3892   9
  -4  -2   3 280.660 18.3132   7
   4   2  -3 393.632 24.9227   6
  -4   2   3 448.148 25.1736   7
   4   2  -3 464.561 25.0562   4
  -4   2   3 437.215 24.5186   5
  -4   2   3 444.012 24.5029   6
   4   2  -3 428.154 24.4158   1
   4   2  -3 391.167 23.6180   5
  -4   2   3 446.836 25.0055   4
   4   2  -3 369.801 23.8977   7
  -4   2   3 432.706 25.0653   7
  -4   2   3 400.833 25.0192   1
   2  -2  -3 2038.81 105.520   7
  -2  -2   3 2017.23 105.030   4
  -2  -2   3 1779.24 104.584   7
   2  -2  -3 1986.35 105.512   1
  -2  -2   3 1967.61 105.316   1
   2  -2  -3 2181.70 105.828   7
   2  -2  -3 2079.67 104.543   6
  -2  -2   3 1714.79 104.084   8
  -2  -2   3 1745.61 104.595   7
  -2  -2   3 1760.60 104.628   5
  -2  -2   3 1960.26 104.419   3
   2  -2  -3 2065.79 106.410   4
  -2  -2   3 1713.91 105.524   6
   2   2  -3 1828.96 112.357   5
  -2   2   3 2196.12 113.261   4
   2   2  -3 2212.87 112.788   4
   2   2  -3 2186.15 113.096   1
  -2   2   3 2078.97 112.990   5
  -2   2   3 2128.63 113.190   7
  -2   2   3 2124.45 113.188   5
   2   2  -3 1997.82 112.194   7
   2   2  -3 1912.90 113.216   6
  -2   2   3 2055.30 113.255   1
   2   2  -3 1819.03 112.095   7
  -2   2   3 2209.45 113.463   7
  -2   2   3 2120.11 112.284   6
   0  -2  -3 966.866 49.7849   7
   0  -2  -3 852.912 48.1655   6
   0  -2  -3 846.778 49.1283   1
   0  -2  -3 853.343 49.4752   5
   0  -2  -3 989.364 49.6240   4
   0  -2   3 821.486 49.0475   5
   0  -2   3 896.410 48.6319   4
   0  -2  -3 890.186 49.4406   7
   0  -2   3 888.844 48.6931   7
   0  -2   3 851.089 48.1113   8
   0   2  -3 818.504 49.1366   5
   0   2  -3 802.734 48.7418   4
   0   2   3 923.171 49.5667   7
   0   2  -3 817.541 48.6500   7
   0   2  -3 968.610 49.6862   1
   0   2   3 900.722 49.3497   1
   0   2  -3 832.031 48.5940   7
   0   2   3 986.521 49.5908   4
   0   2   3 955.310 49.7386   7
  -2  -2  -3 2282.45 124.250   6
   2  -2   3 2304.09 125.131   6
  -2  -2  -3 2233.87 124.911   7
   2  -2   3 2186.96 124.583   7
   2  -2   3 2309.03 124.616   7
  -2  -2  -3 2440.20 125.244   7
   2  -2   3 2090.44 124.850   5
  -2  -2  -3 2463.17 123.950   3
   2  -2   3 2411.39 123.679   8
  -2  -2  -3 2225.34 124.238   1
   2  -2   3 2193.93 124.977   1
  -2  -2  -3 2392.44 123.809   8
   2  -2   3 2113.31 124.188   4
   2   2   3 2211.21 115.128   7
  -2   2  -3 1952.28 115.642   1
  -2   2  -3 2152.14 115.265   6
   2   2   3 2005.21 114.445   1
  -2   2  -3 1961.87 114.649   7
   2   2   3 2173.16 115.476   5
   2   2   3 2256.91 115.233   4
   2   2   3 2224.94 115.203   7
  -2   2  -3 2038.97 114.414   4
   2   2   3 1891.35 114.310   6
  -2   2  -3 2244.57 115.275   5
  -4  -2  -3 542.582 31.4472   7
   4  -2   3 546.691 30.8781   7
  -4  -2  -3 488.560 29.5528   3
  -4  -2  -3 493.925 29.1881   9
   4  -2   3 566.214 31.3678   6
   4  -2   3 498.498 31.4138   4
   4  -2   3 576.626 29.3670   8
  -4  -2  -3 509.531 31.0299   7
  -4  -2  -3 523.573 30.8987   4
   4  -2   3 542.252 31.2779   5
   4  -2   3 511.654 31.1804   7
  -4  -2  -3 512.919 30.7885   6
  -4  -2  -3 536.492 29.6101   1
  -4  -2  -3 538.501 31.1716   5
  -4  -2  -3 597.372 29.5123   8
   4   2   3 488.553 27.9038   1
  -4   2  -3 528.317 29.3786   1
   4   2   3 486.612 29.4860   4
  -4   2  -3 481.038 28.9308   4
   4   2   3 420.751 28.8165   6
  -4   2  -3 515.557 30.0904   6
   4   2   3 522.391 29.5766   7
  -4   2  -3 515.187 29.6373   5
  -4   2  -3 510.388 29.4455   1
   4   2   3 495.315 29.5988   7
  -4   2  -3 520.625 29.2001   7
   4   2   3 510.379 29.9833   5
  -4   2  -3 553.953 29.9091   7
   6  -2   3 685.817 41.9721   4
  -6  -2  -3 693.102 42.7853   4
   6  -2   3 745.681 42.8311   5
  -6  -2  -3 737.690 40.8353   3
  -6  -2  -3 804.164 40.7555   8
   6  -2   3 785.869 40.6807   8
   6  -2   3 764.026 42.8865   6
  -6  -2  -3 679.897 40.3389   9
  -6  -2  -3 687.587 42.6946   7
  -6  -2  -3 773.309 43.0785   6
   6  -2   3 730.688 43.4312   7
   6  -2   3 740.128 42.7255   7
  -6  -2  -3 721.927 40.4828   1
  -6  -2  -3 774.464 43.1494   5
  -6  -2  -3 708.921 40.3878   1
  -6  -2  -3 776.183 43.1311   7
  -6   2  -3 814.646 45.3758   7
   6   2   3 771.180 45.4187   7
  -6   2  -3 809.943 42.7570   9
   6   2   3 660.399 44.7830   6
  -6   2  -3 699.644 45.0538   5
  -6   2  -3 848.464 45.0749   4
  -6   2  -3 821.065 45.1076   1
   6   2   3 795.284 45.3644   4
  -6   2  -3 862.192 45.8400   7
  -6   2  -3 803.568 45.7774   6
   6   2   3 708.877 45.3686   5
   6   2   3 778.449 45.4623   7
  -6   2  -3 817.720 45.3262   1
   8  -2   3 13.9482 5.20204   5
  -8  -2  -3 0.28619 7.15056   7
   8  -2   3 14.3421 3.17696   8
  -8  -2  -3 17.0135 7.77638   7
   8  -2   3 4.77930 8.71392   7
  -8  -2  -3 14.6898 2.30881   9
  -8  -2  -3 19.8016 3.61300   3
  -8  -2  -3 11.8329 2.42175   1
   8  -2   3 9.19263 5.38692   7
  -8  -2  -3 15.1850 2.62688   1
  -8  -2  -3 18.0582 3.29021   8
   8  -2   3 13.0016 7.08664   6
  -8  -2  -3 8.50905 7.60327   6
  -8  -2  -3 4.34791 6.26734   4
  -8  -2  -3 11.8200 7.54545   5
   8  -2   3 12.3635 6.49473   4
  -8   2  -3 30.9046 2.91466   9
  -8   2  -3 23.1528 6.59729   5
   8   2   3 23.9967 7.03786   4
  -8   2  -3 23.5638 7.69374   6
   8   2   3 37.8852 7.36041   7
  -8   2  -3 35.9952 3.59700   3
  -8   2  -3 35.2707 7.88731   4
   8   2   3 26.8743 6.93997   5
  -8   2  -3 31.2692 8.03864   1
   8   2   3 31.4427 8.15870   6
   8   2   3 27.1581 7.47438   7
  -8   2  -3 35.9664 5.91833   1
  -8   2  -3 30.7810 8.00302   7
  -8   2  -3 25.8994 7.54984   7
 -10  -2  -3 296.162 24.9542   5
 -10  -2  -3 330.750 24.5731   6
  10  -2   3 346.518 23.2230   4
  10  -2   3 303.360 23.6343   7
 -10  -2  -3 303.015 17.7878   1
  10  -2   3 329.432 18.9142   8
 -10  -2  -3 306.023 17.7655   1
 -10  -2  -3 319.041 18.3565   8
 -10  -2  -3 293.014 23.8280   7
 -10  -2  -3 315.598 19.0709   3
  10  -2   3 316.533 22.9062   5
 -10  -2  -3 288.348 25.2409   7
  10  -2   3 312.171 25.9485   7
 -10   2  -3 283.288 24.7160   7
 -10   2  -3 289.219 24.9759   4
 -10   2  -3 311.502 18.1823   3
 -10   2  -3 282.364 22.7352   1
  10   2   3 285.437 22.4754   4
 -10   2  -3 307.485 25.2828   7
 -10   2  -3 348.332 25.5155   6
  10   2   3 279.281 25.5272   7
 -10   2  -3 337.765 17.6427   9
  10   2   3 316.066 23.7648   7
 -10   2  -3 330.240 22.4689   1
 -10   2  -3 294.431 19.0742   8
  10   2   3 330.230 22.8344   5
  12  -2   3 175.507 21.8450   7
 -12  -2  -3 162.739 10.6588   9
 -12  -2  -3 168.909 12.5506   8
 -12  -2  -3 166.447 12.6895   3
 -12  -2  -3 177.639 18.9416   7
  12  -2   3 170.966 19.8177   5
  12  -2   3 198.082 23.8883   7
  12  -2   3 159.744 16.5190   4
  12  -2   3 169.713 12.8752   8
 -12  -2  -3 139.706 19.2304   7
 -12   2  -3 178.101 21.7108   1
  12   2   3 181.157 18.1277   5
  12   2   3 153.138 17.8145   4
  12   2   3 165.727 19.3887   7
 -12   2  -3 172.541 10.3166   9
 -12   2  -3 191.900 19.2585   6
 -12   2  -3 140.190 11.1950   3
 -12   2  -3 149.868 16.5502   1
 -12   2  -3 157.738 13.8918   8
 -12   2  -3 138.667 16.3846   7
  14  -2   3 19.2130 14.6751   7
  14  -2   3 2.93052 5.31168   8
 -14  -2  -3 7.09815 4.28251   9
 -14  -2  -3 -16.549 14.4416   6
  14  -2   3 -2.2705 10.7079   4
 -14  -2  -3 7.48950 6.40133   8
 -14  -2  -3 21.8333 29.4008   7
  14  -2   3 -11.562 10.3903   5
 -14  -2  -3 -0.3741 6.21046   3
  14   2   3 -19.483 10.9624   5
 -14   2  -3 2.58119 12.4822   1
  14   2   3 9.19713 13.2358   4
 -14   2  -3 -15.014 17.5452   7
 -14   2  -3 10.0541 3.96856   9
 -14   2  -3 2.49333 15.4618   6
 -16  -2  -3 78.4636 24.7961   7
  16  -2   3 45.3334 19.3778   4
  16  -2   3 62.5778 22.6899   7
 -16  -2  -3 63.6453 9.24902   8
 -16  -2  -3 -3.6612 20.3373   6
 -16  -2  -3 62.6150 6.96890   9
 -16  -2  -3 53.3225 9.57968   3
  16  -2   3 75.3204 18.7117   5
  16  -2   3 79.2197 11.4877   8
 -16   2  -3 47.7871 21.7780   6
 -16   2  -3 46.9109 6.09657   9
  16   2   3 69.4427 18.2168   4
 -16   2  -3 63.1007 21.8611   1
  16   2   3 66.1962 17.9479   5
 -17  -3   3 113.181 10.7877   8
 -17  -3   3 113.077 8.89061   9
 -17  -3   3 107.372 17.6706   7
 -17  -3   3 94.8793 11.1257   3
 -17  -3   3 86.3227 19.3787   6
  17  -3  -3 124.591 19.7759   5
  17  -3  -3 100.196 18.7726   4
 -17   3   3 82.6106 24.1235   6
  17   3  -3 116.954 20.7939   4
 -17   3   3 94.9561 22.2942   1
  15  -3  -3 223.323 17.1827   8
 -15  -3   3 232.475 14.0461   9
 -15  -3   3 184.222 22.9061   7
  15  -3  -3 208.739 22.7600   4
 -15  -3   3 205.887 23.4367   6
  15  -3  -3 210.304 23.5483   5
 -15  -3   3 195.917 14.9957   3
  15  -3  -3 199.193 26.5028   7
 -15  -3   3 227.531 14.9931   8
  15   3  -3 219.886 23.4452   4
  15   3  -3 224.238 22.6592   5
 -15   3   3 196.052 26.3043   7
 -15   3   3 245.150 27.1906   6
 -15   3   3 262.663 27.2232   1
  13  -3  -3 86.8228 20.7401   7
 -13  -3   3 106.049 16.5319   6
  13  -3  -3 142.397 19.3303   7
 -13  -3   3 140.621 15.9359   7
 -13  -3   3 131.979 14.0168   5
  13  -3  -3 118.347 15.1185   5
  13  -3  -3 150.884 11.9914   8
 -13  -3   3 146.998 9.50031   9
 -13  -3   3 132.546 11.3323   3
  13  -3  -3 120.169 14.5561   4
 -13  -3   3 126.471 10.1887   8
 -13  -3   3 118.780 16.5499   7
  13   3  -3 122.171 12.0097   1
 -13   3   3 125.225 17.8726   7
  13   3  -3 118.002 15.6080   7
  13   3  -3 109.687 14.5478   4
 -13   3   3 126.140 8.47786   9
 -13   3   3 148.314 12.3974   8
  13   3  -3 114.968 13.1478   5
 -13   3   3 134.399 17.4281   6
 -13   3   3 152.104 17.1223   1
 -11  -3   3 7.02863 2.60611   9
 -11  -3   3 5.18574 3.92041   3
  11  -3  -3 5.78673 7.20884   4
  11  -3  -3 12.7263 4.61199   8
 -11  -3   3 4.05463 3.01204   8
 -11  -3   3 17.5444 8.37856   7
  11  -3  -3 24.7770 13.4782   7
 -11  -3   3 10.9610 6.90463   7
 -11  -3   3 8.07094 9.75326   6
  11  -3  -3 10.5645 9.61730   7
  11  -3  -3 6.52851 10.5678   1
 -11  -3   3 -8.3761 7.11191   5
  11  -3  -3 1.24887 5.68812   5
  11   3  -3 16.5279 8.14892   4
 -11   3   3 8.36060 5.09047   8
 -11   3   3 0.67757 9.62062   6
 -11   3   3 12.9680 10.0853   7
  11   3  -3 8.29734 5.51787   1
  11   3  -3 20.8774 6.12151   5
  11   3  -3 10.8588 8.17782   7
 -11   3   3 10.7372 2.54479   9
 -11   3   3 14.0022 8.94399   5
 -11   3   3 21.8550 10.8039   7
 -11   3   3 6.17950 7.86724   1
  -9  -3   3 16.6354 2.48079   9
   9  -3  -3 20.6509 9.62052   7
  -9  -3   3 8.29385 6.64502   4
  -9  -3   3 14.3951 5.25327   5
   9  -3  -3 12.7504 8.18399   7
   9  -3  -3 18.1408 9.61244   6
   9  -3  -3 5.92844 8.78809   1
   9  -3  -3 9.10198 6.72167   5
   9  -3  -3 10.9366 3.61553   8
   9  -3  -3 9.54295 5.97052   4
   9  -3  -3 9.45702 3.27630   2
   9  -3  -3 11.2671 2.70723   3
  -9  -3   3 18.9523 3.02317   8
  -9  -3   3 3.89012 7.83062   6
  -9  -3   3 18.2342 7.39425   7
  -9  -3   3 19.3627 6.47828   7
   9   3  -3 19.4397 7.29108   7
  -9   3   3 11.0459 6.90800   6
  -9   3   3 19.3531 8.06458   7
  -9   3   3 18.1486 6.71625   1
   9   3  -3 18.0753 4.83274   1
   9   3  -3 21.2437 6.97431   4
  -9   3   3 24.5877 7.45244   4
   9   3  -3 20.5522 4.49952   5
   9   3  -3 16.4805 8.09486   6
  -9   3   3 17.9952 4.11281   8
  -9   3   3 6.13109 6.73564   5
   9   3  -3 20.8522 5.43702   7
  -7  -3   3 373.002 20.9823   9
   7  -3  -3 396.674 21.4403   8
   7  -3  -3 397.667 24.8143   6
   7  -3  -3 396.818 23.2865   5
  -7  -3   3 360.732 23.2899   7
  -7  -3   3 356.020 21.5870   3
  -7  -3   3 341.002 23.7136   4
  -7  -3   3 362.310 22.5218   5
  -7  -3   3 388.154 24.6545   6
   7  -3  -3 375.619 23.7208   4
   7  -3  -3 387.733 24.2508   1
   7  -3  -3 420.348 24.6467   7
   7  -3  -3 425.394 24.8771   7
  -7  -3   3 354.692 21.0546   8
  -7  -3   3 355.041 22.9804   7
  -7   3   3 376.060 23.8244   1
  -7   3   3 383.387 23.7047   4
  -7   3   3 417.348 24.0991   5
   7   3  -3 376.174 22.3455   7
  -7   3   3 410.049 24.3663   7
   7   3  -3 364.506 24.0060   4
  -7   3   3 399.904 24.7700   7
  -7   3   3 373.592 23.5847   6
   7   3  -3 350.100 23.8178   6
   7   3  -3 342.955 22.5376   1
   7   3  -3 350.056 22.8998   7
  -5  -3   3 3034.47 164.399   6
  -5  -3   3 2736.80 162.183   8
  -5  -3   3 2758.85 162.943   5
   5  -3  -3 3242.76 164.553   7
  -5  -3   3 2958.69 164.135   4
   5  -3  -3 3031.69 164.305   1
  -5  -3   3 3274.11 162.761   3
   5  -3  -3 3210.37 163.598   6
  -5  -3   3 2693.57 162.181   9
  -5  -3   3 2766.24 163.230   7
   5  -3  -3 3071.13 164.338   4
   5  -3  -3 3146.66 164.385   7
   5  -3  -3 3026.88 163.851   5
   5  -3  -3 3175.20 162.484   8
  -5  -3   3 2793.05 163.163   7
   5   3  -3 3044.11 174.293   4
  -5   3   3 3257.40 174.716   4
  -5   3   3 3297.29 174.646   7
   5   3  -3 2952.99 173.387   5
   5   3  -3 3252.66 173.314   7
   5   3  -3 3134.65 174.498   6
  -5   3   3 3278.71 174.572   7
  -5   3   3 3107.62 174.572   1
   5   3  -3 3140.49 173.699   1
  -5   3   3 3322.42 174.393   5
  -5   3   3 3239.42 173.773   6
  -3  -3   3 1198.48 66.8922   8
  -3  -3   3 1188.10 67.4226   7
  -3  -3   3 1285.16 68.5953   4
   3  -3  -3 1230.42 68.7789   1
  -3  -3   3 1182.77 67.4675   7
   3  -3  -3 1383.77 69.1139   7
  -3  -3   3 1272.41 69.0413   6
   3  -3  -3 1247.35 68.9830   4
  -3  -3   3 1174.23 67.3540   3
  -3  -3   3 1196.73 67.0312   9
  -3  -3   3 1185.22 68.3047   1
   3  -3  -3 1273.31 67.6284   6
  -3   3   3 1470.37 78.1185   7
  -3   3   3 1427.07 78.1288   5
   3   3  -3 1283.40 77.3248   5
   3   3  -3 1476.97 77.9222   1
  -3   3   3 1439.73 78.4047   4
  -3   3   3 1389.48 78.3067   1
  -3   3   3 1463.05 78.3297   7
   3   3  -3 1447.47 77.9800   4
   3   3  -3 1404.28 78.3373   6
   3   3  -3 1310.24 77.4380   5
  -3   3   3 1401.05 77.1019   6
  -3   3   3 1410.58 78.2715   5
  -1  -3   3 109.264 6.35487   8
   1  -3  -3 121.261 7.12477   3
   1  -3  -3 121.139 10.0068   1
  -1  -3   3 115.077 8.95927   1
  -1  -3   3 106.578 6.87575   7
   1  -3  -3 124.883 9.21342   4
   1  -3  -3 118.662 9.18224   5
   1  -3  -3 126.151 8.50768   7
  -1  -3   3 106.534 6.93355   3
   1  -3  -3 109.466 6.91599   8
  -1  -3   3 117.268 6.87156   7
   1   3  -3 97.6965 7.72880   5
   1   3  -3 119.182 8.05736   4
  -1   3   3 121.761 9.70622   7
   1   3  -3 129.423 10.2367   6
   1   3  -3 109.000 8.10717   4
  -1   3   3 122.267 8.66336   4
  -1   3   3 115.076 8.85240   1
  -1   3   3 121.870 9.08632   5
   1   3  -3 119.554 9.51603   1
   1   3  -3 96.8372 13.0299   6
  -1  -3  -3 203.545 13.5465   7
   1  -3   3 204.290 13.2295   6
   1  -3   3 179.525 13.2618   1
   1  -3   3 185.087 11.5067   7
   1  -3   3 191.377 10.6617   8
  -1  -3  -3 199.342 11.2263   3
  -1  -3  -3 166.413 11.0999   6
  -1  -3  -3 201.414 11.0991   8
  -1  -3  -3 209.667 13.1191   5
   1  -3   3 175.022 12.7940   5
   1  -3   3 213.191 12.2807   4
  -1  -3  -3 204.164 13.4487   4
  -1  -3  -3 187.305 12.3252   1
   1  -3   3 188.779 11.7956   7
   1   3   3 191.583 11.8886   4
   1   3   3 186.746 11.6903   7
  -1   3  -3 203.529 12.1324   1
   1   3   3 172.257 11.1227   1
  -1   3  -3 156.230 11.0173   4
   1   3   3 189.559 11.6437   7
   1   3   3 167.983 10.2013   6
  -1   3  -3 156.774 10.2475   7
   1   3   3 163.163 12.2470   5
  -1   3  -3 169.713 11.4474   5
  -1   3  -3 183.310 12.7253   6
  -1   3  -3 183.606 10.2920   7
  -3  -3  -3 452.630 27.3384   7
   3  -3   3 479.919 27.6430   6
   3  -3   3 469.222 26.8360   7
  -3  -3  -3 424.832 25.3621   9
  -3  -3  -3 444.536 26.6246   6
   3  -3   3 458.514 26.8800   7
   3  -3   3 435.627 27.3873   5
  -3  -3  -3 450.079 27.6303   5
  -3  -3  -3 497.016 25.6406   8
  -3  -3  -3 435.639 26.0346   1
   3  -3   3 492.020 25.4577   8
  -3  -3  -3 489.484 25.9674   3
  -3   3  -3 504.317 28.5620   5
   3   3   3 460.213 28.7907   5
   3   3   3 465.848 27.1379   1
   3   3   3 430.994 27.3566   6
  -3   3  -3 473.448 27.8455   4
  -3   3  -3 529.292 27.5910   7
   3   3   3 488.183 28.2460   7
   3   3   3 472.059 28.5216   4
   3   3   3 479.598 28.2760   4
  -3   3  -3 440.822 27.4945   7
  -3   3  -3 501.569 28.7395   1
  -3   3  -3 483.394 28.6607   6
  -3   3  -3 507.231 28.6251   1
   3   3   3 490.306 28.3010   7
   5  -3   3 101.001 9.93912   7
  -5  -3  -3 88.3668 10.4272   6
  -5  -3  -3 105.720 9.67938   4
   5  -3   3 100.373 9.41100   4
  -5  -3  -3 122.531 6.97031   9
  -5  -3  -3 105.946 7.43746   3
  -5  -3  -3 109.566 7.13508   8
   5  -3   3 121.017 10.9707   6
  -5  -3  -3 117.132 11.1830   7
   5  -3   3 104.437 10.5696   5
   5  -3   3 118.501 6.97593   8
   5  -3   3 108.528 9.94924   7
  -5  -3  -3 109.055 6.64790   1
  -5  -3  -3 114.305 10.2827   7
  -5  -3  -3 111.521 10.3175   5
  -5   3  -3 95.8924 10.4261   6
   5   3   3 83.5469 5.69055   1
   5   3   3 74.6762 9.25306   4
  -5   3  -3 101.848 9.24088   7
   5   3   3 78.7166 9.49176   5
   5   3   3 87.6173 9.01651   6
  -5   3  -3 95.8044 8.82356   5
  -5   3  -3 107.314 7.82104   7
   5   3   3 75.5987 8.95479   7
  -5   3  -3 107.468 9.34853   1
   5   3   3 85.9958 10.0449   7
  -5   3  -3 112.873 10.1118   1
  -5   3  -3 114.000 9.92578   4
  -7  -3  -3 253.631 13.9531   8
   7  -3   3 237.203 13.8055   8
  -7  -3  -3 229.462 14.3070   3
  -7  -3  -3 248.065 17.5272   5
  -7  -3  -3 218.893 13.3231   9
  -7  -3  -3 204.412 17.2017   6
  -7  -3  -3 223.720 17.0457   4
   7  -3   3 238.387 17.0784   6
   7  -3   3 262.365 17.0124   4
   7  -3   3 230.144 17.9634   7
  -7  -3  -3 212.201 16.8152   7
  -7  -3  -3 225.662 18.0902   7
   7  -3   3 244.415 17.8373   7
   7  -3   3 225.344 16.9793   5
  -7   3  -3 295.129 19.1513   5
  -7   3  -3 284.794 19.6176   1
  -7   3  -3 303.282 19.3105   7
   7   3   3 247.535 19.3050   6
  -7   3  -3 293.441 19.3396   1
  -7   3  -3 264.829 19.2373   4
  -7   3  -3 283.307 21.0807   6
   7   3   3 266.655 20.0572   7
   7   3   3 265.471 19.5743   5
  -7   3  -3 288.499 15.6274   9
   7   3   3 271.012 19.2292   4
  -7   3  -3 272.305 19.3796   7
  -9  -3  -3 749.143 45.7787   5
  -9  -3  -3 767.255 46.5666   7
   9  -3   3 754.948 45.1589   7
  -9  -3  -3 693.847 45.4996   7
   9  -3   3 785.920 42.1564   8
   9  -3   3 844.782 45.8237   4
   9  -3   3 794.895 45.7440   5
   9  -3   3 759.302 47.2606   7
  -9  -3  -3 711.758 42.0992   8
  -9  -3  -3 704.616 45.9384   6
  -9  -3  -3 750.094 42.5118   3
  -9   3  -3 805.934 48.2259   1
   9   3   3 832.036 48.0845   5
  -9   3  -3 844.695 48.3907   6
  -9   3  -3 791.780 48.6235   7
  -9   3  -3 799.740 47.4405   1
   9   3   3 773.170 47.5223   4
   9   3   3 687.002 47.5575   6
  -9   3  -3 889.877 48.5087   4
  -9   3  -3 833.479 43.2833   9
   9   3   3 776.774 47.2016   7
  -9   3  -3 737.809 48.8393   5
  -9   3  -3 795.595 48.1536   7
   9   3   3 704.174 47.7905   7
  11  -3   3 596.662 36.6671   4
  11  -3   3 533.478 40.1371   7
 -11  -3  -3 567.787 37.8286   7
  11  -3   3 553.674 37.4968   5
 -11  -3  -3 587.686 38.5159   6
 -11  -3  -3 580.526 32.2324   8
 -11  -3  -3 526.858 31.2563   9
  11  -3   3 543.387 32.1616   8
 -11  -3  -3 542.584 39.1078   7
  11  -3   3 591.999 38.6632   7
 -11  -3  -3 552.647 32.5586   3
 -11   3  -3 530.880 39.4397   1
  11   3   3 538.764 37.6269   7
  11   3   3 578.110 38.4995   4
  11   3   3 535.851 37.0039   5
 -11   3  -3 599.085 31.4130   9
 -11   3  -3 575.250 35.9734   1
  13  -3   3 39.5428 12.9119   7
 -13  -3  -3 44.4449 5.44225   9
  13  -3   3 30.5890 12.3545   5
  13  -3   3 51.0047 7.20077   8
 -13  -3  -3 61.1781 18.3967   7
  13  -3   3 63.7867 13.8181   4
 -13  -3  -3 26.1373 16.7608   6
 -13  -3  -3 59.6990 7.22566   8
 -13  -3  -3 51.9515 6.86395   3
  13   3   3 50.1001 29.4326   7
 -13   3  -3 48.5612 13.5079   1
 -13   3  -3 45.8389 12.6118   7
  13   3   3 54.7174 12.3469   4
 -13   3  -3 55.3368 5.93971   9
 -13   3  -3 30.8156 12.9652   6
  13   3   3 58.2167 15.8136   5
 -15  -3  -3 6.24339 4.07993   9
  15  -3   3 -22.045 20.4618   7
  15  -3   3 5.27694 8.12140   8
  15  -3   3 -2.6550 12.5328   5
 -15  -3  -3 11.3511 6.49043   3
 -15  -3  -3 13.1686 6.94848   8
 -15  -3  -3 6.39141 22.1443   7
  15  -3   3 15.1186 18.0563   4
 -15  -3  -3 -1.2244 19.8975   6
 -15   3  -3 14.2307 5.19193   9
 -15   3  -3 -1.7950 20.6050   6
  15   3   3 10.8997 18.2924   5
  15   3   3 8.26666 14.4379   4
 -15   3  -3 25.8829 15.4948   1
  17  -3   3 9.31483 24.3405   5
 -17  -3  -3 2.08979 5.77689   9
 -17  -3  -3 16.3124 7.97172   8
 -17  -3  -3 11.0341 9.40579   3
  17  -3   3 -3.9264 10.8483   8
 -17  -3  -3 -18.197 22.3546   7
  17  -3   3 -52.015 23.4755   4
 -17   3  -3 11.1013 7.18578   9
  17   3   3 -4.4356 16.3656   4
  17   3   3 5.61668 23.1025   5
 -16  -4   3 176.742 24.4126   7
 -16  -4   3 151.787 12.3660   8
  16  -4  -3 169.325 15.0236   8
  16  -4  -3 147.421 22.6231   7
 -16  -4   3 187.923 28.8474   6
  16  -4  -3 124.844 20.4524   4
 -16  -4   3 175.102 11.6315   9
  16  -4  -3 115.438 19.8957   5
 -16  -4   3 129.333 12.7853   3
  16   4  -3 102.871 18.9738   4
 -16   4   3 136.003 19.4548   1
 -16   4   3 92.9895 21.1625   6
 -14  -4   3 163.572 20.1873   7
 -14  -4   3 155.480 10.3974   9
  14  -4  -3 127.809 21.4357   7
  14  -4  -3 138.346 13.2209   8
 -14  -4   3 114.072 22.5301   6
 -14  -4   3 128.626 11.2211   8
  14  -4  -3 154.166 17.5641   4
 -14  -4   3 128.386 12.7878   3
 -14   4   3 170.402 19.6387   1
  14   4  -3 120.055 16.3466   4
 -14   4   3 105.523 18.5927   6
 -14   4   3 120.788 19.6163   7
  14   4  -3 131.331 14.2031   5
 -12  -4   3 28.6846 4.55694   8
 -12  -4   3 18.8960 10.3163   5
  12  -4  -3 28.8257 5.64866   8
  12  -4  -3 30.0243 12.2892   5
  12  -4  -3 40.8718 16.4394   7
 -12  -4   3 16.2116 8.84974   7
 -12  -4   3 24.5791 5.34710   3
  12  -4  -3 31.1932 9.55891   4
 -12  -4   3 28.3132 3.82221   9
  12  -4  -3 38.5794 14.5192   7
 -12  -4   3 20.7916 12.5350   6
 -12  -4   3 25.1757 4.93935   1
 -12   4   3 9.30058 11.9120   7
  12   4  -3 15.8060 9.14160   4
 -12   4   3 16.3537 10.8873   1
  12   4  -3 33.7726 11.5645   7
 -12   4   3 23.9507 11.9615   6
  12   4  -3 19.6641 4.86561   1
  12   4  -3 22.6500 7.08842   5
 -10  -4   3 100.277 7.15340   8
  10  -4  -3 128.189 13.0495   4
 -10  -4   3 100.064 11.8181   7
 -10  -4   3 86.4293 10.0978   1
 -10  -4   3 86.4186 6.83635   9
  10  -4  -3 114.008 8.75603   8
  10  -4  -3 125.017 14.4673   5
 -10  -4   3 95.8575 12.9499   6
  10  -4  -3 104.734 15.1838   6
  10  -4  -3 118.036 15.6768   7
 -10  -4   3 101.270 10.6701   5
 -10  -4   3 93.3340 8.08875   3
  10  -4  -3 134.148 16.1781   7
 -10  -4   3 95.3849 10.4309   7
 -10   4   3 132.387 13.9780   6
 -10   4   3 130.431 16.3452   1
 -10   4   3 134.440 16.5736   5
  10   4  -3 127.590 10.4835   1
  10   4  -3 121.182 11.8843   5
  10   4  -3 121.314 14.2411   4
  10   4  -3 131.164 14.0885   7
 -10   4   3 112.971 14.4173   7
 -10   4   3 138.882 15.2308   7
  -8  -4   3 123.813 13.6741   4
   8  -4  -3 112.039 12.0622   1
  -8  -4   3 107.656 9.61288   7
   8  -4  -3 134.987 14.6217   6
  -8  -4   3 117.748 9.15446   3
   8  -4  -3 124.726 12.7499   5
   8  -4  -3 114.645 8.34011   8
  -8  -4   3 118.191 7.65780   8
   8  -4  -3 148.495 16.1832   7
  -8  -4   3 114.303 11.5824   7
   8  -4  -3 129.023 12.1735   4
  -8  -4   3 128.055 7.62689   9
  -8  -4   3 112.038 11.0631   5
   8  -4  -3 127.342 11.9047   7
  -8  -4   3 135.445 15.3187   6
   8   4  -3 155.106 13.5670   4
   8   4  -3 137.490 11.7203   5
   8   4  -3 130.299 12.4033   7
  -8   4   3 156.959 14.7262   7
  -8   4   3 143.822 14.0650   6
   8   4  -3 147.785 11.1353   7
   8   4  -3 147.875 11.5487   1
   8   4  -3 132.337 14.4379   6
  -8   4   3 152.561 14.7528   4
  -8   4   3 152.763 13.8141   7
  -8   4   3 148.522 13.8086   5
  -8   4   3 148.812 14.0700   1
  -6  -4   3 318.520 19.0761   8
  -6  -4   3 370.208 20.1556   3
   6  -4  -3 354.464 19.5786   8
  -6  -4   3 316.489 20.7921   7
   6  -4  -3 368.317 22.0044   5
   6  -4  -3 343.100 22.3698   4
  -6  -4   3 302.809 19.1820   9
  -6  -4   3 342.012 20.7707   1
  -6  -4   3 335.422 20.7817   7
  -6  -4   3 336.015 23.2649   6
   6  -4  -3 364.663 22.8892   1
   6  -4  -3 398.696 23.0407   7
   6  -4  -3 355.558 22.2512   6
  -6  -4   3 332.009 23.0280   4
   6  -4  -3 355.819 22.8829   7
  -6   4   3 418.202 23.8801   7
   6   4  -3 347.321 23.6362   4
  -6   4   3 371.099 24.3721   1
  -6   4   3 407.863 24.1604   4
   6   4  -3 356.206 21.6487   7
  -6   4   3 411.220 24.2357   7
   6   4  -3 350.221 22.7246   5
   6   4  -3 334.860 23.8134   6
  -6   4   3 407.853 23.5821   6
   6   4  -3 352.770 22.8611   1
  -6   4   3 391.633 23.8860   5
  -4  -4   3 996.712 58.1798   1
   4  -4  -3 1048.90 56.9464   8
  -4  -4   3 993.525 57.2904   7
  -4  -4   3 1001.74 57.3247   7
  -4  -4   3 983.289 56.5650   8
  -4  -4   3 1080.62 57.3213   3
   4  -4  -3 1127.73 57.8121   6
   4  -4  -3 1100.59 58.9120   7
   4  -4  -3 1157.94 59.2240   7
  -4  -4   3 915.171 56.5349   8
  -4  -4   3 969.298 56.7181   9
   4  -4  -3 1070.09 59.3195   4
  -4  -4   3 1082.72 59.3706   6
   4  -4  -3 1097.21 59.1218   1
  -4   4   3 1074.30 57.8387   4
   4   4  -3 1005.80 57.3252   4
   4   4  -3 944.608 56.7407   5
  -4   4   3 1036.21 57.5094   7
  -4   4   3 1010.23 57.3672   5
  -4   4   3 1029.31 56.2072   6
  -4   4   3 1038.19 57.8285   1
   4   4  -3 919.310 57.5058   6
  -4   4   3 1089.98 57.2684   7
  -4   4   3 1053.05 57.4781   5
   4   4  -3 967.055 57.3232   4
   2  -4  -3 519.640 32.0719   7
  -2  -4   3 607.393 30.1451   8
  -2  -4   3 554.348 30.2889   7
   2  -4  -3 573.659 32.9333   4
   2  -4  -3 567.414 30.5476   8
  -2  -4   3 537.005 32.8347   6
   2  -4  -3 590.660 30.6935   6
  -2  -4   3 503.545 32.0312   1
   2  -4  -3 545.886 32.3884   1
  -2  -4   3 569.664 30.9556   3
  -2  -4   3 529.123 30.2781   7
  -2  -4   3 545.365 30.3815   9
  -2  -4   3 516.860 30.0423   8
   2  -4  -3 582.813 30.6440   3
  -2   4   3 528.062 31.3847   7
   2   4  -3 546.486 32.2249   6
  -2   4   3 572.019 32.3243   4
  -2   4   3 546.168 32.0216   5
  -2   4   3 542.212 30.1545   6
   2   4  -3 556.190 31.7603   4
  -2   4   3 553.885 32.2712   1
   2   4  -3 563.635 31.7798   1
   2   4  -3 503.009 31.3297   5
  -2   4   3 572.929 32.4901   5
   2   4  -3 473.338 31.3146   5
   2   4  -3 571.823 32.1535   4
  -2   4   3 590.875 32.3519   7
   0  -4  -3 -2.4204 3.54486   7
   0  -4  -3 5.53707 1.51982   8
   0  -4   3 -3.1107 3.08178   5
   0  -4   3 1.05687 2.05649   3
   0  -4  -3 0.35169 4.07148   7
   0  -4   3 2.79195 1.59403   7
   0  -4  -3 -2.9177 3.70376   4
   0  -4   3 1.24942 0.62798   8
   0  -4  -3 0.71352 2.38793   3
   0  -4   3 1.70498 0.74435   8
   0  -4  -3 -2.1178 3.80395   5
   0  -4   3 4.11769 3.59332   4
   0  -4  -3 8.09606 4.63605   1
   0  -4   3 5.32164 4.31196   1
   0  -4   3 3.06833 1.50682   7
   0   4  -3 12.3437 4.18068   4
   0   4  -3 -1.4300 3.36242   1
   0   4   3 16.3267 4.63748   5
   0   4   3 13.7205 4.00242   4
   0   4  -3 1.92918 5.38137   6
   0   4   3 13.7776 3.37598   1
   0   4  -3 10.6981 4.96421   6
   0   4   3 11.0025 3.40144   7
   0   4  -3 0.47584 3.84420   5
   0   4   3 7.55067 3.23484   7
  -2  -4  -3 896.986 49.5546   6
   2  -4   3 957.260 50.5589   4
  -2  -4  -3 893.949 48.8695   9
  -2  -4  -3 852.729 50.0044   1
   2  -4   3 873.205 51.1588   5
   2  -4   3 864.501 48.8241   8
  -2  -4  -3 906.725 50.6635   7
  -2  -4  -3 878.991 49.0438   8
   2  -4   3 945.074 51.1867   6
  -2  -4  -3 874.643 50.5217   7
  -2  -4  -3 839.815 51.1732   5
  -2  -4  -3 903.886 51.4367   4
   2  -4   3 899.378 49.9076   7
   2  -4   3 883.971 49.9756   7
  -2  -4  -3 979.575 49.4449   3
  -2   4  -3 910.500 53.9734   5
   2   4   3 944.342 53.4441   7
  -2   4  -3 1032.03 54.4174   1
   2   4   3 1024.30 54.8851   5
   2   4   3 875.432 52.5686   6
  -2   4  -3 882.934 52.6086   7
  -2   4  -3 980.575 54.2056   6
  -2   4  -3 1009.59 52.6529   7
  -2   4  -3 882.513 53.5601   4
   2   4   3 967.208 53.7664   7
  -2   4  -3 1027.48 54.5151   1
   2   4   3 960.445 54.9315   4
  -4  -4  -3 13.6318 4.89930   5
   4  -4   3 16.4803 6.24857   6
  -4  -4  -3 12.3763 3.78633   7
   4  -4   3 4.35704 4.58232   5
  -4  -4  -3 8.19478 2.77570   3
   4  -4   3 8.67216 4.22106   7
  -4  -4  -3 14.6177 2.15204   8
  -4  -4  -3 2.64211 4.75537   6
   4  -4   3 17.2715 1.99747   8
   4  -4   3 5.99558 4.52154   4
   4  -4   3 13.1752 4.47165   7
  -4  -4  -3 9.91042 1.98268   9
  -4  -4  -3 13.4525 3.02141   1
  -4  -4  -3 10.7030 4.54633   7
   4   4   3 21.2978 5.88736   4
   4   4   3 18.4394 4.49634   7
  -4   4  -3 18.6600 4.74349   5
  -4   4  -3 17.7413 4.75684   7
  -4   4  -3 25.8841 6.00403   4
   4   4   3 15.2249 4.56854   6
  -4   4  -3 19.8833 6.53515   6
   4   4   3 18.7130 3.64501   1
  -4   4  -3 13.0690 6.49901   1
  -4   4  -3 12.6417 3.18137   7
   4   4   3 12.1438 4.85828   4
  -4   4  -3 17.6699 4.92869   1
   4   4   3 16.3338 4.70329   7
   4   4   3 18.8123 5.98548   5
   6  -4   3 68.1214 7.56567   4
  -6  -4  -3 63.6860 7.42271   7
  -6  -4  -3 64.5976 8.67488   6
  -6  -4  -3 70.2601 5.10361   9
   6  -4   3 63.7421 5.01571   8
  -6  -4  -3 53.3809 8.92358   5
   6  -4   3 72.1364 11.0367   6
   6  -4   3 73.1232 8.43554   7
  -6  -4  -3 58.3198 6.36896   3
   6  -4   3 64.1094 8.90997   5
  -6  -4  -3 52.2060 5.20882   8
  -6   4  -3 60.3089 7.49351   1
   6   4   3 48.4222 6.04840   7
   6   4   3 55.5120 7.87611   7
  -6   4  -3 60.0106 8.16595   4
  -6   4  -3 58.2004 9.06161   6
   6   4   3 65.8425 8.94203   4
   6   4   3 44.3939 6.90340   4
  -6   4  -3 68.4670 7.71994   5
  -6   4  -3 45.1936 7.28973   7
  -6   4  -3 51.8680 7.84217   1
   6   4   3 43.6843 8.54042   5
   6   4   3 61.1539 8.44624   6
  -6   4  -3 48.8532 6.50606   7
  -8  -4  -3 23.5330 9.01887   6
  -8  -4  -3 32.1530 3.73808   8
  -8  -4  -3 28.9977 5.02682   3
  -8  -4  -3 9.99838 8.05561   5
  -8  -4  -3 26.9936 8.00795   7
   8  -4   3 31.8399 8.76726   7
   8  -4   3 13.3065 6.12639   7
   8  -4   3 20.6565 10.2417   6
   8  -4   3 35.6240 9.48695   5
  -8  -4  -3 24.3245 8.21678   7
   8  -4   3 27.6363 7.09082   4
  -8  -4  -3 28.3972 4.06028   9
   8   4   3 14.8929 7.51833   7
  -8   4  -3 21.6173 7.87926   1
  -8   4  -3 20.8764 9.62652   6
  -8   4  -3 26.8703 7.19075   1
   8   4   3 10.7424 8.49174   6
   8   4   3 0.15642 8.27282   5
   8   4   3 17.9776 6.55877   7
   8   4   3 19.2690 8.13082   4
  -8   4  -3 22.0760 8.03098   7
  -8   4  -3 21.9480 8.45994   4
  -8   4  -3 19.3285 2.38441   9
  -8   4  -3 14.6191 6.70855   7
  10  -4   3 553.497 36.9052   5
 -10  -4  -3 502.597 30.8803   8
 -10  -4  -3 529.664 31.8048   3
 -10  -4  -3 591.652 36.5779   6
 -10  -4  -3 593.990 30.7607   9
  10  -4   3 543.445 36.5488   7
 -10  -4  -3 557.365 35.6228   7
  10  -4   3 564.312 31.2619   8
  10  -4   3 536.471 35.0820   4
 -10  -4  -3 489.451 36.7659   7
  10  -4   3 533.242 37.6762   7
  10   4   3 562.896 37.2544   4
 -10   4  -3 581.689 35.9671   1
 -10   4  -3 541.452 37.3225   7
  10   4   3 534.461 36.8362   7
 -10   4  -3 546.500 36.8184   6
  10   4   3 566.174 37.0733   5
  12  -4   3 153.928 18.5941   5
 -12  -4  -3 159.024 10.6253   9
  12  -4   3 139.326 17.7836   4
  12  -4   3 153.845 19.6950   7
 -12  -4  -3 134.310 12.8381   3
  12  -4   3 142.778 11.1634   8
 -12  -4  -3 186.293 21.8659   6
 -12  -4  -3 164.765 12.2644   8
 -12  -4  -3 146.471 18.3912   7
 -12   4  -3 156.216 21.3062   7
  12   4   3 181.408 19.9233   4
 -12   4  -3 169.113 10.9275   9
 -12   4  -3 171.332 21.2895   1
  12   4   3 170.391 21.7865   7
 -12   4  -3 168.085 20.1250   6
  14  -4   3 -11.087 14.6559   5
 -14  -4  -3 11.7857 6.92394   3
  14  -4   3 -30.452 15.3839   7
 -14  -4  -3 5.44129 3.95635   8
  14  -4   3 0.67813 14.3073   4
 -14  -4  -3 13.7600 20.6872   6
 -14  -4  -3 -14.388 14.9002   7
 -14  -4  -3 7.99263 5.52932   9
  14  -4   3 6.57697 6.95574   8
 -14   4  -3 11.9473 17.4050   6
  14   4   3 -12.422 14.8445   4
 -14   4  -3 13.3274 15.7331   1
  14   4   3 6.69643 13.1716   5
 -16  -4  -3 17.9629 7.82914   8
  16  -4   3 22.5078 9.53308   8
  16  -4   3 26.6368 27.9557   7
 -16  -4  -3 14.8335 9.23896   3
  16  -4   3 27.4161 17.5283   5
 -16  -4  -3 -25.959 19.3378   7
 -16  -4  -3 7.50364 23.8705   6
  16  -4   3 -10.153 22.2468   4
 -16   4  -3 42.7576 21.8624   1
  16   4   3 12.2333 15.8273   4
 -16   4  -3 18.7032 20.3750   6
  16   4   3 40.7217 18.0020   5
 -17  -5   3 -4.9447 30.7259   7
  17  -5  -3 52.1746 24.9997   5
  17  -5  -3 -5.7153 7.55332   8
 -17   5   3 -26.163 25.5669   6
 -17   5   3 -24.756 20.4555   1
  15  -5  -3 70.2444 15.5765   5
  15  -5  -3 29.7721 17.5901   7
 -15  -5   3 50.6750 6.51587   9
  15  -5  -3 53.2488 18.5182   4
 -15  -5   3 52.4829 6.66437   8
 -15  -5   3 41.6612 15.3245   7
 -15  -5   3 49.7280 7.82382   3
  15  -5  -3 50.8719 9.12434   8
 -15  -5   3 25.4143 22.1136   6
  15   5  -3 60.4099 15.6746   4
 -15   5   3 31.3715 20.1219   6
 -15   5   3 58.0727 19.7357   1
  13  -5  -3 177.082 20.8382   7
  13  -5  -3 149.597 18.0123   4
 -13  -5   3 148.759 11.0508   8
 -13  -5   3 149.149 10.3840   9
 -13  -5   3 178.527 13.4234   3
  13  -5  -3 158.270 12.7493   8
 -13  -5   3 139.653 17.9536   7
  13  -5  -3 144.910 16.9351   5
 -13  -5   3 171.332 21.7464   6
 -13   5   3 136.945 21.7939   7
  13   5  -3 117.226 13.9809   5
 -13   5   3 128.407 17.5544   1
 -13   5   3 101.248 18.2438   6
  13   5  -3 178.694 19.5379   4
  11  -5  -3 134.608 18.7817   7
  11  -5  -3 168.633 16.6499   4
 -11  -5   3 128.444 9.18751   8
  11  -5  -3 137.197 15.8150   5
  11  -5  -3 138.080 9.78815   8
 -11  -5   3 119.812 13.8497   5
  11  -5  -3 130.271 14.7471   7
 -11  -5   3 120.842 10.4701   3
 -11  -5   3 160.558 9.63433   9
 -11  -5   3 111.979 14.2518   7
 -11  -5   3 139.206 17.2459   7
 -11   5   3 133.690 18.1572   1
 -11   5   3 164.298 16.9177   6
  11   5  -3 170.814 18.0403   7
  11   5  -3 145.831 10.3602   1
  11   5  -3 126.991 14.4405   5
 -11   5   3 190.764 21.0777   7
  -9  -5   3 125.672 12.0449   7
   9  -5  -3 143.725 13.7099   4
   9  -5  -3 147.318 15.2710   5
  -9  -5   3 113.529 8.38827   9
   9  -5  -3 139.436 9.74658   8
  -9  -5   3 129.793 8.42635   8
  -9  -5   3 132.464 14.0583   5
  -9  -5   3 120.988 14.0726   7
  -9  -5   3 129.774 15.2011   6
   9  -5  -3 161.965 14.9877   7
  -9  -5   3 129.708 9.72021   3
   9  -5  -3 128.674 14.8945   6
   9   5  -3 129.798 12.3278   1
  -9   5   3 166.528 20.0377   5
   9   5  -3 159.825 15.2490   4
  -9   5   3 148.305 16.0880   6
  -9   5   3 191.370 17.8181   7
   9   5  -3 121.393 13.8954   5
  -9   5   3 172.080 18.2554   1
  -7  -5   3 423.466 30.1041   4
   7  -5  -3 498.884 26.2174   8
  -7  -5   3 458.833 27.7535   7
  -7  -5   3 424.661 27.2171   1
   7  -5  -3 495.534 29.7071   6
  -7  -5   3 450.008 26.5889   3
  -7  -5   3 420.370 25.7424   8
   7  -5  -3 557.317 31.0974   7
   7  -5  -3 516.081 31.2336   7
  -7  -5   3 421.287 25.7040   9
  -7  -5   3 491.422 31.1780   6
   7  -5  -3 456.441 29.0643   1
  -7  -5   3 453.709 25.6530   8
  -7  -5   3 459.087 27.9815   7
   7  -5  -3 471.822 29.8136   4
   7  -5  -3 479.388 29.8877   5
   7   5  -3 503.197 30.0325   7
  -7   5   3 541.433 32.2489   6
  -7   5   3 596.542 33.7245   7
  -7   5   3 540.807 34.9734   4
   7   5  -3 506.194 33.0001   4
  -7   5   3 550.747 32.9430   7
   7   5  -3 507.639 33.9687   6
  -7   5   3 536.976 33.5028   1
   7   5  -3 509.345 30.0715   7
   7   5  -3 499.391 31.9691   5
  -7   5   3 576.213 33.4644   5
   5  -5  -3 167.345 13.1964   7
  -5  -5   3 139.643 10.3097   7
  -5  -5   3 160.077 10.6089   7
   5  -5  -3 160.896 13.0475   1
  -5  -5   3 145.666 8.82523   8
  -5  -5   3 151.357 14.0906   6
  -5  -5   3 167.886 10.5680   3
   5  -5  -3 183.331 13.5596   5
  -5  -5   3 152.081 8.83918   8
   5  -5  -3 167.283 13.0152   4
   5  -5  -3 135.387 9.28564   8
   5  -5  -3 173.416 13.6094   7
  -5  -5   3 142.862 12.1839   1
  -5  -5   3 159.830 9.18648   9
   5   5  -3 115.458 11.5729   5
  -5   5   3 147.414 13.0789   7
  -5   5   3 132.161 10.8312   6
   5   5  -3 131.742 11.2979   1
   5   5  -3 126.130 12.2353   5
  -5   5   3 176.169 12.0764   7
  -5   5   3 138.847 13.9210   1
  -5   5   3 128.291 12.6294   4
   5   5  -3 125.077 12.9696   4
   5   5  -3 117.508 13.8959   6
  -5   5   3 133.572 15.7345   5
   5   5  -3 146.397 12.2611   4
   3  -5  -3 892.375 45.8842   3
   3  -5  -3 861.857 45.8801   8
  -3  -5   3 815.425 45.7550   7
  -3  -5   3 775.126 45.3173   8
   3  -5  -3 778.375 47.4430   7
  -3  -5   3 817.761 45.3358   8
   3  -5  -3 873.670 46.5100   6
  -3  -5   3 808.388 45.7044   7
  -3  -5   3 837.592 48.8233   6
   3  -5  -3 865.564 48.8879   4
  -3  -5   3 828.439 46.2153   3
  -3  -5   3 801.230 45.6618   9
   3  -5  -3 845.880 48.2023   1
   3  -5  -3 926.782 48.4716   7
   3   5  -3 860.972 48.0414   1
  -3   5   3 832.318 48.4366   4
   3   5  -3 774.418 47.5683   5
  -3   5   3 864.598 46.3742   6
  -3   5   3 885.345 48.5550   5
  -3   5   3 942.517 47.7021   7
  -3   5   3 804.681 48.2833   5
   3   5  -3 843.465 48.3581   4
  -3   5   3 916.671 48.3598   7
   3   5  -3 778.359 47.6196   5
  -3   5   3 747.884 48.1864   1
   3   5  -3 815.526 48.4948   6
   3   5  -3 812.534 48.2583   4
   1  -5  -3 1235.53 66.3398   7
   1  -5  -3 1199.13 67.3371   4
  -1  -5   3 1183.74 66.3969   4
  -1  -5   3 1123.68 63.9401   8
   1  -5  -3 1293.31 66.7629   7
   1  -5  -3 1291.66 64.6751   3
  -1  -5   3 1115.50 64.2466   9
   1  -5  -3 1134.67 66.3907   1
  -1  -5   3 1101.99 64.1415   7
   1  -5  -3 1134.08 64.4530   8
  -1  -5   3 1159.72 63.9366   8
  -1  -5   3 1197.52 64.7114   3
  -1  -5   3 1193.45 66.6495   5
  -1  -5   3 1196.64 64.1596   7
  -1   5   3 1045.82 61.0458   6
   1   5  -3 1202.49 63.4798   1
  -1   5   3 1146.53 62.5310   7
  -1   5   3 1169.09 62.7551   7
   1   5  -3 1123.49 63.5702   6
  -1   5   3 1053.47 63.6196   5
   1   5  -3 1179.43 63.3900   1
   1   5  -3 1150.97 63.8509   6
   1   5  -3 1101.60 63.0253   5
  -1   5   3 1223.20 64.1731   5
   1   5  -3 1116.94 63.3959   4
  -1   5   3 1075.18 63.2301   1
  -1   5   3 1112.42 63.5144   4
  -1   5   3 1033.19 61.0178   6
   1  -5   3 886.282 51.8024   8
  -1  -5  -3 956.714 55.0495   4
   1  -5   3 926.849 51.7819   8
   1  -5   3 914.793 52.6618   7
  -1  -5  -3 1030.60 52.1972   8
  -1  -5  -3 935.749 53.8256   7
   1  -5   3 871.521 51.8512   9
   1  -5   3 942.433 52.1696   3
  -1  -5  -3 896.744 51.8754   9
   1  -5   3 972.767 52.6288   7
   1  -5   3 975.630 53.9029   4
  -1  -5  -3 1065.14 52.5548   3
  -1  -5  -3 974.948 54.7659   5
  -1  -5  -3 1014.48 54.2418   7
   1  -5   3 956.233 54.5607   5
  -1  -5  -3 945.398 53.8601   1
   1   5   3 1020.45 58.8948   5
  -1   5  -3 993.341 58.1775   5
   1   5   3 1016.96 57.8388   1
  -1   5  -3 1083.62 58.6778   1
  -1   5  -3 1058.32 58.8585   6
   1   5   3 934.417 56.1746   6
  -1   5  -3 1048.75 58.2688   6
  -1   5  -3 1038.79 58.4103   4
  -1   5  -3 1078.61 58.4679   1
   1   5   3 1054.03 57.4620   7
   1   5   3 1009.54 58.3380   4
   1   5   3 1010.79 57.3337   7
   3  -5   3 218.120 14.4563   7
  -3  -5  -3 214.172 14.5273   1
   3  -5   3 229.741 15.1918   7
   3  -5   3 229.597 12.6232   8
  -3  -5  -3 217.329 13.6506   3
  -3  -5  -3 213.998 15.5134   7
  -3  -5  -3 209.515 12.5824   9
  -3  -5  -3 206.399 15.5171   7
  -3  -5  -3 218.777 12.9083   8
   3  -5   3 248.080 17.2892   6
   3  -5   3 270.630 17.2518   5
  -3  -5  -3 195.461 15.4693   5
   3  -5   3 234.966 16.0535   4
  -3   5  -3 291.212 18.4665   1
  -3   5  -3 259.199 14.8318   7
   3   5   3 252.304 17.1872   4
  -3   5  -3 263.528 18.0488   4
   3   5   3 245.122 17.8324   4
   3   5   3 249.583 16.5994   7
   3   5   3 243.488 15.8092   6
   3   5   3 243.090 18.7731   5
  -3   5  -3 232.382 18.0880   6
  -3   5  -3 264.387 17.8967   1
   3   5   3 233.824 15.7907   1
  -3   5  -3 250.399 16.7169   5
   3   5   3 226.204 16.3814   7
   5  -5   3 366.184 22.3455   4
  -5  -5  -3 341.080 19.1947   8
  -5  -5  -3 357.861 22.7493   7
   5  -5   3 333.663 19.0526   8
  -5  -5  -3 325.059 19.7308   3
  -5  -5  -3 310.976 22.4491   7
   5  -5   3 351.166 24.2932   6
  -5  -5  -3 369.829 23.5110   5
   5  -5   3 343.136 21.7504   7
  -5  -5  -3 328.334 18.9453   9
   5  -5   3 337.796 20.9217   7
  -5  -5  -3 325.027 21.5888   6
   5  -5   3 314.237 22.6037   5
  -5   5  -3 419.110 24.7316   4
  -5   5  -3 346.566 23.4710   1
  -5   5  -3 345.763 22.5192   7
  -5   5  -3 353.631 23.9891   1
   5   5   3 371.893 24.3723   5
   5   5   3 363.250 22.7038   7
  -5   5  -3 350.053 23.4896   5
   5   5   3 331.315 22.7985   6
   5   5   3 358.026 21.2242   1
   5   5   3 327.488 22.2688   7
   5   5   3 391.463 24.3053   4
   5   5   3 345.196 23.3919   4
  -5   5  -3 365.548 24.4424   6
  -5   5  -3 391.687 22.1046   7
  -7  -5  -3 925.737 53.9848   7
   7  -5   3 898.561 54.9698   6
  -7  -5  -3 916.349 53.4486   7
  -7  -5  -3 850.348 54.1209   5
   7  -5   3 945.485 53.7831   7
  -7  -5  -3 922.814 51.1997   3
   7  -5   3 855.910 53.2610   4
  -7  -5  -3 905.019 53.1521   6
   7  -5   3 941.177 50.4532   8
  -7  -5  -3 919.288 50.2505   9
  -7  -5  -3 922.723 50.5071   8
   7  -5   3 953.644 54.3383   5
   7   5   3 858.871 50.0401   7
  -7   5  -3 858.984 50.9880   4
   7   5   3 785.954 49.8779   6
  -7   5  -3 921.806 51.6003   1
   7   5   3 873.036 51.4528   4
  -7   5  -3 892.571 51.0286   6
  -7   5  -3 814.588 50.0806   7
   7   5   3 858.968 51.5796   5
   9  -5   3 77.7852 10.0619   7
  -9  -5  -3 68.5569 6.20416   9
  -9  -5  -3 64.5087 9.38238   7
  -9  -5  -3 53.2070 6.36633   3
   9  -5   3 41.1840 15.2750   7
   9  -5   3 54.9970 6.22211   8
   9  -5   3 79.2234 11.7127   5
  -9  -5  -3 55.6869 11.3400   6
  -9  -5  -3 64.3887 6.70404   8
   9  -5   3 61.1229 10.2606   4
  -9   5  -3 37.6629 10.0641   7
  -9   5  -3 44.2087 9.63755   1
  -9   5  -3 46.1848 4.71700   9
   9   5   3 63.8385 9.67219   4
  -9   5  -3 45.1823 11.6770   6
   9   5   3 43.3315 12.1132   6
   9   5   3 48.7175 9.70916   7
   9   5   3 67.8267 11.9997   5
  11  -5   3 10.4294 14.0587   7
  11  -5   3 44.9453 19.3111   7
 -11  -5  -3 45.8316 16.7291   6
  11  -5   3 52.0996 12.1856   5
 -11  -5  -3 41.4853 6.17366   3
 -11  -5  -3 38.3538 4.51067   9
  11  -5   3 37.7031 5.56832   8
  11  -5   3 42.3337 10.6379   4
 -11  -5  -3 41.5235 5.72153   8
 -11  -5  -3 47.1674 14.5979   7
 -11  -5  -3 45.3855 10.1379   7
 -11   5  -3 42.7673 11.3010   1
 -11   5  -3 33.5229 13.6416   6
  11   5   3 40.7028 11.5559   4
  11   5   3 29.8531 12.2599   7
 -11   5  -3 49.5467 13.1818   7
 -13  -5  -3 43.3512 15.0628   7
  13  -5   3 22.4823 14.0579   4
  13  -5   3 10.4208 15.1785   5
 -13  -5  -3 21.9159 7.57314   3
 -13  -5  -3 19.1042 5.65905   8
  13  -5   3 4.65125 13.6392   7
 -13  -5  -3 42.3569 17.9651   6
 -13  -5  -3 12.5431 3.97741   9
  13  -5   3 24.5450 6.60772   8
 -13   5  -3 34.1874 16.8839   1
  13   5   3 1.13572 15.8091   4
 -13   5  -3 37.6595 18.4710   6
  13   5   3 34.5306 12.4990   5
 -15  -5  -3 10.9058 4.51977   8
  15  -5   3 11.6713 16.9885   4
  15  -5   3 -5.2697 25.9403   7
 -15  -5  -3 1.81910 25.3256   6
  15  -5   3 4.89221 19.0916   5
 -15  -5  -3 6.96876 8.71819   3
 -15  -5  -3 2.00454 21.7561   7
 -15  -5  -3 -1.9105 4.49163   9
  15  -5   3 1.52620 7.80871   8
  15   5   3 14.8092 15.1839   4
 -15   5  -3 -4.4752 18.5024   1
 -15   5  -3 -24.922 21.9393   6
  15   5   3 16.0227 19.2288   5
  16  -6  -3 16.4037 8.57122   8
  16  -6  -3 -16.148 28.4424   7
  16  -6  -3 3.52587 23.9985   5
 -16  -6   3 -0.1031 31.0868   6
  16  -6  -3 15.4579 16.8176   4
 -16   6   3 49.7826 25.0761   6
  16   6  -3 25.5934 27.2850   4
 -16   6   3 24.5645 21.0209   1
  14  -6  -3 11.6943 16.0832   5
  14  -6  -3 24.3521 13.0890   4
 -14  -6   3 13.7434 4.39737   8
 -14  -6   3 5.29167 4.28565   9
 -14  -6   3 -34.313 20.4023   6
 -14  -6   3 20.3642 10.0291   7
  14  -6  -3 17.4628 6.75371   8
  14  -6  -3 30.6244 17.4948   7
 -14  -6   3 20.8705 6.86246   3
 -14   6   3 30.0488 19.5792   1
  14   6  -3 -23.704 13.9933   4
 -14   6   3 -2.0802 20.1776   6
  12  -6  -3 95.9202 15.7655   7
  12  -6  -3 70.6903 13.7841   5
 -12  -6   3 67.1097 6.86717   8
 -12  -6   3 80.7371 12.5885   7
  12  -6  -3 80.1686 14.6049   4
  12  -6  -3 84.9417 9.39478   8
 -12  -6   3 65.6417 14.1545   6
 -12  -6   3 94.1530 10.2471   3
  12   6  -3 78.2373 11.7023   5
  12   6  -3 64.8020 14.4056   4
 -12   6   3 83.4286 16.3222   1
  10  -6  -3 103.235 13.7457   4
 -10  -6   3 82.7873 10.2400   7
  10  -6  -3 95.5619 18.5324   6
  10  -6  -3 89.3909 13.2400   5
 -10  -6   3 81.7908 13.4153   5
  10  -6  -3 105.465 9.08603   8
 -10  -6   3 104.605 7.73331   8
  10  -6  -3 90.2264 15.5351   7
  10  -6  -3 118.771 19.1143   7
 -10  -6   3 94.6498 11.4363   7
 -10  -6   3 106.420 18.5948   6
 -10  -6   3 107.256 7.54282   9
 -10  -6   3 116.990 10.2129   3
  10   6  -3 95.3395 14.5834   4
 -10   6   3 101.792 16.3937   7
  10   6  -3 95.9600 10.5739   1
  10   6  -3 86.4441 10.6716   1
  10   6  -3 88.1614 11.9132   5
 -10   6   3 111.943 13.9397   1
 -10   6   3 113.955 14.1842   6
  -8  -6   3 290.252 23.8643   6
  -8  -6   3 253.515 19.1227   7
  -8  -6   3 288.147 16.8187   8
   8  -6  -3 334.670 24.9643   7
  -8  -6   3 301.226 17.2012   9
   8  -6  -3 322.196 17.7042   8
   8  -6  -3 306.034 24.2777   6
  -8  -6   3 264.402 16.9816   8
   8  -6  -3 310.932 22.9923   4
   8  -6  -3 326.962 23.5879   5
  -8  -6   3 271.938 18.0059   3
   8  -6  -3 325.731 23.2023   7
  -8  -6   3 290.769 19.7188   7
   8   6  -3 256.785 18.0134   1
  -8   6   3 354.401 24.0689   7
  -8   6   3 312.677 21.3247   6
  -8   6   3 275.383 22.5919   1
   8   6  -3 287.952 21.9991   4
   8   6  -3 290.297 21.8762   5
   8   6  -3 266.349 21.9188   5
  -6  -6   3 96.1782 6.11422   8
  -6  -6   3 96.1815 6.66308   9
  -6  -6   3 88.4347 6.02965   8
   6  -6  -3 96.9569 11.6337   4
   6  -6  -3 114.363 13.4051   5
   6  -6  -3 93.2064 6.82722   8
  -6  -6   3 126.885 12.7800   6
   6  -6  -3 115.458 12.7988   6
  -6  -6   3 99.5502 8.94290   7
   6  -6  -3 120.157 12.5725   7
  -6  -6   3 110.788 8.12426   3
  -6  -6   3 81.7998 8.95921   7
   6   6  -3 88.6394 12.1058   4
   6   6  -3 119.925 13.5034   4
   6   6  -3 100.735 11.5993   5
   6   6  -3 116.192 13.4959   5
   6   6  -3 112.499 10.2349   1
  -6   6   3 117.633 12.8654   5
  -6   6   3 128.648 13.2361   1
   6   6  -3 133.725 12.3672   1
  -6   6   3 126.507 11.8452   6
   6   6  -3 121.815 14.6650   6
  -6   6   3 131.768 15.1452   7
  -4  -6   3 87.5072 6.18441   9
   4  -6  -3 69.6612 7.88114   8
  -4  -6   3 90.8602 5.38033   8
  -4  -6   3 97.3696 6.89337   7
  -4  -6   3 90.9803 6.78266   7
  -4  -6   3 87.7268 5.41100   8
   4  -6  -3 98.3052 9.69947   7
   4  -6  -3 102.410 12.2529   4
   4  -6  -3 104.711 10.4337   6
  -4  -6   3 95.7944 12.8728   6
  -4  -6   3 104.040 7.38987   3
   4  -6  -3 104.024 12.2862   1
   4  -6  -3 108.027 11.5631   7
   4  -6  -3 99.1337 7.08201   3
   4   6  -3 90.5557 10.8648   4
   4   6  -3 86.9829 10.6501   5
  -4   6   3 88.4616 11.1063   5
  -4   6   3 100.029 10.5775   7
  -4   6   3 102.497 11.0297   4
   4   6  -3 96.4706 9.27264   1
  -4   6   3 98.9445 11.2034   5
   4   6  -3 90.1451 10.1975   1
   4   6  -3 96.1160 12.0510   5
   4   6  -3 90.7110 11.5562   6
   4   6  -3 118.914 12.5656   4
  -4   6   3 92.4822 11.3498   1
  -4   6   3 118.436 10.0677   7
  -2  -6   3 228.123 13.5679   9
   2  -6  -3 224.942 19.1909   1
   2  -6  -3 231.068 16.7919   7
   2  -6  -3 229.376 16.6185   7
   2  -6  -3 239.319 18.8959   4
  -2  -6   3 239.903 14.2961   3
   2  -6  -3 251.228 14.2430   3
   2  -6  -3 241.092 13.7231   8
  -2   6   3 193.772 16.1569   4
   2   6  -3 190.840 16.2885   1
  -2   6   3 208.586 16.1912   1
   2   6  -3 225.049 16.1845   1
  -2   6   3 224.102 15.1031   7
   2   6  -3 212.306 16.7229   5
   2   6  -3 193.745 15.2539   5
   2   6  -3 227.397 18.2485   4
   2   6  -3 224.464 16.3836   4
  -2   6   3 225.541 13.9371   7
  -2   6   3 217.244 16.0831   5
   2   6  -3 200.347 17.7298   6
  -2   6   3 225.669 13.3229   6
  -2   6   3 190.653 15.9842   5
  -2   6   3 230.238 13.1047   6
   2   6  -3 195.612 16.3075   6
   0  -6  -3 777.523 46.0782   9
   0  -6  -3 863.368 48.7893   7
   0  -6   3 828.188 46.5220   7
   0  -6   3 839.085 48.9683   4
   0  -6   3 843.009 45.9345   8
   0  -6   3 849.945 49.2520   5
   0  -6  -3 872.092 49.3942   1
   0  -6  -3 867.427 50.0387   4
   0  -6   3 815.979 46.6154   7
   0  -6   3 825.637 45.9449   8
   0  -6  -3 915.928 48.8871   7
   0  -6  -3 885.322 46.8518   3
   0  -6   3 836.388 46.1694   9
   0  -6  -3 845.157 46.4743   8
   0  -6   3 848.730 46.6533   3
   0   6   3 903.102 50.6839   5
   0   6  -3 815.368 49.7803   4
   0   6  -3 910.022 49.9806   5
   0   6   3 866.279 46.9989   6
   0   6  -3 834.411 50.3414   6
   0   6  -3 866.409 49.7757   1
   0   6  -3 818.906 50.0250   1
   0   6   3 934.502 50.0328   1
   0   6   3 867.177 48.3880   7
   0   6   3 831.191 47.0385   6
   0   6   3 799.750 49.7812   4
   0   6   3 860.396 48.1247   7
   0   6   3 842.210 50.1666   5
   0   6  -3 851.657 49.5216   6
   2  -6   3 309.199 22.1961   5
   2  -6   3 329.126 19.7050   7
  -2  -6  -3 321.059 20.8930   7
  -2  -6  -3 310.991 17.7586   9
   2  -6   3 318.633 17.5990   8
  -2  -6  -3 329.762 20.9358   7
  -2  -6  -3 317.549 17.9660   8
   2  -6   3 302.968 17.6191   9
  -2  -6  -3 304.388 21.9137   5
  -2  -6  -3 322.216 18.6010   3
   2  -6   3 315.947 17.7058   8
  -2  -6  -3 319.600 22.4392   4
   2  -6   3 333.259 21.3280   4
   2  -6   3 306.669 18.0877   3
   2  -6   3 318.406 18.9023   7
  -2  -6  -3 311.075 21.1126   1
   2   6   3 385.585 24.8601   5
  -2   6  -3 357.443 24.4582   4
   2   6   3 338.232 24.3221   4
  -2   6  -3 382.429 24.1500   1
  -2   6  -3 361.614 23.2442   5
  -2   6  -3 334.373 23.8389   6
   2   6   3 365.277 22.6436   1
   2   6   3 348.152 21.0824   6
  -2   6  -3 368.219 24.5275   1
  -4  -6  -3 350.847 19.8658   8
   4  -6   3 352.885 19.6537   8
  -4  -6  -3 345.111 24.7055   5
   4  -6   3 366.899 22.6992   7
   4  -6   3 370.319 22.0818   7
   4  -6   3 380.634 24.4488   5
  -4  -6  -3 347.393 22.4164   6
  -4  -6  -3 339.322 19.6637   9
  -4  -6  -3 354.244 23.1017   7
  -4  -6  -3 334.858 22.9728   7
  -4  -6  -3 336.016 20.6975   3
   4  -6   3 346.498 25.4427   6
   4  -6   3 341.386 22.9694   4
   4   6   3 379.868 22.6846   1
  -4   6  -3 395.196 25.8380   1
  -4   6  -3 375.655 22.0669   7
   4   6   3 346.075 24.4143   6
  -4   6  -3 364.592 25.0606   1
  -4   6  -3 378.665 26.0087   4
  -4   6  -3 371.343 22.4848   7
  -4   6  -3 358.827 25.3142   6
   4   6   3 413.502 25.6680   4
  -4   6  -3 361.128 24.2406   5
   4   6   3 390.398 25.2988   5
   4   6   3 350.218 22.6579   7
  -6  -6  -3 483.897 26.9001   8
  -6  -6  -3 453.020 27.0672   9
   6  -6   3 502.345 30.3738   7
   6  -6   3 468.386 26.7838   8
  -6  -6  -3 460.601 30.5440   7
   6  -6   3 492.497 30.3742   4
  -6  -6  -3 497.027 30.4056   6
   6  -6   3 487.739 30.7227   5
   6  -6   3 501.427 29.9508   7
  -6  -6  -3 471.305 30.4510   7
   6  -6   3 440.120 32.9509   6
  -6  -6  -3 466.579 27.6595   3
   6   6   3 467.391 26.6806   1
  -6   6  -3 472.165 30.9632   4
   6   6   3 432.506 29.9013   6
   6   6   3 464.674 26.7607   1
   6   6   3 480.842 31.7711   5
  -6   6  -3 491.066 30.7156   1
   6   6   3 468.900 30.8562   4
  -6   6  -3 457.599 30.6767   7
  -6   6  -3 464.424 30.8438   6
   8  -6   3 99.5024 11.6998   4
   8  -6   3 95.5168 7.49580   8
  -8  -6  -3 104.631 14.0099   6
  -8  -6  -3 100.300 11.6951   7
  -8  -6  -3 99.6611 12.3184   7
  -8  -6  -3 89.4551 7.01514   9
   8  -6   3 86.6249 11.6156   7
  -8  -6  -3 99.8653 7.21919   8
  -8  -6  -3 89.0881 9.36660   3
   8   6   3 100.854 12.5658   4
   8   6   3 70.9790 12.3361   6
  -8   6  -3 62.5281 12.5573   7
  -8   6  -3 77.9806 14.2568   6
   8   6   3 84.2724 14.4160   5
  -8   6  -3 94.6510 13.1280   1
 -10  -6  -3 12.6878 4.17961   9
  10  -6   3 16.6334 3.49379   8
 -10  -6  -3 12.2563 4.11005   8
 -10  -6  -3 4.23202 10.8902   7
  10  -6   3 6.52544 12.4069   4
 -10  -6  -3 16.6834 6.31258   3
 -10  -6  -3 -3.0616 11.8553   6
  10  -6   3 16.7159 9.77799   7
  10  -6   3 22.6667 12.0295   5
 -10  -6  -3 14.1808 12.3349   7
  10   6   3 35.4372 15.5496   5
  10   6   3 15.8857 13.8156   7
  10   6   3 23.5033 9.14362   4
 -10   6  -3 19.5454 13.8846   6
 -10   6  -3 25.7338 11.5830   1
 -10   6  -3 36.5509 20.1842   7
 -12  -6  -3 7.47518 13.0825   7
 -12  -6  -3 12.6445 3.90935   9
  12  -6   3 21.6552 5.28490   8
 -12  -6  -3 17.7003 5.18808   8
  12  -6   3 18.2324 12.7456   4
 -12  -6  -3 2.14431 19.8898   6
  12  -6   3 12.4326 15.7061   5
 -12  -6  -3 5.92259 5.73347   3
  12  -6   3 -14.213 15.3724   7
  12   6   3 -4.0363 12.8236   4
 -12   6  -3 -1.8480 12.9568   1
  12   6   3 15.2063 13.1475   5
 -12   6  -3 0.48856 18.2477   6
  14  -6   3 14.1454 19.7052   5
 -14  -6  -3 14.2807 21.2584   6
  14  -6   3 43.0010 8.13346   8
 -14  -6  -3 38.6259 6.88408   8
  14  -6   3 36.1549 15.7654   4
  14  -6   3 73.4268 25.1062   7
 -14  -6  -3 42.7313 9.39569   3
 -14  -6  -3 29.9157 18.6135   7
 -14   6  -3 8.69711 16.5170   1
  14   6   3 50.3093 18.3659   4
  14   6   3 5.56998 14.8914   5
 -14   6  -3 27.7704 23.8052   6
  15  -7  -3 60.1341 8.50629   8
  15  -7  -3 23.0663 19.2484   4
  15  -7  -3 47.3495 27.3087   7
  15  -7  -3 45.4637 28.0083   5
 -15  -7   3 61.6519 31.1890   6
 -15   7   3 80.7711 28.4690   6
 -15   7   3 71.5328 20.1149   1
  15   7  -3 -2.6369 21.8264   4
 -13  -7   3 43.7049 11.0179   7
 -13  -7   3 46.0779 5.36332   8
  13  -7  -3 64.3075 20.9473   7
 -13  -7   3 15.0287 24.8298   6
  13  -7  -3 66.6878 19.4164   5
  13  -7  -3 36.4822 14.8043   4
 -13  -7   3 59.3944 6.60526   9
  13  -7  -3 41.9184 7.67677   8
 -13  -7   3 62.2830 9.29430   3
 -13   7   3 23.6617 15.7211   1
  13   7  -3 26.3380 13.0702   5
  13   7  -3 61.2772 14.3414   4
 -13   7   3 41.2579 15.9814   6
  11  -7  -3 136.947 19.0680   7
 -11  -7   3 119.204 16.6553   7
 -11  -7   3 102.741 19.5250   6
 -11  -7   3 130.150 11.9107   3
 -11  -7   3 95.2687 13.2594   7
 -11  -7   3 137.985 9.12046   9
  11  -7  -3 159.775 21.3896   5
  11  -7  -3 130.245 19.1541   4
  11  -7  -3 110.720 10.8315   8
 -11  -7   3 124.485 9.29281   8
 -11   7   3 121.012 17.5352   6
  11   7  -3 131.466 16.4627   4
  11   7  -3 138.084 15.7398   5
 -11   7   3 113.276 16.6042   1
  -9  -7   3 434.483 27.5421   7
   9  -7  -3 518.952 32.5683   7
  -9  -7   3 419.472 25.4584   8
   9  -7  -3 473.727 31.0339   4
   9  -7  -3 474.745 34.4885   7
  -9  -7   3 433.487 29.3132   7
   9  -7  -3 486.291 25.9753   8
  -9  -7   3 446.305 25.1100   8
  -9  -7   3 421.643 26.4470   3
  -9  -7   3 423.775 25.2065   9
   9  -7  -3 496.623 31.3494   5
   9  -7  -3 388.696 32.5162   6
  -9  -7   3 381.241 35.5093   6
  -9   7   3 456.938 30.5036   6
   9   7  -3 419.690 29.6302   4
   9   7  -3 379.592 31.4696   5
   9   7  -3 369.572 25.2065   1
  -9   7   3 461.060 31.6869   1
  -9   7   3 474.035 32.4249   7
   9   7  -3 404.876 30.0842   5
  -7  -7   3 32.0364 3.15151   8
  -7  -7   3 28.9374 6.18795   3
   7  -7  -3 38.4128 9.65350   4
  -7  -7   3 38.7429 5.44053   7
   7  -7  -3 34.5800 4.12064   8
  -7  -7   3 41.1522 13.7510   6
   7  -7  -3 30.0321 10.5200   6
  -7  -7   3 22.4327 4.20844   9
   7  -7  -3 27.8870 11.4408   7
  -7  -7   3 32.6299 6.45994   7
  -7  -7   3 30.7336 3.42226   8
   7   7  -3 28.4594 9.21604   4
   7   7  -3 38.7612 9.71511   5
   7   7  -3 31.5083 6.32365   1
   7   7  -3 40.3100 8.36655   1
   7   7  -3 35.0720 11.0044   5
  -7   7   3 40.8744 11.3403   7
  -7   7   3 36.3721 8.65860   6
  -7   7   3 46.4932 8.50498   5
   5  -7  -3 37.1390 9.03326   4
   5  -7  -3 52.9631 9.56426   6
   5  -7  -3 41.8903 4.71602   3
  -5  -7   3 33.0189 2.91491   8
  -5  -7   3 40.1187 4.62377   7
   5  -7  -3 35.3454 3.99238   8
  -5  -7   3 23.1390 11.4391   6
  -5  -7   3 50.6009 5.41528   3
  -5  -7   3 43.6124 5.38121   7
   5  -7  -3 29.7151 9.78945   7
   5  -7  -3 41.0680 8.87237   7
  -5  -7   3 35.6783 4.30123   9
  -5   7   3 36.7316 7.63495   6
  -5   7   3 40.9750 8.42302   1
   5   7  -3 47.8668 9.27271   5
   5   7  -3 36.9836 8.66027   4
  -5   7   3 44.3902 9.26854   5
   5   7  -3 41.1335 8.82932   5
  -5   7   3 46.2327 9.44972   7
   5   7  -3 44.9552 8.80679   1
   5   7  -3 26.9210 12.3165   6
   5   7  -3 38.1747 7.68210   1
   3  -7  -3 106.357 12.7318   4
   3  -7  -3 110.879 7.36758   8
   3  -7  -3 102.923 12.9857   1
  -3  -7   3 119.090 6.87404   7
  -3  -7   3 114.697 7.24538   9
  -3  -7   3 106.097 8.92110   3
   3  -7  -3 107.244 8.33069   3
  -3  -7   3 105.608 6.17194   8
   3  -7  -3 127.928 11.3850   7
   3  -7  -3 114.332 12.9319   7
  -3  -7   3 104.561 6.95108   7
   3   7  -3 130.396 14.2614   6
   3   7  -3 139.162 13.9940   4
  -3   7   3 154.339 14.3575   1
  -3   7   3 149.577 12.3512   6
  -3   7   3 157.746 15.5252   5
   3   7  -3 156.957 16.0781   6
   3   7  -3 152.066 14.6918   5
   3   7  -3 132.219 13.9384   5
   3   7  -3 147.100 14.6396   1
  -3   7   3 162.551 11.2697   6
   3   7  -3 116.222 14.0747   4
   3   7  -3 141.589 14.6679   1
  -1  -7   3 622.821 30.9199   3
  -1  -7   3 543.697 30.0588   7
  -1  -7   3 553.654 30.0264   9
  -1  -7   3 549.526 33.8321   4
   1  -7  -3 558.684 30.2556   8
  -1  -7   3 522.996 29.9846   7
  -1  -7   3 483.343 29.4982   8
   1  -7  -3 537.484 33.1126   7
   1  -7  -3 499.028 29.7869   9
   1  -7  -3 549.729 32.3910   7
  -1  -7   3 529.836 29.4991   8
   1  -7  -3 576.708 34.9416   1
   1  -7  -3 579.411 30.7053   3
   1  -7  -3 511.520 35.0531   4
  -1   7   3 547.544 30.7911   6
  -1   7   3 606.340 35.1334   1
   1   7  -3 522.581 35.4801   1
  -1   7   3 525.981 30.8796   6
   1   7  -3 516.277 34.5772   4
   1   7  -3 577.251 34.8434   5
  -1   7   3 618.668 32.9781   7
   1   7  -3 556.710 34.5066   1
  -1   7   3 529.351 35.1672   5
   1   7  -3 522.224 34.6672   6
   1   7  -3 560.081 34.7142   5
   1   7  -3 527.154 34.7421   6
  -1   7   3 548.366 32.1807   7
   1  -7   3 16.1656 7.03734   5
   1  -7   3 20.2332 4.36442   7
  -1  -7  -3 19.3815 2.91027   9
   1  -7   3 16.8318 4.11582   3
   1  -7   3 17.6224 1.75254   8
  -1  -7  -3 9.80416 9.31904   7
   1  -7   3 22.9764 3.68581   7
  -1  -7  -3 12.0939 7.11404   1
  -1  -7  -3 20.5137 6.88041   4
   1  -7   3 19.8374 2.00242   8
  -1  -7  -3 16.7496 2.34059   8
   1  -7   3 26.5050 6.40461   4
   1  -7   3 17.2747 2.79349   9
  -1  -7  -3 19.0012 4.56753   3
  -1  -7  -3 18.5068 7.11572   7
  -1   7  -3 26.0841 7.35951   1
  -1   7  -3 34.6577 8.07158   5
   1   7   3 20.7789 4.38107   7
   1   7   3 34.4969 5.03030   6
  -1   7  -3 28.8274 8.19689   1
   1   7   3 26.9421 4.64299   6
   1   7   3 36.5244 8.99597   5
   1   7   3 36.4601 5.42568   7
   1   7   3 44.5260 8.32413   1
  -1   7  -3 47.8306 10.0847   6
  -1   7  -3 19.6907 10.3243   4
  -1   7  -3 43.1401 8.52989   6
   3  -7   3 261.042 21.3611   4
  -3  -7  -3 270.269 15.6010   9
  -3  -7  -3 278.308 19.6853   1
   3  -7   3 261.182 15.4908   8
  -3  -7  -3 259.759 15.5959   8
  -3  -7  -3 290.825 16.9951   3
   3  -7   3 273.035 15.2775   8
   3  -7   3 250.067 15.7991   3
  -3  -7  -3 275.541 19.1784   7
   3  -7   3 270.213 17.8336   7
   3  -7   3 276.019 18.1764   7
   3  -7   3 325.955 20.6859   5
   3  -7   3 256.817 15.3573   9
   3   7   3 247.817 17.6100   6
   3   7   3 277.117 20.8890   4
   3   7   3 264.682 20.4182   5
  -3   7  -3 267.545 20.2337   6
  -3   7  -3 278.398 22.4188   1
  -3   7  -3 253.265 22.7967   4
   3   7   3 293.355 17.5490   7
   3   7   3 266.619 18.8995   1
  -5  -7  -3 152.050 15.8682   7
  -5  -7  -3 123.945 14.9365   6
   5  -7   3 128.368 16.9647   6
  -5  -7  -3 140.561 10.4066   3
   5  -7   3 153.021 15.2577   5
   5  -7   3 128.315 14.1890   4
  -5  -7  -3 140.481 15.0035   7
   5  -7   3 147.463 8.75034   8
  -5  -7  -3 130.597 8.79622   8
   5  -7   3 140.306 13.1040   7
   5   7   3 123.053 14.2755   4
   5   7   3 117.328 12.4036   1
   5   7   3 130.985 15.8057   5
  -5   7  -3 103.639 14.7208   4
   5   7   3 128.858 12.5147   7
  -5   7  -3 139.773 15.3443   6
   5   7   3 134.883 15.5361   6
  -5   7  -3 124.738 12.4724   7
  -5   7  -3 143.257 14.8294   1
   5   7   3 138.540 11.7449   1
  -7  -7  -3 208.995 12.9144   8
   7  -7   3 264.262 23.5353   5
   7  -7   3 198.833 22.0486   7
   7  -7   3 206.432 18.6334   4
  -7  -7  -3 203.246 20.4040   6
   7  -7   3 205.867 12.9380   8
  -7  -7  -3 208.907 12.7881   9
  -7  -7  -3 202.148 21.4885   7
   7  -7   3 230.803 19.0768   7
  -7  -7  -3 207.580 17.5465   7
  -7  -7  -3 208.863 14.3189   3
   7   7   3 207.079 21.8866   5
   7   7   3 203.007 17.4805   7
  -7   7  -3 206.064 19.0295   7
   7   7   3 216.902 21.3904   6
  -7   7  -3 209.329 19.7976   1
  -7   7  -3 215.049 22.2594   6
   7   7   3 204.896 12.7753   1
   7   7   3 201.688 19.2874   4
   7   7   3 192.845 12.3841   1
  -9  -7  -3 60.1629 15.8530   6
  -9  -7  -3 75.3573 13.3410   7
   9  -7   3 73.1292 12.7669   7
  -9  -7  -3 73.2474 13.8306   7
  -9  -7  -3 56.7657 7.21562   3
  -9  -7  -3 60.9364 6.05477   9
   9  -7   3 57.7416 6.80928   8
   9  -7   3 55.4206 10.5098   4
  -9  -7  -3 66.1370 6.41657   8
   9  -7   3 56.3235 13.4741   5
   9   7   3 44.9628 17.3014   6
   9   7   3 82.6618 13.5737   4
   9   7   3 79.2014 17.1045   5
  -9   7  -3 62.4736 14.5003   1
  -9   7  -3 77.9049 14.8791   6
 -11  -7  -3 29.0730 14.2346   7
 -11  -7  -3 10.9973 4.02779   9
 -11  -7  -3 19.3703 5.86936   3
  11  -7   3 18.0512 5.07860   8
 -11  -7  -3 24.5139 26.0785   6
  11  -7   3 18.9114 15.5136   4
  11  -7   3 1.33869 16.3903   7
  11  -7   3 -1.1649 13.8543   5
 -11  -7  -3 10.5538 4.18818   8
  11   7   3 37.2621 14.4338   5
 -11   7  -3 0.19378 15.6929   6
 -11   7  -3 29.0627 12.5564   1
  11   7   3 18.7598 13.4622   4
  13  -7   3 15.0457 15.1283   4
 -13  -7  -3 -6.2653 15.2546   7
 -13  -7  -3 1.96564 5.57190   9
 -13  -7  -3 25.4443 7.01966   3
 -13  -7  -3 4.52974 5.69345   8
  13  -7   3 26.5439 20.9454   5
  13  -7   3 20.2984 5.77531   8
 -13  -7  -3 22.9067 23.6246   6
  13  -7   3 -13.385 21.0776   7
  13   7   3 12.9443 19.3063   5
 -13   7  -3 -6.0673 16.3016   1
  13   7   3 29.6154 16.8142   4
 -13   7  -3 19.6402 23.0957   6
 -14  -8   3 73.0460 7.67106   8
  14  -8  -3 64.9275 21.2169   4
  14  -8  -3 54.3463 20.5759   5
 -14  -8   3 140.281 33.3607   6
  14  -8  -3 121.108 12.0241   8
  14  -8  -3 79.9321 21.5342   7
 -14   8   3 63.0594 26.4940   6
  14   8  -3 128.057 25.6995   4
 -12  -8   3 51.2539 12.3500   7
 -12  -8   3 25.0829 25.4747   6
  12  -8  -3 25.4217 6.24683   8
  12  -8  -3 51.9173 16.2997   5
  12  -8  -3 38.6086 14.0797   4
 -12  -8   3 29.3893 4.24734   8
  12  -8  -3 0.34066 14.7993   7
 -12  -8   3 26.8688 5.10660   9
 -12  -8   3 22.3075 8.41874   3
  12   8  -3 58.0213 16.9021   4
  12   8  -3 44.2257 14.9365   5
 -12   8   3 16.3701 14.5990   1
 -12   8   3 12.3840 19.2855   6
  10  -8  -3 72.4565 7.41263   8
 -10  -8   3 82.3567 7.00946   9
 -10  -8   3 74.5468 9.07390   3
 -10  -8   3 43.7502 17.5702   6
 -10  -8   3 56.3869 9.63321   7
  10  -8  -3 77.2425 15.2322   5
  10  -8  -3 66.8965 15.5093   7
 -10  -8   3 72.8056 13.0245   7
 -10  -8   3 66.6870 5.84649   8
  10  -8  -3 70.7031 16.2655   4
  10   8  -3 58.8211 14.6071   5
  10   8  -3 60.2884 14.3841   4
 -10   8   3 62.1476 13.8042   1
 -10   8   3 60.3176 15.3724   6
  -8  -8   3 112.482 9.99897   3
   8  -8  -3 100.957 14.2274   4
  -8  -8   3 100.573 7.49314   8
  -8  -8   3 113.962 11.8940   7
   8  -8  -3 87.8461 20.8795   6
  -8  -8   3 124.702 8.34666   9
  -8  -8   3 118.603 7.38068   8
  -8  -8   3 101.169 18.4774   6
  -8  -8   3 100.657 11.8541   7
   8   8  -3 122.002 15.1165   5
   8   8  -3 101.668 15.1879   4
  -8   8   3 86.0680 17.1312   1
   8   8  -3 110.852 12.5858   1
  -8   8   3 109.895 14.5872   5
  -8   8   3 102.632 13.2782   6
   6  -8  -3 30.8325 8.18326   7
   6  -8  -3 39.4839 9.64428   4
  -6  -8   3 21.2001 15.0903   6
  -6  -8   3 32.4026 5.91486   7
  -6  -8   3 33.3840 4.11308   9
  -6  -8   3 32.8061 5.25016   7
  -6  -8   3 30.1357 3.24241   8
   6  -8  -3 40.9594 12.1954   7
  -6  -8   3 29.0690 3.21567   8
  -6  -8   3 28.5400 6.62410   3
   6  -8  -3 31.7354 4.26729   8
   6  -8  -3 44.0695 11.7733   6
  -6   8   3 25.3920 11.7963   7
  -6   8   3 41.1766 10.9949   1
   6   8  -3 12.5119 10.6553   1
  -6   8   3 46.4453 12.3432   5
  -6   8   3 26.6719 8.63777   6
   6   8  -3 30.1130 8.68306   5
   6   8  -3 24.4417 9.35203   4
   6   8  -3 28.1306 8.07358   1
  -4  -8   3 219.699 14.4309   3
   4  -8  -3 210.962 12.6957   8
   4  -8  -3 199.471 18.1833   4
   4  -8  -3 250.788 21.8850   7
  -4  -8   3 205.266 12.4679   7
   4  -8  -3 201.731 13.3231   3
  -4  -8   3 197.694 12.5450   7
  -4  -8   3 200.021 11.4065   8
   4   8  -3 213.131 20.9894   4
  -4   8   3 214.062 19.4563   1
   4   8  -3 204.455 22.8778   6
   4   8  -3 193.334 22.0999   6
   4   8  -3 236.916 19.2132   1
   4   8  -3 219.300 21.8258   1
  -4   8   3 222.309 16.4505   6
  -4   8   3 235.719 19.1752   7
   4   8  -3 237.039 20.5978   5
  -2  -8   3 329.461 22.3454   3
  -2  -8   3 326.198 19.2174   8
  -2  -8   3 394.049 20.2302   9
   2  -8  -3 360.620 20.9205   3
   2  -8  -3 357.438 20.2559   8
  -2  -8   3 334.695 19.2691   8
   2  -8  -3 388.484 24.9966   7
   2  -8  -3 373.554 26.0958   4
   2   8  -3 383.486 29.9963   1
   2   8  -3 389.622 26.4617   4
  -2   8   3 382.195 23.8476   7
   2   8  -3 371.113 26.5452   1
   2   8  -3 390.907 26.5700   5
  -2   8   3 388.404 27.8807   5
   2   8  -3 335.012 29.0181   6
  -2   8   3 413.259 22.9953   6
   2   8  -3 362.149 27.9608   6
  -2   8   3 377.361 22.9657   6
  -2   8   3 447.790 28.9697   1
   0  -8   3 65.2916 5.51302   9
   0  -8   3 65.0782 6.77608   7
   0  -8   3 77.4332 10.3475   4
   0  -8  -3 63.3284 10.1609   7
   0  -8  -3 64.7854 6.51534   8
   0  -8  -3 64.2027 11.7932   1
   0  -8   3 67.0437 4.16550   8
   0  -8   3 61.1023 4.15750   8
   0  -8  -3 58.1404 9.39466   7
   0  -8  -3 59.0052 12.4057   4
   0  -8  -3 59.5075 5.23923   9
   0  -8   3 69.8381 7.05103   7
   0  -8  -3 62.3486 5.44591   8
   0  -8  -3 63.0477 7.73474   3
   0  -8   3 67.6240 7.19126   3
   0   8  -3 82.0213 12.6233   1
   0   8   3 69.1101 6.81947   6
   0   8   3 82.7722 8.42324   6
   0   8  -3 104.258 14.9198   6
   0   8   3 90.6436 13.1203   5
   0   8  -3 75.6561 10.7695   6
   0   8  -3 77.8166 12.1103   5
   0   8   3 98.5391 12.6712   1
   0   8   3 89.2798 8.96700   7
   2  -8   3 383.862 27.0871   5
   2  -8   3 365.126 21.1471   8
   2  -8   3 431.232 25.4651   7
   2  -8   3 368.438 21.2698   8
  -2  -8  -3 406.182 23.0664   3
  -2  -8  -3 359.768 22.0610   8
   2  -8   3 366.286 21.2865   9
  -2  -8  -3 367.397 21.6229   8
   2  -8   3 383.075 22.1319   3
   2  -8   3 339.497 26.5530   4
  -2  -8  -3 371.367 26.5273   7
  -2  -8  -3 388.593 28.2908   1
  -2  -8  -3 414.961 21.5719   9
  -2  -8  -3 403.147 27.0660   4
   2  -8   3 368.833 23.7081   7
   2   8   3 333.632 20.4290   7
  -2   8  -3 330.279 24.9564   6
   2   8   3 336.529 21.3544   6
  -2   8  -3 334.533 28.8788   6
   2   8   3 346.532 26.7848   5
  -2   8  -3 349.197 24.5834   1
   2   8   3 365.317 23.1109   1
  -4  -8  -3 309.086 19.5899   3
  -4  -8  -3 314.570 22.5449   7
   4  -8   3 320.923 17.5406   8
  -4  -8  -3 289.233 17.7910   8
   4  -8   3 315.799 21.6205   7
   4  -8   3 291.168 17.7467   8
   4  -8   3 296.459 21.0409   7
   4  -8   3 328.227 25.4289   4
   4  -8   3 312.607 24.0496   5
  -4  -8  -3 298.338 23.8805   7
   4   8   3 283.192 17.9689   7
   4   8   3 282.923 23.3833   1
   4   8   3 279.733 21.3743   6
  -4   8  -3 326.505 24.9478   1
   4   8   3 293.486 20.3591   1
  -4   8  -3 258.527 23.0239   6
   6  -8   3 136.682 15.7802   4
   6  -8   3 165.943 15.4602   7
  -6  -8  -3 147.673 16.6285   6
  -6  -8  -3 165.784 10.5379   9
   6  -8   3 146.060 16.0369   7
  -6  -8  -3 157.498 16.9993   7
   6  -8   3 171.436 10.4689   8
  -6  -8  -3 163.408 12.3451   3
  -6  -8  -3 172.140 17.6966   7
   6  -8   3 168.907 20.0880   5
  -6  -8  -3 165.072 10.4972   8
   6   8   3 144.250 15.4760   1
  -6   8  -3 188.587 19.4132   1
  -6   8  -3 165.564 18.3605   6
   6   8   3 190.089 20.5889   4
   6   8   3 175.836 19.4853   6
  -6   8  -3 180.193 17.3852   7
   6   8   3 171.661 14.8322   1
   6   8   3 183.684 15.0759   7
   6   8   3 161.747 19.6603   5
   8  -8   3 126.448 8.97682   8
  -8  -8  -3 132.395 8.87719   8
   8  -8   3 119.935 13.5495   7
  -8  -8  -3 103.210 16.8935   6
  -8  -8  -3 135.994 9.16836   9
   8  -8   3 137.133 16.6077   5
   8  -8   3 113.604 17.6470   4
  -8  -8  -3 111.215 12.0202   3
  -8  -8  -3 113.074 14.0186   7
  -8   8  -3 119.515 18.7400   1
   8   8   3 152.493 19.8103   5
  -8   8  -3 151.785 20.0424   6
   8   8   3 127.547 19.5246   4
 -10  -8  -3 9.61402 3.73925   8
 -10  -8  -3 20.0358 5.31984   9
 -10  -8  -3 -0.5664 19.0188   6
  10  -8   3 32.5923 12.8504   5
  10  -8   3 -20.084 14.8397   7
  10  -8   3 24.1642 17.2817   4
 -10  -8  -3 4.55796 5.99105   3
  10  -8   3 -3.9622 4.17215   8
 -10  -8  -3 24.4073 12.3340   7
 -10   8  -3 -20.327 11.1875   1
  10   8   3 -3.6902 14.8837   5
 -10   8  -3 32.1255 18.1215   6
  10   8   3 11.3734 13.5655   4
  12  -8   3 65.8304 19.7571   5
 -12  -8  -3 46.9487 6.16161   8
 -12  -8  -3 66.9536 16.6329   7
  12  -8   3 32.6432 18.6722   7
 -12  -8  -3 49.2320 21.3927   6
  12  -8   3 14.0025 20.5164   4
  12  -8   3 50.1347 6.65347   8
  12   8   3 39.8920 16.1037   5
  12   8   3 68.6331 18.8852   4
 -12   8  -3 45.5225 25.2192   6
 -12   8  -3 20.0440 18.7655   1
 -11  -9   3 -3.1193 6.73625   3
 -11  -9   3 -2.2842 26.1309   6
 -11  -9   3 3.24521 3.35496   8
  11  -9  -3 0.01406 14.7582   4
  11  -9  -3 -4.8186 5.60612   8
 -11  -9   3 -3.6718 9.67984   7
 -11  -9   3 0.46986 5.61201   9
 -11   9   3 2.83712 14.9415   1
  11   9  -3 1.50029 13.3714   5
  11   9  -3 -7.3232 16.8141   4
 -11   9   3 13.8542 16.4803   5
  -9  -9   3 11.1164 9.48922   7
  -9  -9   3 10.3651 6.31346   3
  -9  -9   3 13.9041 20.2288   6
   9  -9  -3 -5.4866 14.9486   4
  -9  -9   3 16.9682 3.67610   8
  -9  -9   3 19.7316 3.06306   8
  -9  -9   3 8.50389 4.24209   9
  -9  -9   3 4.64351 7.77197   7
   9   9  -3 15.4729 13.8038   4
  -9   9   3 13.5008 15.7161   5
   9   9  -3 8.65048 15.4195   5
  -9   9   3 -14.916 16.8477   1
  -9   9   3 7.02853 14.8896   6
  -7  -9   3 105.208 6.55958   8
   7  -9  -3 105.239 11.7021   7
   7  -9  -3 101.577 8.34344   8
   7  -9  -3 114.654 16.0724   4
  -7  -9   3 110.053 18.3584   6
  -7  -9   3 93.8123 6.69972   8
[truncated: 2,128,823 more chars]
