# Supplementary material for: Crystal structures of bis­[(9S,13S,14S)-3-meth­oxy-17-methyl­morphinanium] tetra­chlorido­cobaltate and tetra­chlorido­cuprate
Source: Acta Crystallogr E Crystallogr Commun. 2017 Jan 1;73(Pt 1):63–7. doi: 10.1107/S2056989016019939 (PMC5209774; doi:10.1107/S2056989016019939)
Supplement: Supplementary file 2 [file e-73-00063-asup2.hkl]

data_a                                                                          
_shelx_title ' a_a.res in C2'                                                   
_shelx_refln_list_code          4                                               
_shelx_F_calc_maximum      183.54                                               
_exptl_crystal_F_000       786.00                                               
_reflns_d_resolution_high  0.7383                                               
                                                                                
loop_                                                                           
 _space_group_symop_operation_xyz                                               
 'x, y, z'                                                                      
 '-x, y, -z'                                                                    
 'x+1/2, y+1/2, z'                                                              
 '-x+1/2, y+1/2, -z'                                                            
                                                                                
_cell_length_a    13.8447                                                       
_cell_length_b     9.2316                                                       
_cell_length_c    14.7018                                                       
_cell_angle_alpha  90.000                                                       
_cell_angle_beta   99.605                                                       
_cell_angle_gamma  90.000                                                       
                                                                                
_shelx_F_squared_multiplier     1.000                                           
                                                                                
loop_                                                                           
 _refln_index_h                                                                 
 _refln_index_k                                                                 
 _refln_index_l                                                                 
 _refln_F_squared_calc                                                          
 _refln_F_squared_meas                                                          
 _refln_F_squared_sigma                                                         
 _refln_observed_status                                                         
   0 -12   0        235.32        253.44        14.63 o                         
   2 -12   0        465.33        525.51        28.92 o                         
   4 -12   0          7.77         16.61        12.48 o                         
   1 -11   0          6.41         -1.21         6.72 o                         
   3 -11   0        262.46        268.84        15.01 o                         
   5 -11   0        158.14        204.20        18.11 o                         
   7 -11   0        183.42        244.89        22.71 o                         
   0 -10   0        208.62        206.01        15.45 o                         
   2 -10   0         27.87         35.65         6.37 o                         
   4 -10   0        768.08        801.09        21.10 o                         
   6 -10   0        604.74        725.38        30.33 o                         
   8 -10   0         83.82         77.70        13.32 o                         
  10 -10   0         55.78         73.93        24.68 o                         
   1  -9   0          6.60         -3.28         3.68 o                         
   3  -9   0        103.06         79.14         7.18 o                         
   5  -9   0       1828.77       1903.30        41.00 o                         
   7  -9   0        369.56        404.88        12.51 o                         
   9  -9   0        316.34        364.97        14.65 o                         
  11  -9   0         37.53         34.46        20.46 o                         
   0  -8   0        898.26        852.06        21.12 o                         
   2  -8   0        312.73        275.72         8.62 o                         
   4  -8   0        315.93        285.57         8.76 o                         
   6  -8   0       1470.61       1377.10        25.64 o                         
   8  -8   0        196.25        218.20        14.75 o                         
  10  -8   0        259.06        262.18        19.49 o                         
  12  -8   0        240.35        197.61        14.97 o                         
  14  -8   0        178.23        181.42        20.81 o                         
   1  -7   0       2824.22       2629.54        39.77 o                         
   3  -7   0        261.06        240.84         6.47 o                         
   5  -7   0        842.64        799.08        15.96 o                         
   7  -7   0        902.91        899.22        19.48 o                         
   9  -7   0        201.95        187.02        15.56 o                         
  11  -7   0        569.89        612.58        19.01 o                         
  13  -7   0        126.56        112.18        11.71 o                         
  15  -7   0        166.74        198.43        29.96 o                         
   0  -6   0       6676.30       6209.51       128.33 o                         
   2  -6   0       2950.55       2842.79        46.15 o                         
   4  -6   0        755.69        727.82        14.26 o                         
   6  -6   0        304.16        281.69         7.94 o                         
   8  -6   0        317.42        299.84        10.51 o                         
  10  -6   0        767.24        816.69        26.66 o                         
  12  -6   0        654.79        693.62        21.83 o                         
  14  -6   0        180.74        169.83        18.41 o                         
  16  -6   0         46.71         21.20        44.93 o                         
   1  -5   0       6076.29       6014.01        91.21 o                         
   3  -5   0       1231.52       1136.58        17.92 o                         
   5  -5   0        922.71        947.57        16.82 o                         
   7  -5   0       1830.71       1744.63        28.77 o                         
   9  -5   0       1168.92       1173.15        22.82 o                         
  11  -5   0        396.39        434.84        14.74 o                         
  13  -5   0        828.80        828.09        23.42 o                         
  15  -5   0          9.90          4.81        11.80 o                         
   0  -4   0       1318.91       1417.72        33.34 o                         
   2  -4   0       4800.52       4898.17        72.07 o                         
   4  -4   0       4336.04       4544.86        71.76 o                         
   6  -4   0       5850.35       5900.63        84.51 o                         
   8  -4   0       1059.79        994.72        21.19 o                         
  10  -4   0        548.13        588.97        16.52 o                         
  12  -4   0        809.88        785.50        22.94 o                         
  14  -4   0          4.02          8.70        11.17 o                         
  16  -4   0        121.13        118.26        24.66 o                         
   1  -3   0       7135.23       7750.92       145.95 o                         
   3  -3   0       9951.95      10595.51       166.31 o                         
   5  -3   0      10442.35      10432.30       147.02 o                         
   7  -3   0       4880.17       4798.43        71.65 o                         
   9  -3   0         54.73         58.63         5.04 o                         
  11  -3   0        932.49        930.33        20.22 o                         
  13  -3   0        526.89        554.06        17.57 o                         
  15  -3   0        192.20        166.91        16.16 o                         
  17  -3   0         88.26         71.02        18.72 o                         
   0  -2   0      11469.68      12945.01       381.84 o                         
   2  -2   0      14723.91      16658.48       306.44 o                         
   4  -2   0       4814.54       4840.15        71.37 o                         
   6  -2   0       2681.85       2705.99        39.59 o                         
   8  -2   0       3342.31       3339.51        47.65 o                         
  10  -2   0       1607.50       1468.21        23.67 o                         
  12  -2   0       1473.78       1368.92        24.39 o                         
  14  -2   0        306.38        352.51        14.56 o                         
  16  -2   0        128.99        121.00        20.21 o                         
  18  -2   0        160.31        123.32        22.29 o                         
   3  -1   0       3149.69       3331.59        55.47 o                         
   5  -1   0        241.62        256.18         6.46 o                         
   7  -1   0       1675.90       1579.25        23.62 o                         
   9  -1   0       3138.64       3065.15        44.20 o                         
  11  -1   0       3587.61       3463.01        55.88 o                         
  13  -1   0        204.32        213.70         9.79 o                         
  15  -1   0        153.83        155.16        19.87 o                         
  17  -1   0        139.92        135.12        21.60 o                         
   2   0   0       2460.61       2641.63        65.41 o                         
   4   0   0         30.42         22.92         3.22 o                         
   6   0   0         84.43         78.25         4.08 o                         
   8   0   0       4243.94       4285.37        62.32 o                         
  10   0   0        784.43        775.01        14.87 o                         
  12   0   0       3132.56       3041.60        50.68 o                         
  14   0   0          4.21          4.07         9.99 o                         
  16   0   0        251.59        218.85        23.24 o                         
  18   0   0          4.32         14.72        14.24 o                         
   3   1   0       3534.12       3782.33        60.17 o                         
   5   1   0        257.17        278.60         8.39 o                         
   7   1   0       1890.65       1818.76        31.48 o                         
   9   1   0       3429.29       3462.76        51.30 o                         
  11   1   0       3272.51       3176.94        54.23 o                         
  13   1   0        224.65        233.51        11.81 o                         
  15   1   0        148.10        141.49        11.83 o                         
  17   1   0        169.02        195.10        31.09 o                         
   0   2   0      11491.89      13041.99       249.54 o                         
   2   2   0      14067.75      15707.94       335.13 o                         
   4   2   0       4901.25       4936.58        99.35 o                         
   6   2   0       2695.78       2717.39        46.08 o                         
   8   2   0       3521.69       3608.50        62.76 o                         
  10   2   0       1407.80       1268.65        23.13 o                         
  12   2   0       1389.19       1291.45        28.28 o                         
  14   2   0        274.16        303.40        22.59 o                         
  16   2   0        141.17        129.04        18.74 o                         
  18   2   0        174.21        157.85        25.07 o                         
   1   3   0       7356.72       8180.79       147.38 o                         
   3   3   0       9788.85      10917.13       164.78 o                         
   5   3   0      10493.34      10679.64       171.79 o                         
   7   3   0       5005.98       5171.52        87.48 o                         
   9   3   0         29.82         51.33         8.22 o                         
  11   3   0       1047.07       1002.46        25.10 o                         
  13   3   0        469.57        452.37        19.88 o                         
  15   3   0        199.59        219.88        18.40 o                         
  17   3   0         91.16         88.06        32.71 o                         
   0   4   0       1236.64       1474.24        30.45 o                         
   2   4   0       5030.56       5399.60        89.81 o                         
   4   4   0       4211.32       4510.07        67.14 o                         
   6   4   0       5845.34       5872.47        97.35 o                         
   8   4   0        904.14        876.35        20.83 o                         
  10   4   0        646.81        719.31        28.44 o                         
  12   4   0        857.46        870.99        41.46 o                         
  14   4   0         14.06          4.25        44.21 o                         
  16   4   0        124.96         58.22        34.67 o                         
   1   5   0       5897.24       6071.36        86.67 o                         
   3   5   0       1436.70       1345.07        24.35 o                         
   5   5   0        835.36        877.02        16.42 o                         
   7   5   0       1622.53       1588.30        31.71 o                         
   9   5   0       1250.51       1245.12        35.22 o                         
  11   5   0        356.89        362.78        26.42 o                         
  13   5   0        909.16        916.08        46.59 o                         
  15   5   0         17.52         38.35        40.34 o                         
   0   6   0       6879.38       6386.04       134.75 o                         
   2   6   0       2881.06       2954.63        47.44 o                         
   4   6   0        872.05        913.71        18.65 o                         
   6   6   0        255.67        229.33        11.71 o                         
   8   6   0        343.39        345.70        17.58 o                         
  10   6   0        672.88        691.36        36.23 o                         
  12   6   0        712.19        726.04        42.01 o                         
  14   6   0        203.13        151.38        33.65 o                         
  16   6   0         29.53       -115.14       115.14 o                         
   1   7   0       2742.13       2564.09        41.32 o                         
   3   7   0        264.78        291.52        10.98 o                         
   5   7   0        912.54        899.62        24.62 o                         
   7   7   0        913.46        877.20        30.99 o                         
   9   7   0        146.49        126.42        17.20 o                         
  11   7   0        539.16        507.16        41.90 o                         
  13   7   0        114.59         92.62        32.01 o                         
  15   7   0        161.98         49.36        78.63 o                         
   0   8   0        884.32        895.96        36.25 o                         
   2   8   0        325.38        344.82        14.25 o                         
   4   8   0        250.87        228.76        13.23 o                         
   6   8   0       1540.01       1458.86        37.81 o                         
   8   8   0        197.04        167.44        25.01 o                         
  10   8   0        298.36        323.19        66.03 o                         
  12   8   0        211.80        240.64        45.42 o                         
  14   8   0        160.58         76.92        75.23 o                         
   1   9   0         16.88         14.15        13.27 o                         
   3   9   0         81.57         62.58        13.45 o                         
   5   9   0       1764.70       1919.19        45.64 o                         
   7   9   0        403.44        408.02        26.99 o                         
   9   9   0        353.17        395.45        37.77 o                         
  11   9   0         24.67          9.83        35.38 o                         
   0  10   0        241.20        240.12        28.76 o                         
   2  10   0         31.28         29.52        16.59 o                         
   4  10   0        735.83        857.61        33.92 o                         
   6  10   0        604.94        676.16        71.38 o                         
   8  10   0        110.14         52.88        28.44 o                         
  10  10   0         53.63         -3.13        59.65 o                         
   1  11   0         11.79         25.62        26.18 o                         
   3  11   0        276.72        324.76        30.98 o                         
   5  11   0        151.62        228.62        35.27 o                         
   7  11   0        156.46        128.08        36.61 o                         
   0  12   0        191.95        158.77        48.01 o                         
   2  12   0        486.61        472.50        39.82 o                         
   4  12   0         15.71         39.89        57.01 o                         
  -4 -12   1        127.31        156.44         8.42 o                         
  -2 -12   1         46.20         37.62        11.75 o                         
   0 -12   1         39.24         34.89         8.99 o                         
   2 -12   1        383.86        418.46        19.74 o                         
   4 -12   1        106.58        118.80        33.05 o                         
  -7 -11   1         20.96          5.16         7.66 o                         
  -5 -11   1        760.55        839.92        25.35 o                         
  -3 -11   1        150.16        164.08        11.59 o                         
  -1 -11   1         11.99          2.13         6.88 o                         
   1 -11   1         85.45         95.81         6.65 o                         
   3 -11   1        665.03        718.31        19.24 o                         
   5 -11   1         60.62         74.63         8.39 o                         
   7 -11   1        292.32        328.42        31.42 o                         
 -10 -10   1         11.57        -10.83        23.32 o                         
  -8 -10   1          6.45         22.67        11.55 o                         
  -6 -10   1       1325.62       1413.76        30.47 o                         
  -4 -10   1        591.61        625.04        15.61 o                         
  -2 -10   1         33.01         41.12         8.44 o                         
   0 -10   1         98.73         95.08         5.89 o                         
   2 -10   1         37.15         43.83         5.97 o                         
   4 -10   1        536.17        587.83        17.34 o                         
   6 -10   1        732.42        758.53        21.74 o                         
   8 -10   1         24.89         49.94         8.24 o                         
  10 -10   1         94.90        203.82        68.98 o                         
 -11  -9   1         17.40          5.16        17.74 o                         
  -9  -9   1         45.04         41.57         9.85 o                         
  -7  -9   1        931.62        919.21        23.50 o                         
  -5  -9   1        779.99        783.45        24.64 o                         
  -3  -9   1        356.51        356.01        10.79 o                         
  -1  -9   1        367.90        358.74         8.60 o                         
   1  -9   1        212.96        216.90         6.65 o                         
   3  -9   1        180.08        183.82         7.89 o                         
   5  -9   1        619.28        660.26        16.21 o                         
   7  -9   1        714.41        776.89        31.62 o                         
   9  -9   1        269.29        296.05        14.60 o                         
  11  -9   1        113.68        105.67        19.05 o                         
 -14  -8   1        100.71         90.51        21.57 o                         
 -12  -8   1         12.54         -0.97        17.78 o                         
 -10  -8   1        435.80        492.18        16.84 o                         
  -8  -8   1        777.09        788.42        19.83 o                         
  -6  -8   1        582.04        549.53        13.32 o                         
  -4  -8   1        120.82        128.41         6.52 o                         
  -2  -8   1        586.65        584.73        12.46 o                         
   0  -8   1        780.83        759.02        13.66 o                         
   2  -8   1       1899.16       1841.77        31.48 o                         
   4  -8   1         20.86         17.44         7.55 o                         
   6  -8   1        105.42        112.22         8.30 o                         
   8  -8   1        949.00        954.21        22.70 o                         
  10  -8   1         94.16        101.09        15.60 o                         
  12  -8   1        126.21        109.73        16.51 o                         
  14  -8   1        325.68        416.54       111.10 o                         
 -15  -7   1          8.43         20.68        30.32 o                         
 -13  -7   1         50.97         21.66        17.48 o                         
 -11  -7   1        647.87        804.72        24.07 o                         
  -9  -7   1       2774.22       2857.12        52.71 o                         
  -7  -7   1        525.04        505.20        12.41 o                         
  -5  -7   1          0.92         -1.26         4.03 o                         
  -3  -7   1        233.75        225.66         7.14 o                         
  -1  -7   1       2606.06       2515.13        37.02 o                         
   1  -7   1       2891.03       2760.24        45.06 o                         
   3  -7   1       1170.55       1133.55        19.76 o                         
   5  -7   1        587.72        555.60        14.13 o                         
   7  -7   1        888.49        872.70        23.61 o                         
   9  -7   1        571.02        599.66        17.85 o                         
  11  -7   1         89.29         75.99        10.72 o                         
  13  -7   1        289.99        322.78        15.74 o                         
  15  -7   1        147.80        133.04        23.19 o                         
 -16  -6   1          5.73         27.63        27.87 o                         
 -14  -6   1         66.67         71.02        13.32 o                         
 -12  -6   1       1125.66       1183.37        29.33 o                         
 -10  -6   1       2147.78       2124.28        42.55 o                         
  -8  -6   1        116.44        111.78         5.82 o                         
  -6  -6   1        163.62        159.33         5.82 o                         
  -4  -6   1         56.10         49.59         3.68 o                         
  -2  -6   1       2046.82       1983.30        34.33 o                         
   0  -6   1       3124.20       2956.75        42.64 o                         
   2  -6   1       2778.92       2710.10        40.97 o                         
   4  -6   1         40.81         48.98         4.86 o                         
   6  -6   1        720.15        670.51        18.16 o                         
   8  -6   1       1151.29       1120.55        22.97 o                         
  10  -6   1        172.89        172.51         9.32 o                         
  12  -6   1        500.03        510.59        20.71 o                         
  14  -6   1        231.81        235.93        14.11 o                         
  16  -6   1        268.51        329.59       145.96 o                         
 -17  -5   1        247.88        300.17        26.64 o                         
 -15  -5   1        164.37        170.42        12.91 o                         
 -13  -5   1        521.92        551.17        25.15 o                         
 -11  -5   1       1382.91       1323.22        29.25 o                         
  -9  -5   1        333.98        334.37        10.35 o                         
  -7  -5   1        993.90       1006.03        21.93 o                         
  -5  -5   1        539.73        482.87        11.00 o                         
  -3  -5   1       1119.79       1046.63        19.83 o                         
  -1  -5   1        292.06        306.37         8.82 o                         
   1  -5   1       5465.23       5374.84        82.00 o                         
   3  -5   1       1120.77       1030.29        18.01 o                         
   5  -5   1       2013.53       2121.91        33.36 o                         
   7  -5   1       1299.97       1200.55        21.65 o                         
   9  -5   1       2244.36       2168.14        38.64 o                         
  11  -5   1        236.08        232.50        13.28 o                         
  13  -5   1        535.77        552.76        23.84 o                         
  15  -5   1        297.81        329.77        17.58 o                         
 -16  -4   1        416.32        457.04        19.56 o                         
 -14  -4   1        280.21        293.85        13.33 o                         
 -12  -4   1        548.90        503.22        15.14 o                         
 -10  -4   1        284.80        266.91        10.51 o                         
  -8  -4   1        744.49        708.44        15.76 o                         
  -6  -4   1       4193.60       4297.44        62.19 o                         
  -4  -4   1       9658.21       9768.56       147.74 o                         
  -2  -4   1       1109.73       1119.36        18.39 o                         
   0  -4   1       1826.08       1800.26        32.95 o                         
   2  -4   1       5517.17       6059.19        87.47 o                         
   4  -4   1       6592.52       6512.32        95.66 o                         
   6  -4   1       1113.18       1141.42        19.00 o                         
   8  -4   1       1517.80       1441.82        27.26 o                         
  10  -4   1       1679.55       1598.14        30.05 o                         
  12  -4   1        241.43        255.71        13.27 o                         
  14  -4   1        172.47        169.69        25.15 o                         
  16  -4   1         70.93         69.74        12.28 o                         
 -17  -3   1        228.03        237.51        16.92 o                         
 -15  -3   1        521.82        555.64        22.91 o                         
 -13  -3   1        345.03        328.03        13.70 o                         
 -11  -3   1        400.98        378.76        11.60 o                         
  -9  -3   1        688.88        666.90        18.33 o                         
  -7  -3   1       2124.31       2196.80        35.07 o                         
  -5  -3   1       7111.76       7164.14       107.49 o                         
  -3  -3   1       7177.29       7081.53       103.35 o                         
  -1  -3   1       6511.19       6577.96       136.22 o                         
   1  -3   1       7106.29       7528.15       125.97 o                         
   3  -3   1       4480.08       4631.86        68.15 o                         
   5  -3   1       1855.47       1856.02        27.96 o                         
   7  -3   1        700.67        706.05        13.68 o                         
   9  -3   1        634.18        595.88        13.95 o                         
  11  -3   1        579.19        617.65        16.34 o                         
  13  -3   1        583.76        598.37        18.80 o                         
  15  -3   1         70.11         64.60        19.94 o                         
  17  -3   1         46.39         22.43        28.78 o                         
 -18  -2   1        391.15        390.98        24.37 o                         
 -16  -2   1        321.57        313.68        20.52 o                         
 -14  -2   1        117.60        114.84        15.06 o                         
 -12  -2   1         60.60         51.56         8.71 o                         
 -10  -2   1        670.70        646.52        14.36 o                         
  -8  -2   1       1631.37       1679.82        25.54 o                         
  -6  -2   1       4438.83       4482.19        64.34 o                         
  -4  -2   1       5597.57       5840.22        85.44 o                         
  -2  -2   1        969.25       1003.64        21.52 o                         
   0  -2   1      18975.60      21287.53       412.01 o                         
   2  -2   1        120.33        114.46         4.44 o                         
   4  -2   1       6841.33       7402.73       116.84 o                         
   6  -2   1       4263.71       4281.37        61.68 o                         
   8  -2   1       3703.73       3771.79        55.37 o                         
  10  -2   1        585.23        551.89        12.04 o                         
  12  -2   1       4018.14       3896.64        61.29 o                         
  14  -2   1        459.05        428.53        17.68 o                         
  16  -2   1         74.67         72.35        11.39 o                         
  18  -2   1         71.51         75.46        19.84 o                         
 -17  -1   1         63.68         75.98        18.55 o                         
 -15  -1   1        293.81        263.50        14.17 o                         
 -13  -1   1        710.79        685.78        17.33 o                         
 -11  -1   1       3844.55       3822.30        59.08 o                         
  -9  -1   1       1072.04       1085.24        18.71 o                         
  -7  -1   1        763.85        769.67        13.36 o                         
  -5  -1   1        175.66        189.72         5.87 o                         
  -3  -1   1      16943.10      19015.90       310.57 o                         
  -1  -1   1      11402.01      13386.81       421.39 o                         
   1  -1   1      25902.97      28820.86       636.16 o                         
   3  -1   1       8796.98       9947.40       156.06 o                         
   5  -1   1       1229.29       1244.43        19.05 o                         
   7  -1   1       2068.34       2026.00        28.69 o                         
   9  -1   1       4061.13       4051.74        55.82 o                         
  11  -1   1         74.79         68.33         8.18 o                         
  13  -1   1        802.40        771.84        19.55 o                         
  15  -1   1        597.34        599.81        24.49 o                         
  17  -1   1        154.26        170.40        17.15 o                         
 -18   0   1          8.38         18.76        13.89 o                         
 -16   0   1         37.75         38.93        12.17 o                         
 -14   0   1          3.26          0.10        10.34 o                         
 -12   0   1       3570.91       3568.98        58.13 o                         
 -10   0   1       1201.45       1197.20        24.04 o                         
  -8   0   1        711.44        698.62        13.22 o                         
  -6   0   1       1297.86       1481.31        24.44 o                         
  -4   0   1       2449.09       2808.76        47.43 o                         
  -2   0   1        272.09        458.97        12.84 o                         
   2   0   1       9886.48      11035.04       225.45 o                         
   4   0   1         71.58         57.26         4.16 o                         
   6   0   1        129.54        157.48         5.08 o                         
   8   0   1       2040.60       2123.24        34.98 o                         
  10   0   1       2345.75       2206.64        33.45 o                         
  12   0   1        115.77        109.43        10.46 o                         
  14   0   1       1733.26       1596.44        38.03 o                         
  16   0   1        506.59        477.80        21.70 o                         
  18   0   1          4.87        -12.75        14.50 o                         
 -17   1   1         81.35         83.10        16.04 o                         
 -15   1   1        287.05        269.82        14.56 o                         
 -13   1   1        634.59        596.08        17.04 o                         
 -11   1   1       3815.05       3814.63        61.30 o                         
  -9   1   1       1053.90       1067.33        18.44 o                         
  -7   1   1        890.66        907.21        16.44 o                         
  -5   1   1        124.05        142.86         5.57 o                         
  -3   1   1      16357.28      18240.21       284.96 o                         
  -1   1   1      10403.89       7801.45       312.89 o                         
   1   1   1      27011.51      28362.20       961.46 o                         
   3   1   1       8238.12       9327.77       157.08 o                         
   5   1   1       1138.82       1175.13        22.11 o                         
   7   1   1       2251.80       2199.36        35.75 o                         
   9   1   1       4131.25       4225.81        64.29 o                         
  11   1   1        113.19        134.10         7.83 o                         
  13   1   1        742.85        710.68        20.91 o                         
  15   1   1        546.39        548.67        25.83 o                         
  17   1   1        176.18        193.04        18.59 o                         
 -18   2   1        418.82        360.50        33.47 o                         
 -16   2   1        361.55        312.63        22.57 o                         
 -14   2   1         90.72         89.09         9.94 o                         
 -12   2   1         33.07         26.91         7.16 o                         
 -10   2   1        682.53        666.11        14.05 o                         
  -8   2   1       1769.75       1833.20        35.37 o                         
  -6   2   1       4388.60       4516.62        72.72 o                         
  -4   2   1       5730.06       6255.50       103.45 o                         
  -2   2   1       1156.11       1269.52        21.16 o                         
   0   2   1      18911.21      21677.44       338.70 o                         
   2   2   1        204.62        201.81         5.99 o                         
   4   2   1       6417.22       7050.50       131.58 o                         
   6   2   1       4511.92       4729.04        79.79 o                         
   8   2   1       3935.90       4137.75        71.05 o                         
  10   2   1        709.10        638.78        15.08 o                         
  12   2   1       3973.19       3807.27        73.74 o                         
  14   2   1        374.28        343.61        17.89 o                         
  16   2   1         66.49         54.53        20.93 o                         
  18   2   1         86.60         69.39        33.37 o                         
 -17   3   1        251.54        216.64        49.13 o                         
 -15   3   1        504.06        462.31        28.17 o                         
 -13   3   1        297.85        297.08        16.70 o                         
 -11   3   1        360.89        337.50        12.89 o                         
  -9   3   1        749.76        723.82        16.94 o                         
  -7   3   1       2033.86       2167.22        37.15 o                         
  -5   3   1       7037.31       7392.76       117.31 o                         
  -3   3   1       7184.38       7476.56       117.89 o                         
  -1   3   1       6700.13       6931.91       109.47 o                         
   1   3   1       6771.52       7431.41       112.39 o                         
   3   3   1       4801.26       4914.07        82.94 o                         
   5   3   1       1746.90       1754.89        31.59 o                         
   7   3   1        713.44        755.81        17.73 o                         
   9   3   1        738.16        732.28        19.99 o                         
  11   3   1        498.01        508.00        16.59 o                         
  13   3   1        579.65        617.73        24.80 o                         
  15   3   1         91.51         91.29        29.34 o                         
  17   3   1         47.03         69.43        37.61 o                         
 -16   4   1        403.11        336.35        41.76 o                         
 -14   4   1        279.14        238.71        26.80 o                         
 -12   4   1        603.09        615.12        29.35 o                         
 -10   4   1        259.08        247.42        15.01 o                         
  -8   4   1        676.98        654.03        18.54 o                         
  -6   4   1       4213.55       4346.98        77.07 o                         
  -4   4   1       9680.67       9972.06       157.50 o                         
  -2   4   1       1209.87       1265.22        21.43 o                         
   0   4   1       1995.30       2077.40        31.95 o                         
   2   4   1       5050.65       5476.14        87.15 o                         
   4   4   1       6872.37       6989.31       103.07 o                         
   6   4   1       1032.68       1087.93        26.73 o                         
   8   4   1       1458.27       1463.31        29.84 o                         
  10   4   1       1530.29       1511.61        39.01 o                         
  12   4   1        319.18        307.48        17.26 o                         
  14   4   1        188.03        120.58        36.41 o                         
  16   4   1         96.08         55.85        33.95 o                         
 -17   5   1        217.02        158.52        83.05 o                         
 -15   5   1        180.27        175.77        34.76 o                         
 -13   5   1        568.48        578.44        47.28 o                         
 -11   5   1       1421.17       1394.25        54.92 o                         
  -9   5   1        252.64        272.90        16.47 o                         
  -7   5   1       1012.57       1004.13        20.91 o                         
  -5   5   1        560.91        541.73        12.42 o                         
  -3   5   1       1192.90       1141.73        20.46 o                         
  -1   5   1        193.68        239.34         6.73 o                         
   1   5   1       5752.04       6001.52        93.92 o                         
   3   5   1       1117.27       1043.74        21.34 o                         
   5   5   1       2119.34       2235.87        36.82 o                         
   7   5   1       1154.49       1098.99        25.50 o                         
   9   5   1       2149.95       2087.66        51.29 o                         
  11   5   1        283.31        263.10        26.11 o                         
  13   5   1        601.90        538.22        35.43 o                         
  15   5   1        300.81        327.55        38.82 o                         
 -16   6   1          2.58          6.62        98.61 o                         
 -14   6   1         71.35         49.32        32.36 o                         
 -12   6   1       1145.27       1182.89        57.88 o                         
 -10   6   1       2123.90       2156.54        59.76 o                         
  -8   6   1        161.15        139.51         9.63 o                         
  -6   6   1        126.55        119.30        11.45 o                         
  -4   6   1         88.02         97.58         6.66 o                         
  -2   6   1       1849.07       1870.22        28.57 o                         
   0   6   1       3111.00       3037.16        46.89 o                         
   2   6   1       3020.59       3103.44        49.66 o                         
   4   6   1         68.10         61.91         5.53 o                         
   6   6   1        694.46        660.62        17.20 o                         
   8   6   1       1038.01       1025.53        33.04 o                         
  10   6   1        217.30        200.38        19.89 o                         
  12   6   1        546.76        567.44        44.77 o                         
  14   6   1        249.74        297.93        49.88 o                         
  16   6   1        242.22        104.87       132.64 o                         
 -15   7   1          3.11        -52.10        52.10 o                         
 -13   7   1         47.17        -11.19        58.08 o                         
 -11   7   1        623.37        667.38        45.69 o                         
  -9   7   1       2812.60       2994.21        95.18 o                         
  -7   7   1        505.96        476.09        20.99 o                         
  -5   7   1          3.97         14.42        11.04 o                         
  -3   7   1        276.87        290.90        10.92 o                         
  -1   7   1       2543.27       2530.91        40.65 o                         
   1   7   1       2758.47       2698.10        46.94 o                         
   3   7   1       1232.57       1232.76        24.59 o                         
   5   7   1        561.06        521.49        19.98 o                         
   7   7   1        897.17        826.63        24.52 o                         
   9   7   1        655.18        659.83        30.77 o                         
  11   7   1         95.87        105.45        30.27 o                         
  13   7   1        267.56        229.99        35.82 o                         
  15   7   1        142.67        140.01        57.29 o                         
 -14   8   1         79.30        112.16       107.07 o                         
 -12   8   1          3.88         33.36        33.35 o                         
 -10   8   1        421.21        509.25        42.07 o                         
  -8   8   1        764.35        826.47        36.08 o                         
  -6   8   1        663.63        658.93        27.18 o                         
  -4   8   1         85.38         92.93        11.90 o                         
  -2   8   1        626.69        627.52        20.93 o                         
   0   8   1        818.78        812.78        25.13 o                         
   2   8   1       1798.55       1760.61        37.11 o                         
   4   8   1         17.88         22.22         9.90 o                         
   6   8   1        145.78        138.88        14.22 o                         
   8   8   1       1027.74       1031.51        46.68 o                         
  10   8   1        111.22        118.44        29.61 o                         
  12   8   1        102.92        146.86        37.66 o                         
  14   8   1        290.12        166.45        72.87 o                         
 -11   9   1         10.88         19.25        42.35 o                         
  -9   9   1         65.99        153.45        49.91 o                         
  -7   9   1        902.89        876.55        37.47 o                         
  -5   9   1        850.90        856.69        25.81 o                         
  -3   9   1        327.81        352.45        16.61 o                         
  -1   9   1        433.03        466.94        19.25 o                         
   1   9   1        169.52        168.69        15.45 o                         
   3   9   1        134.16        125.66        14.60 o                         
   5   9   1        588.36        573.00        26.20 o                         
   7   9   1        780.07        878.39        47.39 o                         
   9   9   1        285.34        306.74        32.13 o                         
  11   9   1         90.10         94.49        36.07 o                         
 -10  10   1          8.28         94.81        74.07 o                         
  -8  10   1         15.62        -32.57        32.57 o                         
  -6  10   1       1290.95       1433.08        50.10 o                         
  -4  10   1        597.72        699.99        31.00 o                         
  -2  10   1         39.36         38.35        16.57 o                         
   0  10   1        119.71        118.57        18.84 o                         
   2  10   1         50.62         40.34        16.92 o                         
   4  10   1        479.97        469.21        24.40 o                         
   6  10   1        765.46        799.62        66.95 o                         
   8  10   1         14.24        -15.34        44.48 o                         
  10  10   1         93.07         43.89        51.51 o                         
  -7  11   1         18.43         15.86        38.04 o                         
  -5  11   1        725.33        942.55        56.75 o                         
  -3  11   1        159.04        175.35        28.22 o                         
  -1  11   1          4.95         -0.86        26.33 o                         
   1  11   1        116.81        124.47        26.81 o                         
   3  11   1        695.33        890.99        53.44 o                         
   5  11   1         53.65         -5.35        36.65 o                         
   7  11   1        278.59        230.20        79.29 o                         
  -4  12   1        105.42        142.46        48.65 o                         
  -2  12   1         49.83         64.48        35.59 o                         
   0  12   1         38.85          6.26        60.76 o                         
   2  12   1        377.81        394.02        37.98 o                         
   4  12   1        131.38         39.13        47.45 o                         
  -4 -12   2         91.02         67.72        27.22 o                         
  -2 -12   2         96.81         68.19        36.29 o                         
   0 -12   2        131.21        135.45        10.67 o                         
   2 -12   2        169.05        214.30        20.36 o                         
   4 -12   2        148.08        114.71        13.47 o                         
  -7 -11   2        146.52        161.69        12.03 o                         
  -5 -11   2        554.97        584.32        15.61 o                         
  -3 -11   2        409.52        409.20        32.21 o                         
  -1 -11   2         90.90         97.97         5.98 o                         
   1 -11   2        108.91        117.51        10.85 o                         
   3 -11   2        427.80        477.14        16.55 o                         
   5 -11   2        107.56        106.86        15.41 o                         
   7 -11   2         10.82        -18.42        58.51 o                         
 -10 -10   2        185.72        209.47        22.09 o                         
  -8 -10   2        221.56        218.07         9.98 o                         
  -6 -10   2        510.14        569.68        15.96 o                         
  -4 -10   2        515.96        555.96        15.83 o                         
  -2 -10   2        103.17         91.87         8.22 o                         
   0 -10   2        220.68        221.40         7.74 o                         
   2 -10   2        122.65        124.51         7.99 o                         
   4 -10   2        355.99        393.68        16.54 o                         
   6 -10   2         36.44         44.68         9.20 o                         
   8 -10   2        180.33        201.53        19.30 o                         
  10 -10   2        152.14        106.84        24.36 o                         
 -13  -9   2        215.32        269.65       112.68 o                         
 -11  -9   2         19.02         24.60         9.56 o                         
  -9  -9   2        211.45        194.13        10.72 o                         
  -7  -9   2        119.78        106.88         6.99 o                         
  -5  -9   2        664.35        635.69        15.14 o                         
  -3  -9   2        884.60        922.03        18.48 o                         
  -1  -9   2        337.12        320.28         8.65 o                         
   1  -9   2        157.77        120.62         5.08 o                         
   3  -9   2        819.27        820.13        17.98 o                         
   5  -9   2         11.70          5.64        11.63 o                         
   7  -9   2        745.62        781.56        20.81 o                         
   9  -9   2        436.27        500.40        17.45 o                         
  11  -9   2        162.90        183.78        19.54 o                         
 -14  -8   2         99.15        107.40        47.90 o                         
 -12  -8   2         68.20         64.02        20.55 o                         
 -10  -8   2        496.07        482.51        17.06 o                         
  -8  -8   2         60.35         72.82         6.28 o                         
  -6  -8   2        256.57        232.74         9.15 o                         
  -4  -8   2        302.64        277.50         8.24 o                         
  -2  -8   2       1364.88       1368.89        26.09 o                         
   0  -8   2        467.15        459.93         9.46 o                         
   2  -8   2       1529.78       1507.76        24.31 o                         
   4  -8   2        286.32        230.62         8.04 o                         
   6  -8   2        861.43        860.00        20.01 o                         
   8  -8   2        901.17        956.13        23.94 o                         
  10  -8   2         83.27         81.06        17.94 o                         
  12  -8   2         65.49         76.75        15.71 o                         
 -15  -7   2         12.76         -2.18        30.03 o                         
 -13  -7   2          8.71         15.94        12.78 o                         
 -11  -7   2        942.00       1059.66        27.22 o                         
  -9  -7   2       1288.24       1349.12        28.07 o                         
  -7  -7   2         38.94         45.11         5.44 o                         
  -5  -7   2        231.43        215.39         7.03 o                         
  -3  -7   2        968.71        944.78        17.23 o                         
  -1  -7   2       2408.75       2283.09        36.29 o                         
   1  -7   2       1161.80       1110.08        17.36 o                         
   3  -7   2        978.32        846.52        15.63 o                         
   5  -7   2        925.69        913.36        18.00 o                         
   7  -7   2        363.20        364.80        12.11 o                         
   9  -7   2        235.56        245.44        12.44 o                         
  11  -7   2         48.01         35.11        13.76 o                         
  13  -7   2         95.00        100.93        11.49 o                         
 -16  -6   2         18.95         15.80        33.86 o                         
 -14  -6   2         42.27         51.45        10.48 o                         
 -12  -6   2        381.43        418.96        20.53 o                         
 -10  -6   2       2468.35       2461.04        61.64 o                         
  -8  -6   2       1412.44       1404.11        34.98 o                         
  -6  -6   2        275.23        241.28         7.39 o                         
  -4  -6   2         34.22         38.94         4.96 o                         
  -2  -6   2       4059.66       4084.93        65.20 o                         
   0  -6   2       1601.39       1408.06        22.09 o                         
   2  -6   2       1387.13       1361.58        21.35 o                         
   4  -6   2       1526.52       1455.53        25.11 o                         
   6  -6   2        102.86        118.41         5.92 o                         
   8  -6   2        810.52        879.88        20.83 o                         
  10  -6   2        103.67        109.55         8.60 o                         
  12  -6   2        237.04        274.66        14.01 o                         
  14  -6   2        388.90        465.98        27.09 o                         
 -17  -5   2        228.92        214.55        40.66 o                         
 -15  -5   2         36.96         27.62        15.75 o                         
 -13  -5   2        170.43        187.85        11.52 o                         
 -11  -5   2        100.66         89.89         7.62 o                         
  -9  -5   2        782.58        809.06        19.46 o                         
  -7  -5   2        519.52        477.14        11.18 o                         
  -5  -5   2        866.98        780.72        15.42 o                         
  -3  -5   2       3024.74       2913.70        51.26 o                         
  -1  -5   2       3217.72       3208.23        53.86 o                         
   1  -5   2       1984.54       1861.88        27.69 o                         
   3  -5   2      12470.96      12541.79       189.60 o                         
   5  -5   2         67.83         70.13         4.45 o                         
   7  -5   2       1690.40       1621.69        29.37 o                         
   9  -5   2        308.65        303.01        10.62 o                         
  11  -5   2        255.81        250.60        10.46 o                         
  13  -5   2        418.24        458.40        17.53 o                         
  15  -5   2        189.02        238.22        21.31 o                         
 -16  -4   2         70.83         92.34        20.42 o                         
 -14  -4   2        682.83        747.28        27.37 o                         
 -12  -4   2        273.07        248.47        10.50 o                         
 -10  -4   2        123.77        109.05         6.77 o                         
  -8  -4   2       1115.00       1108.04        24.86 o                         
  -6  -4   2       4412.41       4382.86        65.07 o                         
  -4  -4   2       3783.61       3876.52        65.03 o                         
  -2  -4   2       3217.91       3065.35        51.17 o                         
   0  -4   2        537.65        497.43         9.06 o                         
   2  -4   2       6689.43       6783.20        95.90 o                         
   4  -4   2       2297.41       2349.04        36.47 o                         
   6  -4   2       1361.35       1369.59        23.93 o                         
   8  -4   2        772.73        712.84        16.13 o                         
  10  -4   2       2147.39       2070.25        37.77 o                         
  12  -4   2        654.56        671.81        19.09 o                         
  14  -4   2        242.61        277.64        13.95 o                         
  16  -4   2         53.81         43.31        15.75 o                         
 -17  -3   2        200.25        217.19        42.65 o                         
 -15  -3   2       1673.65       1739.36        40.01 o                         
 -13  -3   2        340.08        297.86        11.14 o                         
 -11  -3   2         67.45         62.51         5.77 o                         
  -9  -3   2        179.00        191.21         6.91 o                         
  -7  -3   2       2061.67       2207.22        33.16 o                         
  -5  -3   2       8524.50       8607.62       127.82 o                         
  -3  -3   2       4396.40       4209.34        61.96 o                         
  -1  -3   2        120.73        114.80         5.47 o                         
   1  -3   2        535.17        570.50         9.85 o                         
   3  -3   2       3053.29       3050.35        51.92 o                         
   5  -3   2       2286.92       2456.65        40.50 o                         
   7  -3   2       1072.81       1078.69        19.03 o                         
   9  -3   2       2463.82       2321.87        40.14 o                         
  11  -3   2        644.80        631.30        17.98 o                         
  13  -3   2         46.33         45.14         8.57 o                         
  15  -3   2         65.36         38.00        12.28 o                         
  17  -3   2          8.92        -11.21        27.68 o                         
 -18  -2   2         36.14         28.88        16.45 o                         
 -16  -2   2        410.32        408.56        17.92 o                         
 -14  -2   2        698.44        626.41        23.01 o                         
 -12  -2   2         52.32         54.65         5.96 o                         
 -10  -2   2        247.01        262.91         8.90 o                         
  -8  -2   2        493.88        528.33        11.15 o                         
  -6  -2   2       1311.52       1413.73        21.88 o                         
  -4  -2   2       5057.88       5267.26        74.53 o                         
  -2  -2   2      15112.31      17166.37       349.55 o                         
   0  -2   2       4047.57       4127.31        89.13 o                         
   2  -2   2      17222.91      19485.16       317.89 o                         
   4  -2   2       3593.01       3621.90        55.77 o                         
   6  -2   2       3939.08       4128.40        61.81 o                         
   8  -2   2       3832.52       3685.42        56.24 o                         
  10  -2   2       1892.37       1896.25        36.54 o                         
  12  -2   2         34.53         60.51        10.85 o                         
  14  -2   2        484.62        485.97        18.17 o                         
  16  -2   2        132.81        116.87        14.27 o                         
 -17  -1   2         41.08         36.60        13.40 o                         
 -15  -1   2         86.25         81.84        10.17 o                         
 -13  -1   2        222.88        217.77         9.89 o                         
 -11  -1   2       2218.97       2194.89        35.79 o                         
  -9  -1   2       3371.47       3186.18        45.84 o                         
  -7  -1   2       2883.61       3097.08        50.63 o                         
  -5  -1   2       2810.12       3041.88        47.43 o                         
  -3  -1   2      33141.23      36211.42       564.73 o                         
  -1  -1   2       1515.17       1685.84        32.08 o                         
   1  -1   2      18627.26      21274.49       485.24 o                         
   3  -1   2      13210.54      14609.75       250.58 o                         
   5  -1   2       4058.12       4134.61        57.33 o                         
   7  -1   2        277.68        235.45         6.26 o                         
   9  -1   2       2642.93       2578.86        37.95 o                         
  11  -1   2         92.24         91.40         6.79 o                         
  13  -1   2       1844.68       1740.94        35.63 o                         
  15  -1   2        512.88        481.38        18.89 o                         
  17  -1   2        316.78        328.36        30.52 o                         
 -18   0   2        146.82        147.71        36.63 o                         
 -16   0   2        104.09        103.79        12.49 o                         
 -14   0   2         28.05         41.70         8.92 o                         
 -12   0   2        873.80        847.35        18.32 o                         
 -10   0   2       3688.68       3769.68        57.71 o                         
  -8   0   2       2989.81       2980.86        44.10 o                         
  -6   0   2        657.47        651.07        12.63 o                         
  -4   0   2       3140.31       3186.64        53.46 o                         
  -2   0   2       6555.07       7870.30       135.36 o                         
   0   0   2        140.16        175.83        12.95 o                         
   2   0   2       1131.09       1163.77        19.49 o                         
   4   0   2       5215.33       5495.63        87.44 o                         
   6   0   2        263.58        174.91         5.69 o                         
   8   0   2       1138.88       1119.77        18.43 o                         
  10   0   2         90.68         85.99         5.71 o                         
  12   0   2        624.89        590.14        17.79 o                         
  14   0   2        400.82        349.44        17.86 o                         
  16   0   2        363.71        371.36        19.74 o                         
  18   0   2         61.16         62.54        17.03 o                         
 -17   1   2         61.53         42.71        13.01 o                         
 -15   1   2         99.14         79.87        10.68 o                         
 -13   1   2        160.39        153.45         9.24 o                         
 -11   1   2       2289.16       2318.22        39.07 o                         
  -9   1   2       3406.60       3271.19        48.48 o                         
  -7   1   2       2661.67       2935.39        48.42 o                         
  -5   1   2       3020.89       3330.25        53.76 o                         
  -3   1   2      33687.53      38178.51       596.11 o                         
  -1   1   2       1271.82       1491.19        25.50 o                         
   1   1   2      18179.40      21747.70       339.58 o                         
   3   1   2      12712.69      14327.34       265.27 o                         
   5   1   2       3941.98       4131.93        69.73 o                         
   7   1   2        378.37        351.03         9.11 o                         
   9   1   2       2677.48       2597.30        41.16 o                         
  11   1   2         69.15         68.22         6.71 o                         
  13   1   2       1726.15       1615.85        36.19 o                         
  15   1   2        501.30        454.44        19.74 o                         
  17   1   2        335.14        367.91        30.79 o                         
 -18   2   2         50.52        259.14        96.67 o                         
 -16   2   2        414.00        428.87        20.83 o                         
 -14   2   2        649.57        621.81        26.03 o                         
 -12   2   2         25.22         20.69         7.02 o                         
 -10   2   2        295.44        304.37         9.14 o                         
  -8   2   2        407.88        444.87        11.08 o                         
  -6   2   2       1165.15       1277.93        22.92 o                         
  -4   2   2       5463.24       6096.92       101.00 o                         
  -2   2   2      15645.12      17971.98       269.42 o                         
   0   2   2       4473.33       4520.13        91.43 o                         
   2   2   2      16433.71      19362.69       362.90 o                         
   4   2   2       3263.95       3430.21        53.36 o                         
   6   2   2       4102.38       4476.39        72.78 o                         
   8   2   2       4062.86       3978.49        65.99 o                         
  10   2   2       1969.77       1934.10        31.65 o                         
  12   2   2         11.10         19.86         8.96 o                         
  14   2   2        428.31        451.72        22.48 o                         
  16   2   2        162.37        142.83        34.04 o                         
 -17   3   2        217.36        206.90        52.25 o                         
 -15   3   2       1690.74       1742.76        77.56 o                         
 -13   3   2        292.42        271.23        13.74 o                         
 -11   3   2         48.74         44.38         6.16 o                         
  -9   3   2        147.50        148.87         8.30 o                         
  -7   3   2       2236.88       2405.91        47.01 o                         
  -5   3   2       8185.35       8622.74       142.44 o                         
  -3   3   2       4376.91       4531.00        75.75 o                         
  -1   3   2         72.60         66.02         3.90 o                         
   1   3   2        542.01        587.78        10.79 o                         
   3   3   2       2702.66       2789.92        43.73 o                         
   5   3   2       2396.09       2662.84        44.49 o                         
   7   3   2       1067.02       1110.90        22.19 o                         
   9   3   2       2412.94       2323.87        39.90 o                         
  11   3   2        528.39        520.38        19.43 o                         
  13   3   2         77.18         70.24        12.30 o                         
  15   3   2         55.08         50.89        15.41 o                         
  17   3   2          5.96         15.41        49.94 o                         
 -16   4   2         83.17         99.93        43.46 o                         
 -14   4   2        691.64        669.88        43.42 o                         
 -12   4   2        312.73        268.18        19.46 o                         
 -10   4   2        118.27        106.29         9.24 o                         
  -8   4   2       1260.84       1309.99        25.28 o                         
  -6   4   2       4377.05       4548.80        73.85 o                         
  -4   4   2       3552.48       3840.97        65.36 o                         
  -2   4   2       3047.23       3040.48        47.77 o                         
   0   4   2        630.41        625.17        11.67 o                         
   2   4   2       7032.14       7274.02       115.41 o                         
   4   4   2       2479.32       2544.51        40.79 o                         
   6   4   2       1313.94       1310.25        23.96 o                         
   8   4   2        731.48        704.63        18.24 o                         
  10   4   2       2101.66       2118.46        51.18 o                         
  12   4   2        664.54        690.42        25.26 o                         
  14   4   2        291.24        309.57        31.47 o                         
  16   4   2         37.68        -11.46        35.80 o                         
 -17   5   2        196.60        319.76        80.36 o                         
 -15   5   2         46.98         92.65        50.83 o                         
 -13   5   2        181.63        149.37        30.42 o                         
 -11   5   2        145.26        135.31        22.96 o                         
  -9   5   2        749.64        764.85        20.94 o                         
  -7   5   2        513.81        490.75        12.63 o                         
  -5   5   2        867.85        816.55        16.72 o                         
  -3   5   2       2885.17       2808.44        43.36 o                         
  -1   5   2       2870.77       2973.00        43.87 o                         
   1   5   2       2253.27       2243.69        36.32 o                         
   3   5   2      12738.56      12741.35       186.13 o                         
   5   5   2         46.68         48.41         5.05 o                         
   7   5   2       1479.15       1467.85        30.30 o                         
   9   5   2        284.26        253.44        17.15 o                         
  11   5   2        288.90        297.61        23.23 o                         
  13   5   2        452.99        489.09        34.55 o                         
  15   5   2        206.07        248.45        39.43 o                         
 -16   6   2         12.90        -21.28        52.51 o                         
 -14   6   2         41.87         15.30        33.05 o                         
 -12   6   2        432.69        472.30        46.81 o                         
 -10   6   2       2424.73       2560.11        74.91 o                         
  -8   6   2       1368.56       1376.29        50.85 o                         
  -6   6   2        340.25        330.80        12.62 o                         
  -4   6   2         59.32         67.76         6.48 o                         
  -2   6   2       3872.48       3939.33        56.16 o                         
   0   6   2       1700.20       1542.96        24.91 o                         
   2   6   2       1324.84       1334.46        26.00 o                         
   4   6   2       1556.86       1467.09        25.04 o                         
   6   6   2         84.86         87.65         8.29 o                         
   8   6   2        698.74        741.10        27.43 o                         
  10   6   2        101.01        105.64        19.23 o                         
  12   6   2        279.41        323.37        32.04 o                         
  14   6   2        348.65        397.30        47.35 o                         
 -15   7   2         15.40         -3.28        51.73 o                         
 -13   7   2          3.47        -30.88        30.88 o                         
 -11   7   2        987.50       1183.14        54.83 o                         
  -9   7   2       1324.07       1321.39        44.13 o                         
  -7   7   2         24.66         25.91        11.63 o                         
  -5   7   2        271.32        283.09        12.84 o                         
  -3   7   2       1085.96       1075.94        23.14 o                         
  -1   7   2       2477.07       2320.69        39.28 o                         
   1   7   2       1182.74       1159.95        23.35 o                         
   3   7   2        830.08        741.77        22.13 o                         
   5   7   2        910.97        899.60        23.42 o                         
   7   7   2        411.92        406.28        15.73 o                         
   9   7   2        279.49        283.21        32.72 o                         
  11   7   2         55.41         66.72        41.29 o                         
  13   7   2         77.29         36.09        40.35 o                         
 -14   8   2         80.59        105.45        64.10 o                         
 -12   8   2         50.47         58.22        43.41 o                         
 -10   8   2        453.96        432.19        32.69 o                         
  -8   8   2         77.94         98.32        17.11 o                         
  -6   8   2        201.83        215.61        15.23 o                         
  -4   8   2        354.32        349.48        15.37 o                         
  -2   8   2       1451.72       1452.35        31.75 o                         
   0   8   2        440.83        479.45        20.35 o                         
   2   8   2       1387.09       1342.20        37.80 o                         
   4   8   2        244.12        224.56        18.40 o                         
   6   8   2        846.12        825.82        28.06 o                         
   8   8   2        985.04       1017.05        47.20 o                         
  10   8   2         78.01         35.34        53.28 o                         
  12   8   2         48.91         69.42        40.74 o                         
 -11   9   2         22.36         10.39        51.28 o                         
  -9   9   2        214.37        232.16        32.29 o                         
  -7   9   2        119.21        107.96        20.30 o                         
  -5   9   2        629.05        670.87        25.27 o                         
  -3   9   2        949.23       1006.54        36.77 o                         
  -1   9   2        348.98        348.12        19.20 o                         
   1   9   2        114.94         64.33        16.28 o                         
   3   9   2        837.68        839.87        30.89 o                         
   5   9   2         10.67         22.23        18.91 o                         
   7   9   2        768.02        785.83        43.50 o                         
   9   9   2        465.75        501.21        39.09 o                         
  11   9   2        145.54        124.09        46.78 o                         
 -10  10   2        199.77        243.27        47.30 o                         
  -8  10   2        210.83        233.34        35.36 o                         
  -6  10   2        522.84        502.95        28.77 o                         
  -4  10   2        485.90        556.33        28.45 o                         
  -2  10   2         77.24         84.43        26.69 o                         
   0  10   2        266.43        276.58        25.78 o                         
   2  10   2        107.84        141.65        20.76 o                         
   4  10   2        366.97        334.18        27.36 o                         
   6  10   2         59.08         71.08        30.63 o                         
   8  10   2        157.13        119.86        37.84 o                         
  10  10   2        141.10        169.46        65.61 o                         
  -7  11   2        126.64         89.26        46.78 o                         
  -5  11   2        587.58        516.34        36.15 o                         
  -3  11   2        347.42        382.68        29.81 o                         
  -1  11   2         83.46         69.95        24.01 o                         
   1  11   2        133.33        130.32        23.80 o                         
   3  11   2        463.23        552.71        34.78 o                         
   5  11   2        103.11         51.07        33.65 o                         
   7  11   2         10.63        -32.83        53.12 o                         
  -4  12   2         91.25        141.11        50.20 o                         
  -2  12   2         75.52        -13.54        41.61 o                         
   0  12   2        147.29        111.47        29.66 o                         
   2  12   2        183.84        254.11        37.09 o                         
  -4 -12   3         52.81         74.20        24.38 o                         
  -2 -12   3        299.07        360.48        28.41 o                         
   0 -12   3        241.83        352.52        91.70 o                         
   2 -12   3        174.74        213.81        14.43 o                         
  -7 -11   3        354.16        359.15        31.87 o                         
  -5 -11   3        153.59        150.09        18.26 o                         
  -3 -11   3         54.22         35.18        17.74 o                         
  -1 -11   3        396.30        399.91        17.78 o                         
   1 -11   3        277.36        288.65        12.25 o                         
   3 -11   3        364.37        414.87        23.46 o                         
   5 -11   3         42.01         20.02        32.08 o                         
   7 -11   3        143.63        118.27        26.01 o                         
 -10 -10   3        120.67        141.29        35.81 o                         
  -8 -10   3        156.54        164.28         9.43 o                         
  -6 -10   3        355.15        381.80        11.68 o                         
  -4 -10   3        452.77        507.41        20.95 o                         
  -2 -10   3        140.29        160.45        11.04 o                         
   0 -10   3        158.11        148.33         6.40 o                         
   2 -10   3        177.03        153.56         7.52 o                         
   4 -10   3        116.47        124.83        16.63 o                         
   6 -10   3         11.84          0.82        17.90 o                         
   8 -10   3        115.70        159.75        16.01 o                         
  10 -10   3        307.81        363.88        26.12 o                         
 -11  -9   3          8.79         -2.97         9.34 o                         
  -9  -9   3         53.11         58.40         9.81 o                         
  -7  -9   3        410.54        410.34        12.07 o                         
  -5  -9   3        366.79        374.37        10.50 o                         
  -3  -9   3       1062.90       1079.79        28.28 o                         
  -1  -9   3        343.84        310.84         8.57 o                         
   1  -9   3        310.22        262.90         7.76 o                         
   3  -9   3        490.78        455.41        12.82 o                         
   5  -9   3        182.54        163.14        12.40 o                         
   7  -9   3        352.58        356.19        16.71 o                         
   9  -9   3        117.44        124.59        20.36 o                         
  11  -9   3        493.09        549.25        25.35 o                         
 -14  -8   3        338.30        368.58        51.64 o                         
 -12  -8   3        115.61        119.63        16.11 o                         
 -10  -8   3        311.94        291.78        12.19 o                         
  -8  -8   3        430.54        455.88        14.47 o                         
  -6  -8   3        132.25        129.01         6.17 o                         
  -4  -8   3        866.96        847.85        19.86 o                         
  -2  -8   3       1502.44       1458.61        32.61 o                         
   0  -8   3        326.88        262.87         6.76 o                         
   2  -8   3       1619.96       1558.07        24.82 o                         
   4  -8   3       1297.89       1252.06        26.58 o                         
   6  -8   3        662.01        663.25        16.86 o                         
   8  -8   3        482.28        513.09        16.04 o                         
  10  -8   3         53.34         38.11        19.49 o                         
  12  -8   3        173.48        197.75        21.45 o                         
 -15  -7   3        209.78        218.43        28.75 o                         
 -13  -7   3        212.75        208.19        19.32 o                         
 -11  -7   3        500.23        513.55        19.41 o                         
  -9  -7   3       1873.39       1829.46        40.41 o                         
  -7  -7   3        135.45        130.60         6.31 o                         
  -5  -7   3        165.77        158.72         7.82 o                         
  -3  -7   3        492.44        452.61        10.26 o                         
  -1  -7   3       2358.31       2226.95        34.10 o                         
   1  -7   3         75.30         76.04         3.51 o                         
   3  -7   3       1115.72       1109.80        19.38 o                         
   5  -7   3        547.87        568.82        15.81 o                         
   7  -7   3        845.32        864.43        20.34 o                         
   9  -7   3        252.48        254.78        11.41 o                         
  11  -7   3         50.81         58.14        11.86 o                         
  13  -7   3         49.27         48.33        17.89 o                         
 -16  -6   3         39.72         34.48        28.06 o                         
 -14  -6   3         46.61         54.57        16.78 o                         
 -12  -6   3        309.57        324.61        15.73 o                         
 -10  -6   3        409.86        416.69        12.75 o                         
  -8  -6   3       1249.30       1212.33        24.63 o                         
  -6  -6   3        445.03        406.52        13.80 o                         
  -4  -6   3        429.04        383.54         8.99 o                         
  -2  -6   3        985.00        966.47        22.39 o                         
   0  -6   3       3652.95       3459.88        50.00 o                         
   2  -6   3       1420.09       1293.11        19.84 o                         
   4  -6   3       1507.83       1433.52        25.05 o                         
   6  -6   3       2017.80       1949.38        34.57 o                         
   8  -6   3        423.86        389.48        12.75 o                         
  10  -6   3         73.19         54.51         7.86 o                         
  12  -6   3         52.97         51.67        11.09 o                         
  14  -6   3        127.97        157.59        19.92 o                         
 -17  -5   3         19.77         23.29        65.94 o                         
 -15  -5   3        177.32        205.82        13.53 o                         
 -13  -5   3        593.99        639.63        19.63 o                         
 -11  -5   3        593.48        560.21        15.85 o                         
  -9  -5   3        559.12        538.47        13.66 o                         
  -7  -5   3       2036.05       1906.25        31.39 o                         
  -5  -5   3        630.04        637.69        12.99 o                         
  -3  -5   3       3457.73       3423.87        50.91 o                         
  -1  -5   3       5058.64       4836.09        71.19 o                         
   1  -5   3       3899.76       3902.80        54.16 o                         
   3  -5   3       1045.11        910.97        17.11 o                         
   5  -5   3       1444.27       1382.14        24.07 o                         
   7  -5   3       3827.94       3733.11        62.11 o                         
   9  -5   3        252.99        257.57        12.01 o                         
  11  -5   3        163.32        164.51         9.63 o                         
  13  -5   3         95.66         82.26        14.07 o                         
  15  -5   3         24.54         17.21        10.93 o                         
 -16  -4   3        523.18        636.12        31.45 o                         
 -14  -4   3        541.84        577.10        22.90 o                         
 -12  -4   3        131.99        111.31         7.74 o                         
 -10  -4   3        436.51        418.66        13.77 o                         
  -8  -4   3        545.41        496.10        11.24 o                         
  -6  -4   3       1547.12       1413.51        22.47 o                         
  -4  -4   3       4258.82       4274.27        65.64 o                         
  -2  -4   3       2277.95       2265.91        33.94 o                         
   0  -4   3          7.39          7.35         2.90 o                         
   2  -4   3       3676.35       3666.25        52.84 o                         
   4  -4   3         57.63         51.18         4.11 o                         
   6  -4   3        303.35        260.57         8.40 o                         
   8  -4   3        125.03        112.66         7.33 o                         
  10  -4   3       2248.25       2234.23        42.12 o                         
  12  -4   3        655.61        624.07        19.62 o                         
  14  -4   3          9.21          9.73        15.78 o                         
  16  -4   3        101.03         52.02        21.69 o                         
 -17  -3   3        370.20        440.93        20.26 o                         
 -15  -3   3        791.01        877.52        25.20 o                         
 -13  -3   3        532.67        542.61        17.59 o                         
 -11  -3   3         36.78         28.67         6.36 o                         
  -9  -3   3         62.00         57.20         4.82 o                         
  -7  -3   3       1568.08       1548.85        24.31 o                         
  -5  -3   3      11600.68      12270.79       180.89 o                         
  -3  -3   3       5160.86       5047.72        80.17 o                         
  -1  -3   3        418.34        469.65         9.40 o                         
   1  -3   3        823.91        791.04        13.23 o                         
   3  -3   3       1785.80       1887.06        31.26 o                         
   5  -3   3        416.21        451.99         9.20 o                         
   7  -3   3        965.30        953.35        17.54 o                         
   9  -3   3       3161.15       3093.47        55.20 o                         
  11  -3   3       2365.37       2291.30        43.84 o                         
  13  -3   3        209.12        204.82        15.51 o                         
  15  -3   3         29.37         24.17        11.07 o                         
  17  -3   3         27.96          3.73        26.66 o                         
 -18  -2   3        203.94        172.79        17.66 o                         
 -16  -2   3        250.94        243.53        14.76 o                         
 -14  -2   3        995.43        933.78        25.46 o                         
 -12  -2   3        242.74        234.51         9.06 o                         
 -10  -2   3        591.71        588.17        12.50 o                         
  -8  -2   3       1127.12       1070.42        17.55 o                         
  -6  -2   3      14394.03      15641.04       221.00 o                         
  -4  -2   3       1294.81       1298.12        23.57 o                         
  -2  -2   3       7240.05       7899.03       161.12 o                         
   0  -2   3       3495.04       3624.64        63.25 o                         
   2  -2   3       8548.99       9333.70       140.93 o                         
   4  -2   3       2362.63       2180.91        32.19 o                         
   6  -2   3       3166.36       3019.67        42.82 o                         
   8  -2   3         61.50         56.35         4.25 o                         
  10  -2   3       1342.63       1279.90        24.19 o                         
  12  -2   3        698.97        684.21        19.70 o                         
  14  -2   3         22.88         10.76        13.90 o                         
  16  -2   3        264.06        253.16        22.57 o                         
 -17  -1   3        100.72         93.85        12.92 o                         
 -15  -1   3        103.12        138.92        14.18 o                         
 -13  -1   3        100.80        109.41         9.01 o                         
 -11  -1   3       1012.36       1006.32        20.40 o                         
  -9  -1   3       4850.18       4950.74        69.43 o                         
  -7  -1   3        669.59        716.24        12.82 o                         
  -5  -1   3        462.04        523.33         9.99 o                         
  -3  -1   3       8941.49      10428.97       188.95 o                         
  -1  -1   3      10435.32      11870.30       186.57 o                         
   1  -1   3       3784.80       4058.39        83.12 o                         
   3  -1   3       7871.24       8099.71       155.20 o                         
   5  -1   3       8159.97       9078.98       128.36 o                         
   7  -1   3       2442.63       2367.64        34.49 o                         
   9  -1   3         24.65         56.07         5.11 o                         
  11  -1   3         18.19         14.07         8.46 o                         
  13  -1   3        296.82        287.29        12.07 o                         
  15  -1   3        213.14        228.35        14.63 o                         
  17  -1   3        144.37        115.59        37.32 o                         
 -18   0   3         39.59         46.73        15.20 o                         
 -16   0   3         81.94         63.73        11.34 o                         
 -14   0   3         15.05         15.52         8.19 o                         
 -12   0   3       1048.15       1016.68        21.46 o                         
 -10   0   3       3281.58       3378.38        50.41 o                         
  -8   0   3       3384.94       3590.68        52.53 o                         
  -6   0   3       1475.50       1584.28        25.12 o                         
  -4   0   3        648.59        702.01        14.33 o                         
  -2   0   3      25913.82      30642.54       479.28 o                         
   0   0   3       4422.52       4867.09        76.89 o                         
   2   0   3       5286.26       5456.42        86.85 o                         
   4   0   3       3602.48       3980.14        61.46 o                         
   6   0   3      19623.46      20618.84       298.90 o                         
   8   0   3        128.27        139.25         6.44 o                         
  10   0   3          0.69          2.34         4.94 o                         
  12   0   3          6.02          3.37         7.62 o                         
  14   0   3       1040.53       1031.21        28.36 o                         
  16   0   3        135.63        133.33        14.02 o                         
 -17   1   3        130.51        122.31        25.25 o                         
 -15   1   3        136.46        119.68        13.64 o                         
 -13   1   3         93.19         93.05         8.53 o                         
 -11   1   3       1017.47       1056.24        21.00 o                         
  -9   1   3       4555.84       4654.61        67.70 o                         
  -7   1   3        705.72        785.66        14.36 o                         
  -5   1   3        476.55        546.09        11.35 o                         
  -3   1   3       9547.52      11030.11       180.67 o                         
  -1   1   3      10945.83      12679.53       206.00 o                         
   1   1   3       3614.28       4008.04        63.70 o                         
   3   1   3       7409.10       7973.39       125.78 o                         
   5   1   3       8839.56       9815.79       151.10 o                         
   7   1   3       2616.17       2533.09        39.62 o                         
   9   1   3         49.96         66.70         5.34 o                         
  11   1   3          5.55          8.54         6.03 o                         
  13   1   3        323.20        305.95        14.22 o                         
  15   1   3        202.90        202.67        14.47 o                         
  17   1   3        125.84        126.66        22.85 o                         
 -18   2   3        208.41         80.60        80.16 o                         
 -16   2   3        304.02        255.27        22.54 o                         
 -14   2   3        991.05        929.39        24.35 o                         
 -12   2   3        233.20        236.95        10.41 o                         
 -10   2   3        489.42        530.83        13.22 o                         
  -8   2   3        991.74        945.90        18.02 o                         
  -6   2   3      14294.63      16091.90       252.92 o                         
  -4   2   3       1582.56       1733.10        31.96 o                         
  -2   2   3       7391.62       8469.26       128.52 o                         
   0   2   3       3552.12       3647.62        91.38 o                         
   2   2   3       7909.44       8605.63       153.12 o                         
   4   2   3       2148.02       2061.37        33.24 o                         
   6   2   3       3261.29       3216.65        53.49 o                         
   8   2   3        116.15        129.38         6.29 o                         
  10   2   3       1307.50       1267.10        25.10 o                         
  12   2   3        645.33        661.24        20.38 o                         
  14   2   3         27.10          6.34        16.95 o                         
  16   2   3        230.28        214.52        21.16 o                         
 -17   3   3        334.90        415.98        52.51 o                         
 -15   3   3        860.39        939.74        45.88 o                         
 -13   3   3        540.07        524.10        17.93 o                         
 -11   3   3         55.28         47.47         7.00 o                         
  -9   3   3         87.34         74.23         7.02 o                         
  -7   3   3       1487.15       1539.96        29.04 o                         
  -5   3   3      11650.48      13012.70       214.35 o                         
  -3   3   3       5538.31       5764.70        91.87 o                         
  -1   3   3        381.78        473.36        11.66 o                         
   1   3   3        790.38        723.29        15.61 o                         
   3   3   3       1823.77       1965.34        30.70 o                         
   5   3   3        334.66        385.99        14.00 o                         
   7   3   3       1105.19       1140.14        22.51 o                         
   9   3   3       3250.57       3241.85        53.89 o                         
  11   3   3       2292.59       2301.91        60.58 o                         
  13   3   3        211.63        212.08        16.98 o                         
  15   3   3         35.54         52.19        18.00 o                         
  17   3   3         30.73         25.42        25.83 o                         
 -16   4   3        452.47        467.06        52.50 o                         
 -14   4   3        546.70        537.96        35.96 o                         
 -12   4   3        102.48         82.26        12.65 o                         
 -10   4   3        510.81        520.73        18.67 o                         
  -8   4   3        618.34        596.67        15.50 o                         
  -6   4   3       1629.96       1544.83        35.53 o                         
  -4   4   3       4005.04       4153.70        70.52 o                         
  -2   4   3       2169.74       2239.93        35.99 o                         
   0   4   3         36.34         36.47         7.00 o                         
   2   4   3       3885.69       3920.43        63.36 o                         
   4   4   3         79.47         71.45         5.18 o                         
   6   4   3        230.83        224.22         8.60 o                         
   8   4   3         82.91         75.05         6.82 o                         
  10   4   3       2294.63       2270.39        61.44 o                         
  12   4   3        717.60        692.76        28.95 o                         
  14   4   3          7.94         18.61        30.73 o                         
  16   4   3        121.84        112.94        37.93 o                         
 -17   5   3         17.97        -65.20        65.20 o                         
 -15   5   3        152.63        211.62        42.77 o                         
 -13   5   3        548.81        545.81        41.83 o                         
 -11   5   3        685.46        623.08        36.31 o                         
  -9   5   3        609.80        625.37        32.64 o                         
  -7   5   3       2214.61       2178.77        40.14 o                         
  -5   5   3        514.81        558.63        15.01 o                         
  -3   5   3       3365.84       3430.59        54.35 o                         
  -1   5   3       4762.38       4594.69        68.75 o                         
   1   5   3       4131.38       4203.28        68.41 o                         
   3   5   3       1158.24       1023.40        19.23 o                         
   5   5   3       1503.81       1478.49        25.32 o                         
   7   5   3       3593.21       3506.69        73.33 o                         
   9   5   3        222.91        202.80        12.56 o                         
  11   5   3        157.51        163.14        22.44 o                         
  13   5   3        120.57        109.72        31.45 o                         
  15   5   3         11.22          8.08        37.20 o                         
 -16   6   3         46.84        134.58        56.62 o                         
 -14   6   3         29.39         -6.22        52.25 o                         
 -12   6   3        322.74        310.58        32.40 o                         
 -10   6   3        364.28        400.67        19.61 o                         
  -8   6   3       1245.17       1189.91        39.25 o                         
  -6   6   3        512.06        482.94        15.52 o                         
  -4   6   3        392.14        402.40        12.30 o                         
  -2   6   3        916.16        872.40        15.94 o                         
   0   6   3       3588.14       3504.52        53.77 o                         
   2   6   3       1561.77       1470.97        32.10 o                         
   4   6   3       1624.74       1526.19        28.50 o                         
   6   6   3       2040.16       1905.16        40.46 o                         
   8   6   3        357.74        342.62        21.89 o                         
  10   6   3        100.17        102.86        21.38 o                         
  12   6   3         43.61         10.36        28.28 o                         
  14   6   3        144.29         87.52        37.59 o                         
 -15   7   3        239.92        202.28       101.39 o                         
 -13   7   3        185.96        164.72        30.95 o                         
 -11   7   3        468.12        519.15        33.77 o                         
  -9   7   3       1795.44       1726.26        57.42 o                         
  -7   7   3        145.21        153.05        12.60 o                         
  -5   7   3        151.42        167.89        11.39 o                         
  -3   7   3        616.71        598.53        16.46 o                         
  -1   7   3       2274.42       2254.81        38.24 o                         
   1   7   3        125.08        134.42         9.17 o                         
   3   7   3       1107.79       1100.60        28.64 o                         
   5   7   3        517.74        527.41        17.73 o                         
   7   7   3        849.05        833.63        23.48 o                         
   9   7   3        304.68        297.31        27.86 o                         
  11   7   3         41.51         89.65        28.36 o                         
  13   7   3         51.13         55.01        37.48 o                         
 -14   8   3        380.19        424.88       132.65 o                         
 -12   8   3        114.97        138.50        43.30 o                         
 -10   8   3        273.66        246.82        29.61 o                         
  -8   8   3        395.88        438.30        24.05 o                         
  -6   8   3        106.12        120.92        14.06 o                         
  -4   8   3        922.40        905.16        27.24 o                         
  -2   8   3       1610.57       1583.02        32.41 o                         
   0   8   3        376.45        339.67        13.90 o                         
   2   8   3       1447.36       1398.23        36.78 o                         
   4   8   3       1241.53       1173.13        35.77 o                         
   6   8   3        719.17        708.52        23.71 o                         
   8   8   3        544.19        566.26        39.82 o                         
  10   8   3         33.45          7.81        39.78 o                         
  12   8   3        178.34        181.62        38.79 o                         
 -11   9   3         17.74         11.02        31.04 o                         
  -9   9   3         55.09         26.52        27.81 o                         
  -7   9   3        351.26        355.28        22.75 o                         
  -5   9   3        356.76        369.91        22.32 o                         
  -3   9   3       1120.55       1128.08        31.15 o                         
  -1   9   3        389.35        349.35        16.68 o                         
   1   9   3        267.99        213.91        18.14 o                         
   3   9   3        418.58        411.14        23.92 o                         
   5   9   3        166.76        193.76        21.50 o                         
   7   9   3        412.43        405.89        33.79 o                         
   9   9   3        131.69        132.83        59.89 o                         
  11   9   3        482.83        493.50        54.22 o                         
 -10  10   3        142.58        117.00        51.65 o                         
  -8  10   3        184.46        265.58        35.48 o                         
  -6  10   3        326.52        333.22        27.45 o                         
  -4  10   3        443.28        438.37        25.72 o                         
  -2  10   3        141.00        126.21        22.44 o                         
   0  10   3        165.68        136.82        23.74 o                         
   2  10   3        158.19        127.09        21.48 o                         
   4  10   3        150.30        115.70        22.18 o                         
   6  10   3          7.20         -6.95        43.17 o                         
   8  10   3        107.36        103.75        35.46 o                         
  10  10   3        302.37        277.92       120.17 o                         
  -7  11   3        377.51        312.81        40.00 o                         
  -5  11   3        132.85        150.76        27.34 o                         
  -3  11   3         34.59         44.12        25.44 o                         
  -1  11   3        352.91        386.83        28.72 o                         
   1  11   3        310.12        319.09        27.69 o                         
   3  11   3        387.32        428.42        33.23 o                         
   5  11   3         61.35        135.88        40.32 o                         
   7  11   3        118.63        -39.28        81.88 o                         
  -4  12   3         36.16         71.79        49.95 o                         
  -2  12   3        260.36        276.63        44.34 o                         
   0  12   3        253.90        290.34        41.26 o                         
   2  12   3        208.87        140.42        54.13 o                         
  -2 -12   4        320.31        331.94        22.56 o                         
   0 -12   4        107.53         39.05        78.03 o                         
   2 -12   4         74.25         81.78        12.56 o                         
  -7 -11   4        163.29        172.99        29.11 o                         
  -5 -11   4        238.00        248.14        24.26 o                         
  -3 -11   4         78.47         84.33        12.35 o                         
  -1 -11   4         49.08         41.87        12.08 o                         
   1 -11   4        287.09        295.36        10.46 o                         
   3 -11   4        175.30        182.83        13.55 o                         
   5 -11   4          4.21         -4.53         8.60 o                         
   7 -11   4         25.01         28.62        11.20 o                         
 -10 -10   4         13.57          9.96        12.65 o                         
  -8 -10   4         89.68         98.84         7.83 o                         
  -6 -10   4         95.39         85.25        12.59 o                         
  -4 -10   4        337.18        348.55        21.67 o                         
  -2 -10   4        359.58        406.05        17.12 o                         
   0 -10   4        653.34        718.99        16.59 o                         
   2 -10   4        249.61        225.85        11.14 o                         
   4 -10   4         25.11         27.57        16.69 o                         
   6 -10   4        196.46        195.83        14.33 o                         
   8 -10   4        337.18        392.14        18.72 o                         
 -11  -9   4         67.25         77.16        12.75 o                         
  -9  -9   4         79.84         85.73         9.72 o                         
  -7  -9   4        287.85        293.22         9.89 o                         
  -5  -9   4        101.90         69.63        18.15 o                         
  -3  -9   4       1203.06       1210.61        32.75 o                         
  -1  -9   4        391.73        450.38        16.41 o                         
   1  -9   4        367.54        338.57         9.52 o                         
   3  -9   4        425.92        360.81        10.94 o                         
   5  -9   4         36.01         27.15         7.81 o                         
   7  -9   4         63.96         80.88        14.07 o                         
   9  -9   4         10.39         -6.22        10.73 o                         
  11  -9   4        449.24        546.06        52.02 o                         
 -14  -8   4        214.66        258.84        42.00 o                         
 -12  -8   4        438.81        487.14        17.69 o                         
 -10  -8   4        184.92        160.30        11.64 o                         
  -8  -8   4        910.21        911.28        22.91 o                         
  -6  -8   4         26.88         32.79         9.78 o                         
  -4  -8   4       1118.46       1192.91        32.01 o                         
  -2  -8   4        996.17       1017.65        26.96 o                         
   0  -8   4       1209.77       1082.66        19.66 o                         
   2  -8   4        175.87        163.17         7.13 o                         
   4  -8   4        515.64        503.86        19.36 o                         
   6  -8   4        434.67        460.31        16.25 o                         
   8  -8   4        177.73        171.59        14.20 o                         
  10  -8   4        109.87        123.75        13.35 o                         
  12  -8   4        173.43        174.80        31.85 o                         
 -15  -7   4        205.90        234.32        29.79 o                         
 -13  -7   4        257.68        280.41        18.25 o                         
 -11  -7   4        354.66        346.66        13.63 o                         
  -9  -7   4        948.36        932.79        23.65 o                         
  -7  -7   4        218.24        216.77        12.15 o                         
  -5  -7   4        984.30       1000.33        25.13 o                         
  -3  -7   4        325.13        299.89        11.98 o                         
  -1  -7   4        256.26        243.54         6.42 o                         
   1  -7   4        193.23        191.83         5.72 o                         
   3  -7   4        652.17        617.29        13.10 o                         
   5  -7   4       2482.34       2508.89        45.12 o                         
   7  -7   4        676.61        617.36        16.06 o                         
   9  -7   4        139.21        122.28        10.82 o                         
  11  -7   4        163.63        164.20        21.84 o                         
  13  -7   4        281.25        317.59        17.37 o                         
 -16  -6   4         69.27        208.85        33.02 o                         
 -14  -6   4         42.93         50.24        10.46 o                         
 -12  -6   4        662.75        646.11        19.93 o                         
 -10  -6   4        379.66        348.75        12.15 o                         
  -8  -6   4        521.47        513.48        15.14 o                         
  -6  -6   4       1024.36        996.65        24.62 o                         
  -4  -6   4       2876.13       2884.40        45.32 o                         
  -2  -6   4        392.35        389.10        11.95 o                         
   0  -6   4        127.72        135.32         4.14 o                         
   2  -6   4        757.39        803.85        14.18 o                         
   4  -6   4       1455.10       1470.94        25.00 o                         
   6  -6   4        791.15        706.77        16.77 o                         
   8  -6   4        579.60        511.88        16.46 o                         
  10  -6   4        379.28        394.36        14.32 o                         
  12  -6   4         14.03          4.92        11.81 o                         
  14  -6   4        147.70        153.20        17.13 o                         
 -17  -5   4         73.24         82.70        38.73 o                         
 -15  -5   4        154.60        186.76        15.36 o                         
 -13  -5   4        846.24        855.55        26.05 o                         
 -11  -5   4        804.79        842.82        25.24 o                         
  -9  -5   4       1067.72       1055.95        21.03 o                         
  -7  -5   4       2263.67       2283.80        40.56 o                         
  -5  -5   4       2731.60       2736.97        43.19 o                         
  -3  -5   4        534.47        513.78         9.99 o                         
  -1  -5   4       1443.62       1407.38        21.45 o                         
   1  -5   4       2391.35       2194.54        31.47 o                         
   3  -5   4       3139.85       3044.89        48.16 o                         
   5  -5   4        110.34        101.36         6.04 o                         
   7  -5   4       3302.01       3298.13        63.40 o                         
   9  -5   4        319.45        315.03        12.11 o                         
  11  -5   4        315.40        327.85        13.70 o                         
  13  -5   4         46.81         51.53         9.24 o                         
  15  -5   4        321.23        399.30        23.56 o                         
 -16  -4   4        803.12        936.25        42.10 o                         
 -14  -4   4        352.54        368.63        19.78 o                         
 -12  -4   4        423.49        450.47        14.13 o                         
 -10  -4   4         37.22         37.45         5.50 o                         
  -8  -4   4        713.43        639.83        13.39 o                         
  -6  -4   4       2127.02       2105.30        30.80 o                         
  -4  -4   4        396.00        338.29         7.01 o                         
  -2  -4   4       3229.10       3106.38        46.31 o                         
   0  -4   4       5850.17       5932.15        93.03 o                         
   2  -4   4       1703.79       1506.98        22.99 o                         
   4  -4   4        412.76        394.96         9.16 o                         
   6  -4   4        360.23        370.58         9.37 o                         
   8  -4   4        889.55        838.67        18.71 o                         
  10  -4   4       1387.69       1360.73        30.35 o                         
  12  -4   4        925.96        966.93        26.16 o                         
  14  -4   4          2.80        -17.04        17.41 o                         
  16  -4   4          9.59          1.09        13.80 o                         
 -17  -3   4        386.22        382.43        19.85 o                         
 -15  -3   4        497.74        559.12        19.52 o                         
 -13  -3   4        402.13        379.67        12.11 o                         
 -11  -3   4         41.09         33.86         5.17 o                         
  -9  -3   4        160.32        193.39         6.19 o                         
  -7  -3   4        385.31        329.39         7.27 o                         
  -5  -3   4       1117.32       1069.53        16.92 o                         
  -3  -3   4       1574.05       1618.55        32.02 o                         
  -1  -3   4       5237.19       5303.35        80.71 o                         
   1  -3   4       6680.89       6689.62        91.64 o                         
   3  -3   4       1468.63       1537.87        23.46 o                         
   5  -3   4       2098.27       2163.46        33.67 o                         
   7  -3   4         31.33         21.34         4.67 o                         
   9  -3   4       1634.12       1711.15        33.40 o                         
  11  -3   4       1460.00       1421.81        31.16 o                         
  13  -3   4        239.49        236.50        15.63 o                         
  15  -3   4        166.62        166.81        13.78 o                         
 -18  -2   4        172.67        174.71        17.62 o                         
 -16  -2   4         52.28         42.28        12.69 o                         
 -14  -2   4        704.05        731.67        20.07 o                         
 -12  -2   4        717.23        664.40        15.98 o                         
 -10  -2   4        126.49        128.51         7.33 o                         
  -8  -2   4       3448.51       3385.42        49.83 o                         
  -6  -2   4       1015.42       1020.90        15.03 o                         
  -4  -2   4       4670.18       4901.90        72.30 o                         
  -2  -2   4      10752.25      11308.05       164.86 o                         
   0  -2   4      11492.96      12110.05       206.38 o                         
   2  -2   4       3691.35       3693.55        52.93 o                         
   4  -2   4       3127.59       3449.56        48.33 o                         
   6  -2   4        445.90        429.75         9.59 o                         
   8  -2   4       1180.85       1088.23        18.48 o                         
  10  -2   4       1311.85       1239.01        23.39 o                         
  12  -2   4        395.55        383.32        14.09 o                         
  14  -2   4        161.70        153.06        21.63 o                         
  16  -2   4         55.88         42.40        18.72 o                         
 -17  -1   4         89.66        101.46        22.65 o                         
 -15  -1   4         92.12         88.51        12.24 o                         
 -13  -1   4        351.14        348.48        11.77 o                         
 -11  -1   4       1465.91       1416.76        25.09 o                         
  -9  -1   4       2338.20       2351.93        34.85 o                         
  -7  -1   4       1826.80       1683.30        26.87 o                         
  -5  -1   4       5652.72       6327.23        96.40 o                         
  -3  -1   4       4861.35       5125.44        83.57 o                         
  -1  -1   4       1202.15       1310.59        24.18 o                         
   1  -1   4       3365.54       3597.60        59.94 o                         
   3  -1   4       7572.99       8137.19       115.56 o                         
   5  -1   4       3578.48       3773.61        52.90 o                         
   7  -1   4       4636.47       4531.61        63.63 o                         
   9  -1   4        276.95        290.86         8.68 o                         
  11  -1   4         27.04         36.62         8.54 o                         
  13  -1   4        306.46        285.91        12.67 o                         
  15  -1   4        647.75        682.68        25.32 o                         
  17  -1   4        285.21        292.46        29.19 o                         
 -18   0   4        107.73         92.48        14.84 o                         
 -16   0   4         15.77          1.12        11.10 o                         
 -14   0   4          4.18         -8.42         8.42 o                         
 -12   0   4        792.95        801.60        19.26 o                         
 -10   0   4       3247.45       3184.84        47.83 o                         
  -8   0   4        273.30        220.63         6.52 o                         
  -6   0   4       5195.33       5809.06        82.71 o                         
  -4   0   4        786.96        789.97        13.71 o                         
  -2   0   4       5201.60       5318.83        91.97 o                         
   0   0   4       1250.31       1254.92        21.19 o                         
   2   0   4         59.32         57.07         3.55 o                         
   4   0   4         82.07         96.23         4.58 o                         
   6   0   4      21668.48      23771.83       333.20 o                         
   8   0   4         19.77         15.03         5.13 o                         
  10   0   4        117.66        116.38         7.04 o                         
  12   0   4          5.99         -6.16         7.27 o                         
  14   0   4        716.39        689.10        22.63 o                         
  16   0   4        632.52        679.14        27.31 o                         
 -17   1   4         86.69         87.43        14.16 o                         
 -15   1   4        126.09        128.02        12.93 o                         
 -13   1   4        406.94        433.36        14.48 o                         
 -11   1   4       1557.79       1511.71        27.43 o                         
  -9   1   4       2216.47       2283.42        34.98 o                         
  -7   1   4       1636.66       1564.00        24.27 o                         
  -5   1   4       5430.57       6217.78       108.23 o                         
  -3   1   4       5305.00       5717.85        87.03 o                         
  -1   1   4       1443.32       1555.54        28.36 o                         
   1   1   4       3115.53       3329.73        53.61 o                         
   3   1   4       7319.37       7858.81       124.73 o                         
   5   1   4       3184.14       3329.69        50.40 o                         
   7   1   4       4779.88       4819.67        72.75 o                         
   9   1   4        350.80        346.60         9.48 o                         
  11   1   4         45.20         41.36         7.20 o                         
  13   1   4        312.42        277.16        13.80 o                         
  15   1   4        684.09        701.91        26.94 o                         
  17   1   4        236.17        210.40        45.24 o                         
 -18   2   4        178.20         73.32        82.40 o                         
 -16   2   4         47.56         39.22        20.42 o                         
 -14   2   4        787.01        793.73        22.73 o                         
 -12   2   4        749.20        732.25        19.14 o                         
 -10   2   4        126.63        138.30         6.37 o                         
  -8   2   4       3228.27       3197.58        55.20 o                         
  -6   2   4       1170.31       1227.60        23.72 o                         
  -4   2   4       4470.50       4818.09        71.16 o                         
  -2   2   4      11294.63      12581.03       228.13 o                         
   0   2   4      11151.03      11934.08       262.64 o                         
   2   2   4       3669.08       3747.50        58.11 o                         
   4   2   4       2918.64       3240.18        50.81 o                         
   6   2   4        567.03        599.03        16.17 o                         
   8   2   4       1157.05       1080.13        20.72 o                         
  10   2   4       1382.14       1252.78        25.37 o                         
  12   2   4        408.11        400.22        16.88 o                         
  14   2   4        187.64        196.02        17.32 o                         
  16   2   4         36.80          2.41        37.60 o                         
 -17   3   4        379.35        391.22        50.38 o                         
 -15   3   4        490.26        423.10        27.75 o                         
 -13   3   4        436.14        401.72        19.71 o                         
 -11   3   4         68.19         66.31         7.14 o                         
  -9   3   4        116.43        137.55         8.46 o                         
  -7   3   4        307.37        304.47        15.46 o                         
  -5   3   4       1252.90       1310.88        22.38 o                         
  -3   3   4       1681.24       1763.72        30.93 o                         
  -1   3   4       5300.76       5604.09        93.53 o                         
   1   3   4       6797.22       6872.05       109.03 o                         
   3   3   4       1300.37       1354.62        23.12 o                         
   5   3   4       2213.78       2252.18        34.24 o                         
   7   3   4         12.29          2.73         8.22 o                         
   9   3   4       1712.66       1735.37        31.68 o                         
  11   3   4       1443.33       1441.71        40.74 o                         
  13   3   4        262.36        225.72        21.61 o                         
  15   3   4        157.56        201.35        38.71 o                         
 -16   4   4        781.64        970.12        64.72 o                         
 -14   4   4        326.85        285.42        26.19 o                         
 -12   4   4        348.28        336.74        21.63 o                         
 -10   4   4         64.62         69.05        10.66 o                         
  -8   4   4        738.98        685.53        17.56 o                         
  -6   4   4       2125.72       2148.71        35.31 o                         
  -4   4   4        335.59        317.01         9.43 o                         
  -2   4   4       2996.67       3135.45        54.04 o                         
   0   4   4       5740.92       5926.41       109.92 o                         
   2   4   4       1789.43       1579.59        26.43 o                         
   4   4   4        499.36        464.28        10.39 o                         
   6   4   4        356.39        387.39         9.92 o                         
   8   4   4        732.86        680.48        20.10 o                         
  10   4   4       1327.20       1284.22        38.50 o                         
  12   4   4        874.13        882.96        36.42 o                         
  14   4   4          0.18         19.64        18.20 o                         
  16   4   4          7.07         45.83        50.87 o                         
 -17   5   4         67.07         52.80        66.26 o                         
 -15   5   4        152.98        177.42        43.17 o                         
 -13   5   4        753.31        711.39        36.01 o                         
 -11   5   4        802.15        765.59        54.93 o                         
  -9   5   4       1167.08       1141.48        30.60 o                         
  -7   5   4       2471.35       2560.16        43.76 o                         
  -5   5   4       2594.97       2681.57        44.00 o                         
  -3   5   4        518.20        489.77        11.95 o                         
  -1   5   4       1311.33       1308.05        25.81 o                         
   1   5   4       2530.56       2369.53        42.48 o                         
   3   5   4       3349.88       3244.47        48.03 o                         
   5   5   4        151.91        157.02         6.81 o                         
   7   5   4       3338.20       3414.52        67.53 o                         
   9   5   4        291.35        273.02        15.85 o                         
  11   5   4        287.71        262.85        18.06 o                         
  13   5   4         44.35         33.67        30.13 o                         
  15   5   4        332.81        360.82        44.64 o                         
 -16   6   4         61.08        143.71        52.00 o                         
 -14   6   4         58.32        112.12        61.87 o                         
 -12   6   4        637.30        626.79        39.54 o                         
 -10   6   4        429.99        407.26        22.73 o                         
  -8   6   4        570.61        561.35        26.84 o                         
  -6   6   4       1112.55       1080.64        31.88 o                         
  -4   6   4       2637.31       2706.25        43.32 o                         
  -2   6   4        460.71        459.04        12.48 o                         
   0   6   4         94.92        114.25         8.73 o                         
   2   6   4        856.90        889.56        19.80 o                         
   4   6   4       1375.76       1377.24        27.35 o                         
   6   6   4        840.32        758.95        20.06 o                         
   8   6   4        540.48        471.27        20.61 o                         
  10   6   4        423.93        463.90        31.31 o                         
  12   6   4          7.25        -25.60        30.71 o                         
  14   6   4        144.01        134.96        37.96 o                         
 -15   7   4        227.02        254.18        47.90 o                         
 -13   7   4        266.44        311.41        40.50 o                         
 -11   7   4        357.76        385.56        31.75 o                         
  -9   7   4        870.18        895.26        31.59 o                         
  -7   7   4        199.20        194.92        13.37 o                         
  -5   7   4       1024.98       1038.73        30.97 o                         
  -3   7   4        274.96        257.43        10.15 o                         
  -1   7   4        206.24        214.38        12.34 o                         
   1   7   4        206.34        205.18        13.45 o                         
   3   7   4        602.45        588.16        20.72 o                         
   5   7   4       2409.78       2476.12        45.72 o                         
   7   7   4        637.24        567.38        24.23 o                         
   9   7   4        163.29        166.82        25.55 o                         
  11   7   4        173.45        140.50        31.39 o                         
  13   7   4        283.58        392.03        48.76 o                         
 -14   8   4        258.86         96.91        83.06 o                         
 -12   8   4        458.98        477.02        39.37 o                         
 -10   8   4        172.79        183.13        30.95 o                         
  -8   8   4        831.39        848.34        34.46 o                         
  -6   8   4         37.74         37.15        13.76 o                         
  -4   8   4       1196.47       1213.60        27.77 o                         
  -2   8   4       1079.80       1036.50        32.65 o                         
   0   8   4       1223.40       1109.94        49.97 o                         
   2   8   4        127.51        126.56        16.28 o                         
   4   8   4        478.89        479.78        19.60 o                         
   6   8   4        445.99        414.81        19.26 o                         
   8   8   4        215.58        144.84        27.83 o                         
  10   8   4        142.47        119.21        34.58 o                         
  12   8   4        168.43        175.86        40.27 o                         
 -11   9   4         70.47         99.56        41.74 o                         
  -9   9   4         54.67         28.89        28.72 o                         
  -7   9   4        247.26        276.77        24.41 o                         
  -5   9   4         87.32         72.21        17.95 o                         
  -3   9   4       1322.05       1401.99        54.13 o                         
  -1   9   4        363.95        371.94        25.26 o                         
   1   9   4        361.03        355.29        25.84 o                         
   3   9   4        365.23        306.59        21.96 o                         
   5   9   4         56.20         39.97        23.09 o                         
   7   9   4         62.40         66.56        34.24 o                         
   9   9   4         25.08        -15.95        33.72 o                         
  11   9   4        405.58        351.67        62.25 o                         
 -10  10   4         21.65        -20.44       162.38 o                         
  -8  10   4        102.52        155.25        33.95 o                         
  -6  10   4         84.39         84.38        23.95 o                         
  -4  10   4        301.72        327.71        29.59 o                         
  -2  10   4        411.79        454.32        27.49 o                         
   0  10   4        615.63        757.15        36.59 o                         
   2  10   4        235.66        209.43        23.73 o                         
   4  10   4         38.03         14.76        37.39 o                         
   6  10   4        228.30        223.37        34.66 o                         
   8  10   4        309.56        342.86        40.38 o                         
  -7  11   4        185.57        156.67        35.30 o                         
  -5  11   4        223.77        217.54        30.51 o                         
  -3  11   4         56.96         40.93        25.42 o                         
  -1  11   4         38.51         45.16        24.24 o                         
   1  11   4        296.97        281.86        27.98 o                         
   3  11   4        204.34        205.37        32.51 o                         
   5  11   4         10.39         18.60        36.04 o                         
   7  11   4         25.82         51.85        76.41 o                         
  -4  12   4        109.08        103.00        60.00 o                         
  -2  12   4        278.27        324.98        48.11 o                         
   0  12   4        113.56         93.12        39.74 o                         
   2  12   4         83.61         89.22        93.50 o                         
  -2 -12   5         16.69         13.96        22.88 o                         
   0 -12   5          2.49          7.71        24.61 o                         
  -7 -11   5        158.27        124.17        44.66 o                         
  -5 -11   5         56.01         84.77        14.25 o                         
  -3 -11   5        339.01        424.08        25.82 o                         
  -1 -11   5         39.07         50.08        11.09 o                         
   1 -11   5        510.78        539.28        21.92 o                         
   3 -11   5         49.59         52.78         9.51 o                         
   5 -11   5         16.73         35.95        26.38 o                         
 -10 -10   5        121.08         98.28        14.22 o                         
  -8 -10   5         41.48         43.67         7.96 o                         
  -6 -10   5        109.42        116.67        20.30 o                         
  -4 -10   5         62.00         58.11        24.49 o                         
  -2 -10   5        111.28        115.89        10.79 o                         
   0 -10   5       1045.83       1130.61        25.80 o                         
   2 -10   5        309.33        306.58        11.11 o                         
   4 -10   5        108.41        118.24        10.97 o                         
   6 -10   5        177.73        200.68        24.57 o                         
   8 -10   5        133.99        119.14        55.08 o                         
 -11  -9   5        215.18        250.30        30.62 o                         
  -9  -9   5        119.43        140.06        11.11 o                         
  -7  -9   5        446.24        468.48        13.00 o                         
  -5  -9   5         91.63         79.34        11.85 o                         
  -3  -9   5        340.05        333.01        14.62 o                         
  -1  -9   5       1143.59       1183.67        33.48 o                         
   1  -9   5        527.71        519.56        11.94 o                         
   3  -9   5        145.40        134.90         9.63 o                         
   5  -9   5         20.37         10.42        24.12 o                         
   7  -9   5        155.30        177.22        10.83 o                         
   9  -9   5        367.87        420.15        17.06 o                         
  11  -9   5        134.45        135.32        18.20 o                         
 -14  -8   5         59.02         58.67        26.60 o                         
 -12  -8   5        284.92        359.08        33.12 o                         
 -10  -8   5        136.62        140.54        11.34 o                         
  -8  -8   5        706.56        731.36        19.30 o                         
  -6  -8   5        566.67        505.96        12.69 o                         
  -4  -8   5        287.09        323.94        13.91 o                         
  -2  -8   5        979.17        988.05        26.57 o                         
   0  -8   5         76.36         73.67         5.99 o                         
   2  -8   5        263.51        261.88         7.49 o                         
   4  -8   5        684.02        662.79        16.16 o                         
   6  -8   5         53.04         77.34         8.67 o                         
   8  -8   5        510.82        572.11        17.89 o                         
  10  -8   5        154.04        157.32        11.81 o                         
  12  -8   5         52.58         20.83        55.04 o                         
 -15  -7   5          3.83         17.92        13.34 o                         
 -13  -7   5        130.99        128.90         9.92 o                         
 -11  -7   5        342.95        295.78        14.13 o                         
  -9  -7   5        121.76        136.86        11.65 o                         
  -7  -7   5        245.67        225.54        11.97 o                         
  -5  -7   5       1025.84       1050.44        19.33 o                         
  -3  -7   5       2459.93       2446.98        54.47 o                         
  -1  -7   5       1157.49       1121.70        18.88 o                         
   1  -7   5          0.25         -2.36         3.21 o                         
   3  -7   5        667.02        623.12        14.06 o                         
   5  -7   5       2622.81       2592.48        48.64 o                         
   7  -7   5        303.58        295.13        13.35 o                         
   9  -7   5         40.82         44.94        16.64 o                         
  11  -7   5         25.11         40.17        14.44 o                         
  13  -7   5        127.03        111.72        17.08 o                         
 -16  -6   5        138.07        171.90        34.79 o                         
 -14  -6   5         20.56         22.92        13.11 o                         
 -12  -6   5        556.38        547.16        17.63 o                         
 -10  -6   5        491.94        488.80        20.16 o                         
  -8  -6   5       1174.34       1122.64        25.52 o                         
  -6  -6   5       1562.33       1512.58        27.20 o                         
  -4  -6   5       6439.56       6337.77        97.41 o                         
  -2  -6   5         85.86         79.29         4.10 o                         
   0  -6   5         15.41         19.69         2.50 o                         
   2  -6   5        359.59        325.58         7.50 o                         
   4  -6   5       4660.59       4582.52        74.79 o                         
   6  -6   5       1289.25       1244.38        24.09 o                         
   8  -6   5         54.22         44.12         7.48 o                         
  10  -6   5         21.47         53.65        18.25 o                         
  12  -6   5        150.07        157.28        13.04 o                         
  14  -6   5         98.76        106.09        13.16 o                         
 -17  -5   5         14.84         51.52        21.71 o                         
 -15  -5   5        114.79        134.26        22.16 o                         
 -13  -5   5        336.14        374.27        15.32 o                         
 -11  -5   5        740.12        765.78        22.66 o                         
  -9  -5   5       1150.34       1139.44        21.94 o                         
  -7  -5   5       1220.35       1106.04        20.21 o                         
  -5  -5   5        519.60        519.15        10.18 o                         
  -3  -5   5       5912.27       5971.64       103.03 o                         
  -1  -5   5        482.54        451.34         8.52 o                         
   1  -5   5       1041.93        984.21        15.58 o                         
   3  -5   5        788.25        687.83        13.80 o                         
   5  -5   5        104.04        126.23         5.63 o                         
   7  -5   5       1113.71       1033.53        23.04 o                         
   9  -5   5        295.83        289.76        11.53 o                         
  11  -5   5         48.22         41.54         8.59 o                         
  13  -5   5        182.23        194.00        16.51 o                         
  15  -5   5         56.74         61.89        14.55 o                         
 -16  -4   5        242.38        268.09        21.85 o                         
 -14  -4   5        817.37        827.07        25.60 o                         
 -12  -4   5        301.31        318.10        12.70 o                         
 -10  -4   5        267.15        280.15         8.63 o                         
  -8  -4   5       1066.86       1085.66        17.81 o                         
  -6  -4   5       1535.16       1483.54        28.68 o                         
  -4  -4   5        882.95        851.22        14.21 o                         
  -2  -4   5       2473.00       2393.53        35.69 o                         
   0  -4   5       4384.32       4460.03        61.82 o                         
   2  -4   5       3051.31       2871.04        42.25 o                         
   4  -4   5         49.16         48.21         4.22 o                         
   6  -4   5       1256.99       1206.49        21.86 o                         
   8  -4   5       2420.98       2385.34        43.63 o                         
  10  -4   5       1222.37       1172.21        26.38 o                         
  12  -4   5        309.82        301.78        18.41 o                         
  14  -4   5         47.86         44.26        13.00 o                         
  16  -4   5        166.14        195.58        17.23 o                         
 -17  -3   5        220.94        211.33        32.25 o                         
 -15  -3   5        855.76        854.19        25.07 o                         
 -13  -3   5        894.70        827.48        17.46 o                         
 -11  -3   5        637.55        631.94        15.98 o                         
  -9  -3   5        891.95        896.99        15.09 o                         
  -7  -3   5       1179.06       1127.12        17.45 o                         
  -5  -3   5        189.79        187.35         5.23 o                         
  -3  -3   5        654.84        702.00        12.35 o                         
  -1  -3   5       5489.40       5743.65        78.85 o                         
   1  -3   5      10149.05      10568.83       143.94 o                         
   3  -3   5        789.67        799.60        14.25 o                         
   5  -3   5       1441.14       1321.70        22.06 o                         
   7  -3   5        549.63        536.22        12.49 o                         
   9  -3   5       2344.88       2268.23        42.33 o                         
  11  -3   5        763.14        734.71        20.16 o                         
  13  -3   5        147.20        127.29        11.41 o                         
  15  -3   5         14.92         32.01        11.46 o                         
 -18  -2   5         38.31         53.15        27.42 o                         
 -16  -2   5        263.17        237.13        15.98 o                         
 -14  -2   5        506.48        528.89        16.70 o                         
 -12  -2   5        637.57        643.16        16.73 o                         
 -10  -2   5        240.13        238.35         8.30 o                         
  -8  -2   5       4167.31       4215.00        57.36 o                         
  -6  -2   5        613.43        653.50        12.26 o                         
  -4  -2   5       2365.25       2394.54        34.46 o                         
  -2  -2   5       6542.90       6778.60        89.82 o                         
   0  -2   5       1576.85       1663.21        26.66 o                         
   2  -2   5       1144.26       1130.01        18.46 o                         
   4  -2   5        881.75        915.54        15.37 o                         
   6  -2   5        433.56        504.87        10.85 o                         
   8  -2   5        227.39        199.83         7.05 o                         
  10  -2   5       1458.46       1366.19        25.64 o                         
  12  -2   5        418.29        401.73        12.96 o                         
  14  -2   5        194.38        195.16        18.35 o                         
  16  -2   5          5.71        -13.34        18.14 o                         
 -17  -1   5        168.63        178.68        16.34 o                         
 -15  -1   5        218.37        212.32        13.54 o                         
 -13  -1   5         67.94         62.00         7.50 o                         
 -11  -1   5        751.19        679.46        15.47 o                         
  -9  -1   5       1433.90       1435.30        22.61 o                         
  -7  -1   5       1925.47       2104.94        33.23 o                         
  -5  -1   5       5637.49       5849.57        86.36 o                         
  -3  -1   5       9203.73      10016.75       145.11 o                         
  -1  -1   5       5265.28       5355.26        78.69 o                         
   1  -1   5        245.42        241.94         7.20 o                         
   3  -1   5       6768.13       7331.80       111.62 o                         
   5  -1   5       3444.74       3372.88        47.75 o                         
   7  -1   5       2263.70       2182.09        33.53 o                         
   9  -1   5        334.74        338.82        11.77 o                         
  11  -1   5         90.87         95.81         7.09 o                         
  13  -1   5        220.58        199.32        12.74 o                         
  15  -1   5        422.27        458.66        20.43 o                         
  17  -1   5         75.74         37.91        55.93 o                         
 -18   0   5        216.44        222.87        18.68 o                         
 -16   0   5          2.04         -0.11        13.71 o                         
 -14   0   5         19.05         17.28        10.33 o                         
 -12   0   5         12.03         21.61         8.82 o                         
 -10   0   5       1344.80       1256.10        23.54 o                         
  -8   0   5       1539.12       1655.61        25.87 o                         
  -6   0   5       3856.62       4051.35        60.32 o                         
  -4   0   5       6339.36       6722.47       105.80 o                         
  -2   0   5        540.96        462.46        11.44 o                         
   0   0   5        344.16        385.06         9.59 o                         
   2   0   5        448.61        437.13         9.86 o                         
   4   0   5       8314.99       8306.60       123.77 o                         
   6   0   5        547.86        424.05         9.52 o                         
   8   0   5        340.59        300.20         8.51 o                         
  10   0   5        294.19        289.15        10.84 o                         
  12   0   5         11.10         -4.30         8.02 o                         
  14   0   5        101.00         88.39        14.35 o                         
  16   0   5        427.35        476.57        38.52 o                         
 -17   1   5        147.43        144.77        19.65 o                         
 -15   1   5        256.12        244.41        14.41 o                         
 -13   1   5        104.27        120.47         8.84 o                         
 -11   1   5        787.40        749.63        18.03 o                         
  -9   1   5       1392.07       1418.75        24.24 o                         
  -7   1   5       1754.78       1898.26        31.23 o                         
  -5   1   5       5623.93       6045.88        92.62 o                         
  -3   1   5       9394.96      10579.98       166.76 o                         
  -1   1   5       5685.44       5860.53        92.94 o                         
   1   1   5        174.01        180.06         5.67 o                         
   3   1   5       6735.13       6964.04       111.62 o                         
   5   1   5       3249.05       3115.41        47.72 o                         
   7   1   5       2227.09       2168.88        33.62 o                         
   9   1   5        266.06        290.85         9.36 o                         
  11   1   5        124.02        129.07         8.77 o                         
  13   1   5        229.87        215.88        13.35 o                         
  15   1   5        419.13        464.38        25.90 o                         
  17   1   5         76.47         49.87        62.87 o                         
 -18   2   5         29.46         28.27        38.54 o                         
 -16   2   5        253.15        258.02        23.70 o                         
 -14   2   5        559.56        571.45        17.79 o                         
 -12   2   5        690.92        694.52        17.43 o                         
 -10   2   5        246.89        234.99         9.16 o                         
  -8   2   5       3901.56       4091.72        64.25 o                         
  -6   2   5        472.75        545.26        12.87 o                         
  -4   2   5       2618.72       2802.67        48.79 o                         
  -2   2   5       6945.67       7513.18       118.96 o                         
   0   2   5       1448.19       1598.70        24.10 o                         
   2   2   5        989.70        962.06        15.62 o                         
   4   2   5        917.34        943.66        15.96 o                         
   6   2   5        432.62        513.24        11.44 o                         
   8   2   5        185.08        184.02         9.20 o                         
  10   2   5       1461.29       1327.28        25.59 o                         
  12   2   5        460.54        443.21        18.35 o                         
  14   2   5        222.93        215.60        19.13 o                         
  16   2   5         10.88         26.89        19.46 o                         
 -17   3   5        238.41        223.00        51.61 o                         
 -15   3   5        785.34        736.34        36.50 o                         
 -13   3   5        922.76        870.03        25.23 o                         
 -11   3   5        665.99        680.80        19.42 o                         
  -9   3   5        870.86        946.55        21.21 o                         
  -7   3   5       1016.40       1006.46        19.32 o                         
  -5   3   5        158.22        162.54         5.77 o                         
  -3   3   5        700.16        779.00        15.03 o                         
  -1   3   5       5364.92       5636.47        86.50 o                         
   1   3   5      10133.69      10532.83       153.86 o                         
   3   3   5        822.62        809.23        13.93 o                         
   5   3   5       1428.51       1346.41        21.36 o                         
   7   3   5        500.34        493.76        12.86 o                         
   9   3   5       2344.10       2230.64        42.49 o                         
  11   3   5        782.46        764.71        27.94 o                         
  13   3   5        153.47        152.08        16.62 o                         
  15   3   5         12.51         -3.73        16.74 o                         
 -16   4   5        233.20        254.89        41.60 o                         
 -14   4   5        850.66        922.04        51.52 o                         
 -12   4   5        275.68        272.40        18.38 o                         
 -10   4   5        322.16        368.55        15.16 o                         
  -8   4   5       1168.92       1188.75        26.43 o                         
  -6   4   5       1674.34       1674.68        28.73 o                         
  -4   4   5        735.95        760.76        16.91 o                         
  -2   4   5       2548.23       2543.66        44.79 o                         
   0   4   5       4232.52       4183.67        74.81 o                         
   2   4   5       3189.79       3008.49        44.14 o                         
   4   4   5         77.03         82.38         5.17 o                         
   6   4   5       1382.74       1349.72        23.28 o                         
   8   4   5       2343.16       2378.85        49.53 o                         
  10   4   5       1295.57       1264.16        45.04 o                         
  12   4   5        269.58        282.95        28.55 o                         
  14   4   5         51.58         52.67        32.08 o                         
  16   4   5        150.25         89.93        71.89 o                         
 -17   5   5         22.98         47.93        78.15 o                         
 -15   5   5        115.16        105.86        41.96 o                         
 -13   5   5        264.72        274.24        24.55 o                         
 -11   5   5        648.20        653.94        32.15 o                         
  -9   5   5       1244.39       1218.29        29.66 o                         
  -7   5   5       1312.69       1226.84        41.08 o                         
  -5   5   5        597.12        609.94        15.95 o                         
  -3   5   5       5543.93       5505.23        89.29 o                         
  -1   5   5        460.43        462.31        14.35 o                         
   1   5   5       1022.14        967.70        22.66 o                         
   3   5   5        826.31        731.24        12.95 o                         
   5   5   5         56.37         70.48         9.46 o                         
   7   5   5       1268.39       1207.92        30.12 o                         
   9   5   5        280.69        259.55        16.34 o                         
  11   5   5         36.15         25.79        12.23 o                         
  13   5   5        152.37        138.33        32.54 o                         
  15   5   5         66.60         96.51        77.48 o                         
 -16   6   5        124.04        140.05        47.79 o                         
 -14   6   5         22.57        104.90        82.83 o                         
 -12   6   5        496.90        495.72        33.37 o                         
 -10   6   5        526.02        530.15        25.60 o                         
  -8   6   5       1175.71       1162.17        31.79 o                         
  -6   6   5       1722.36       1699.71        38.78 o                         
  -4   6   5       6291.39       6290.67       101.98 o                         
  -2   6   5         83.21         88.24         9.16 o                         
   0   6   5         22.30         28.63         9.76 o                         
   2   6   5        439.34        454.30        17.09 o                         
   4   6   5       4542.06       4342.22        70.93 o                         
   6   6   5       1263.53       1247.55        28.29 o                         
   8   6   5         58.93         68.84        10.98 o                         
  10   6   5         29.81         21.30        33.84 o                         
  12   6   5        123.36        143.78        30.82 o                         
  14   6   5         82.70        140.24        58.40 o                         
 -15   7   5          1.72          2.99        56.68 o                         
 -13   7   5        168.89        209.72        57.87 o                         
 -11   7   5        361.66        350.98        27.67 o                         
  -9   7   5         99.47        102.08        14.62 o                         
  -7   7   5        205.75        210.89        14.10 o                         
  -5   7   5       1095.14       1174.00        29.59 o                         
  -3   7   5       2572.71       2485.65        47.13 o                         
  -1   7   5       1226.46       1159.62        28.13 o                         
   1   7   5          4.19         25.76        13.36 o                         
   3   7   5        703.15        650.16        18.50 o                         
   5   7   5       2593.85       2518.80        51.47 o                         
   7   7   5        292.25        264.55        13.86 o                         
   9   7   5         55.08         15.27        28.68 o                         
  11   7   5         27.99         57.02        34.03 o                         
  13   7   5        129.61         77.06        41.44 o                         
 -14   8   5         63.23         87.15       115.64 o                         
 -12   8   5        310.23        390.31        44.70 o                         
 -10   8   5        119.96        101.46        22.91 o                         
  -8   8   5        646.24        731.74        30.04 o                         
  -6   8   5        476.00        431.11        25.46 o                         
  -4   8   5        309.34        327.98        24.85 o                         
  -2   8   5       1073.59       1090.32        34.10 o                         
   0   8   5         56.59         51.94        18.32 o                         
   2   8   5        222.24        261.31        18.77 o                         
   4   8   5        664.27        687.68        24.68 o                         
   6   8   5         44.32         53.22        19.18 o                         
   8   8   5        456.59        511.38        44.47 o                         
  10   8   5        188.65        180.71        34.11 o                         
  12   8   5         59.11        130.91        43.51 o                         
 -11   9   5        238.59        251.55        44.79 o                         
  -9   9   5        112.78        157.97        30.99 o                         
  -7   9   5        392.01        374.70        26.48 o                         
  -5   9   5        119.50        141.64        24.57 o                         
  -3   9   5        370.72        362.22        23.13 o                         
  -1   9   5       1143.89       1157.13        37.66 o                         
   1   9   5        536.03        547.30        29.65 o                         
   3   9   5        135.49        156.32        15.33 o                         
   5   9   5         30.24          7.46        21.66 o                         
   7   9   5        167.76        187.58        32.00 o                         
   9   9   5        342.39        382.72        39.42 o                         
  11   9   5        148.45        147.24        79.98 o                         
 -10  10   5        130.76        159.75        62.55 o                         
  -8  10   5         31.01         34.61        30.92 o                         
  -6  10   5        140.32        158.91        26.72 o                         
  -4  10   5         41.58         38.12        22.93 o                         
  -2  10   5        122.04        107.07        29.11 o                         
   0  10   5       1014.97       1122.26        44.63 o                         
   2  10   5        308.54        294.79        26.92 o                         
   4  10   5        126.86        133.23        27.14 o                         
   6  10   5        202.48        173.18        35.86 o                         
   8  10   5        133.47         47.11        46.04 o                         
  -7  11   5        181.95        181.24        44.30 o                         
  -5  11   5         52.20         23.10        32.17 o                         
  -3  11   5        312.66        350.14        30.33 o                         
  -1  11   5         24.34         62.92        29.26 o                         
   1  11   5        497.88        474.17        33.01 o                         
   3  11   5         66.89         32.74        36.78 o                         
   5  11   5         17.36         43.74        65.11 o                         
  -2  12   5         13.06        -11.88        41.30 o                         
   0  12   5          3.62         -9.43        44.44 o                         
  -7 -11   6        166.76        187.42        21.27 o                         
  -5 -11   6        142.16        168.56        17.04 o                         
  -3 -11   6        114.52        167.45        17.51 o                         
  -1 -11   6        381.09        429.70        19.57 o                         
   1 -11   6        168.00        167.92         7.45 o                         
   3 -11   6         16.16          3.53         8.48 o                         
   5 -11   6         73.30         47.46        23.77 o                         
 -10 -10   6        189.79        195.05        22.91 o                         
  -8 -10   6         39.49         44.88         9.28 o                         
  -6 -10   6         10.07         29.05        18.95 o                         
  -4 -10   6         75.14         90.44        10.91 o                         
  -2 -10   6        402.47        391.85        18.48 o                         
   0 -10   6        824.12        852.70        27.01 o                         
   2 -10   6        228.66        224.20         9.56 o                         
   4 -10   6         75.36         82.43        10.78 o                         
   6 -10   6        122.56        125.35        22.53 o                         
   8 -10   6         28.23         25.40        14.05 o                         
 -11  -9   6        275.97        318.52        22.72 o                         
  -9  -9   6         80.86         58.13        13.64 o                         
  -7  -9   6        151.15        149.26         6.90 o                         
  -5  -9   6        109.70        117.21        11.23 o                         
  -3  -9   6        273.87        278.60        14.29 o                         
  -1  -9   6        379.54        397.55        19.45 o                         
   1  -9   6        869.83        843.74        16.77 o                         
   3  -9   6         73.50         85.47        10.12 o                         
   5  -9   6         10.89         11.57         8.94 o                         
   7  -9   6         42.34         47.02        16.43 o                         
   9  -9   6        357.45        383.85        28.10 o                         
 -12  -8   6        277.99        318.81        22.09 o                         
 -10  -8   6         43.10         26.17        13.77 o                         
  -8  -8   6        387.08        388.77        12.14 o                         
  -6  -8   6        339.08        351.20        10.03 o                         
  -4  -8   6        724.71        732.05        22.55 o                         
  -2  -8   6        319.69        299.59        13.20 o                         
   0  -8   6         13.48          7.18         4.06 o                         
   2  -8   6        280.57        290.29        10.33 o                         
   4  -8   6        653.76        653.60        17.05 o                         
   6  -8   6        103.08        102.11        10.73 o                         
   8  -8   6        671.91        661.57        20.53 o                         
  10  -8   6         86.50         89.36        11.05 o                         
  12  -8   6        229.25        293.34        65.69 o                         
 -15  -7   6        196.08        163.35        17.02 o                         
 -13  -7   6         25.37         45.86        15.46 o                         
 -11  -7   6         71.17         64.88        14.46 o                         
  -9  -7   6        115.16        114.17         8.71 o                         
  -7  -7   6       2208.14       2133.42        37.99 o                         
  -5  -7   6        356.29        332.73         8.58 o                         
  -3  -7   6       1791.03       1711.01        31.40 o                         
  -1  -7   6        517.54        510.61        12.82 o                         
   1  -7   6        156.83        141.54         5.27 o                         
   3  -7   6        317.68        337.63        10.01 o                         
   5  -7   6       2417.46       2385.26        41.72 o                         
   7  -7   6        391.36        372.58        13.57 o                         
   9  -7   6        214.59        231.79        11.99 o                         
  11  -7   6         13.84         21.92        10.59 o                         
  13  -7   6         81.69         90.86        21.32 o                         
 -16  -6   6        126.57        160.67        16.90 o                         
 -14  -6   6         14.21         22.99         9.62 o                         
 -12  -6   6        315.56        318.39        19.91 o                         
 -10  -6   6          6.74         -3.06         7.44 o                         
  -8  -6   6        912.83        874.05        17.87 o                         
  -6  -6   6       1234.46       1236.55        21.50 o                         
  -4  -6   6        760.76        740.97        14.40 o                         
  -2  -6   6       1021.86        969.73        21.98 o                         
   0  -6   6        259.23        252.16         6.36 o                         
   2  -6   6          1.56         11.24         3.47 o                         
   4  -6   6       2652.37       2539.74        49.61 o                         
   6  -6   6       2549.51       2311.96        43.88 o                         
   8  -6   6        366.33        357.61        12.77 o                         
  10  -6   6        127.98        129.07        10.62 o                         
  12  -6   6         92.41         82.35        11.98 o                         
  14  -6   6         97.31        113.39        22.19 o                         
 -15  -5   6        468.12        458.17        18.23 o                         
 -13  -5   6         91.55        122.52        15.17 o                         
 -11  -5   6        184.35        196.27         9.61 o                         
  -9  -5   6        608.35        524.67        13.97 o                         
  -7  -5   6       1088.37        964.22        17.94 o                         
  -5  -5   6       2235.77       2199.57        35.60 o                         
  -3  -5   6       1075.90        999.62        17.07 o                         
  -1  -5   6        425.31        393.25         7.79 o                         
   1  -5   6        913.11        887.61        14.20 o                         
   3  -5   6        585.95        538.06        13.59 o                         
   5  -5   6       1386.97       1367.67        25.60 o                         
   7  -5   6        716.18        692.49        16.92 o                         
   9  -5   6        530.32        571.76        16.96 o                         
  11  -5   6        133.68        139.52        10.75 o                         
  13  -5   6        673.07        724.71        23.18 o                         
  15  -5   6          2.26        -47.55        53.51 o                         
 -16  -4   6          2.21          8.95        16.36 o                         
 -14  -4   6       1325.50       1412.23        34.06 o                         
 -12  -4   6        437.13        477.89        17.20 o                         
 -10  -4   6        739.39        667.81        14.92 o                         
  -8  -4   6        764.94        733.93        16.26 o                         
  -6  -4   6        290.44        284.78         8.44 o                         
  -4  -4   6        198.38        241.62        12.40 o                         
  -2  -4   6       3566.37       3527.18        51.12 o                         
   0  -4   6       5390.94       5271.39        75.45 o                         
   2  -4   6       1105.38       1079.64        17.42 o                         
   4  -4   6        179.52        180.59         6.47 o                         
   6  -4   6        400.76        362.11        10.97 o                         
   8  -4   6        927.64        899.88        21.42 o                         
  10  -4   6        836.13        787.38        20.66 o                         
  12  -4   6        167.40        182.19        11.25 o                         
  14  -4   6         29.08         14.20        20.70 o                         
 -17  -3   6          7.91         18.81        29.25 o                         
 -15  -3   6         60.90         50.24        13.83 o                         
 -13  -3   6        340.92        356.38        18.18 o                         
 -11  -3   6       1366.40       1306.69        23.94 o                         
  -9  -3   6        669.16        657.92        13.48 o                         
  -7  -3   6        625.65        587.31        11.25 o                         
  -5  -3   6        954.92        873.78        14.53 o                         
  -3  -3   6       2136.42       2292.41        30.96 o                         
  -1  -3   6       3186.48       3040.19        42.77 o                         
   1  -3   6       7628.39       7707.77       105.85 o                         
   3  -3   6        248.87        265.01         7.16 o                         
   5  -3   6        235.35        217.69         6.86 o                         
   7  -3   6          0.46         -0.55         4.80 o                         
   9  -3   6       1996.02       1889.31        33.19 o                         
  11  -3   6        819.24        783.84        21.96 o                         
  13  -3   6        310.59        311.62        14.91 o                         
  15  -3   6        254.62        306.59        17.06 o                         
 -18  -2   6        140.22        158.31        16.67 o                         
 -16  -2   6         72.97         73.35        18.55 o                         
 -14  -2   6        662.72        736.91        21.15 o                         
 -12  -2   6       1740.25       1660.61        41.68 o                         
 -10  -2   6        597.69        580.21        12.59 o                         
  -8  -2   6       2022.64       2130.23        35.09 o                         
  -6  -2   6       1411.71       1467.23        22.26 o                         
  -4  -2   6         92.61         73.76         3.31 o                         
  -2  -2   6      10697.90      11914.91       153.02 o                         
   0  -2   6       1580.93       1426.76        21.12 o                         
   2  -2   6        663.26        647.19        12.01 o                         
   4  -2   6        921.11        885.48        15.39 o                         
   6  -2   6         66.92         68.45         4.70 o                         
   8  -2   6        793.04        842.66        19.28 o                         
  10  -2   6        794.21        716.85        18.61 o                         
  12  -2   6        359.17        402.55        15.20 o                         
  14  -2   6        197.22        186.41        13.67 o                         
  16  -2   6        189.72        199.14        24.75 o                         
 -17  -1   6        200.70        221.00        38.57 o                         
 -15  -1   6        255.45        239.63        13.07 o                         
 -13  -1   6       1078.43       1050.46        24.32 o                         
 -11  -1   6         65.86         75.79         7.07 o                         
  -9  -1   6        949.14        918.17        22.41 o                         
  -7  -1   6       3306.80       3377.84        53.60 o                         
  -5  -1   6       5297.60       5462.19        80.78 o                         
  -3  -1   6       3486.94       3568.55        63.05 o                         
  -1  -1   6       2977.39       3354.71        48.19 o                         
   1  -1   6        318.77        322.01         7.84 o                         
   3  -1   6       4855.42       4983.16        71.55 o                         
   5  -1   6       3629.00       3492.05        49.64 o                         
   7  -1   6       1875.65       1802.77        29.84 o                         
   9  -1   6        224.77        239.77         9.03 o                         
  11  -1   6        168.30        187.75         9.76 o                         
  13  -1   6        403.02        440.45        22.02 o                         
  15  -1   6         32.47          6.26        13.93 o                         
 -18   0   6        203.31        200.89        36.06 o                         
 -16   0   6        107.02        116.65        14.20 o                         
 -14   0   6        702.61        629.64        31.19 o                         
 -12   0   6        703.44        608.04        16.55 o                         
 -10   0   6          1.30         -1.47         4.79 o                         
  -8   0   6       1589.37       1697.76        27.90 o                         
  -6   0   6       4849.55       4838.54        69.53 o                         
  -4   0   6       1410.97       1582.99        24.96 o                         
  -2   0   6         38.23         27.43         2.79 o                         
   0   0   6       3218.27       3106.55        53.48 o                         
   2   0   6          4.02         -2.38         2.79 o                         
   4   0   6      13618.20      14487.98       211.33 o                         
   6   0   6       4654.21       4599.20        64.86 o                         
   8   0   6         68.41         71.16         5.17 o                         
  10   0   6         82.33        113.15         8.29 o                         
  12   0   6        275.32        318.84        18.39 o                         
  14   0   6          1.38         -3.86        16.29 o                         
  16   0   6         81.59         86.28        39.07 o                         
 -17   1   6        191.67        192.93        24.44 o                         
 -15   1   6        229.14        245.58        15.11 o                         
 -13   1   6       1183.60       1144.65        26.95 o                         
 -11   1   6         62.30         84.10         6.56 o                         
  -9   1   6        895.07        901.60        18.22 o                         
  -7   1   6       3034.53       3119.05        46.07 o                         
  -5   1   6       5392.90       5699.69        84.46 o                         
  -3   1   6       3142.50       3293.52        51.40 o                         
  -1   1   6       3194.50       3571.82        53.52 o                         
   1   1   6        245.10        247.95         6.56 o                         
   3   1   6       5202.73       5438.74        78.97 o                         
   5   1   6       3550.13       3438.32        50.52 o                         
   7   1   6       1861.91       1788.69        27.97 o                         
   9   1   6        176.68        185.78         8.00 o                         
  11   1   6        193.83        236.82        11.12 o                         
  13   1   6        462.70        464.47        19.66 o                         
  15   1   6         40.10         17.60        14.56 o                         
 -18   2   6        120.26         80.47        60.73 o                         
 -16   2   6         62.53         63.45        13.00 o                         
 -14   2   6        754.49        758.62        23.95 o                         
 -12   2   6       1811.13       1792.92        37.93 o                         
 -10   2   6        619.25        652.55        18.85 o                         
  -8   2   6       1924.87       2127.49        34.36 o                         
  -6   2   6       1265.56       1367.03        25.02 o                         
  -4   2   6        109.85         82.85         5.16 o                         
  -2   2   6      11053.46      12477.22       205.26 o                         
   0   2   6       1665.04       1586.21        28.69 o                         
   2   2   6        687.77        632.85        11.10 o                         
   4   2   6       1003.93        953.14        16.41 o                         
   6   2   6         50.51         48.41         5.08 o                         
   8   2   6        668.50        721.96        16.55 o                         
  10   2   6        769.11        665.70        19.36 o                         
  12   2   6        412.50        440.43        18.63 o                         
  14   2   6        214.18        225.36        20.21 o                         
  16   2   6        167.71        181.65        30.49 o                         
 -17   3   6         10.57        -46.33        46.33 o                         
 -15   3   6         77.46        106.64        25.75 o                         
 -13   3   6        327.31        328.26        16.42 o                         
 -11   3   6       1338.23       1281.85        31.30 o                         
  -9   3   6        764.21        792.04        20.77 o                         
  -7   3   6        564.40        562.55        12.76 o                         
  -5   3   6        972.60        924.17        17.72 o                         
  -3   3   6       2152.26       2335.02        41.04 o                         
  -1   3   6       3161.87       3062.74        50.54 o                         
   1   3   6       7480.37       7553.40       111.15 o                         
   3   3   6        317.48        341.57         7.94 o                         
   5   3   6        232.74        223.28         7.47 o                         
   7   3   6          7.41          0.95         5.23 o                         
   9   3   6       1859.58       1749.64        35.98 o                         
  11   3   6        877.39        845.92        33.31 o                         
  13   3   6        321.98        360.72        31.10 o                         
  15   3   6        259.42        259.34        33.46 o                         
 -16   4   6          5.89        -14.88        91.24 o                         
 -14   4   6       1269.75       1406.32        63.59 o                         
 -12   4   6        399.75        396.49        23.07 o                         
 -10   4   6        726.79        657.77        19.04 o                         
  -8   4   6        820.08        826.11        19.15 o                         
  -6   4   6        367.63        369.83        14.12 o                         
  -4   4   6        241.06        257.73         8.56 o                         
  -2   4   6       3475.32       3372.49        64.96 o                         
   0   4   6       5314.11       5122.49        79.43 o                         
   2   4   6       1066.38       1017.85        17.22 o                         
   4   4   6        135.35        144.70         5.45 o                         
   6   4   6        465.44        442.54        11.94 o                         
   8   4   6        966.70        897.97        23.28 o                         
  10   4   6        882.48        877.50        32.92 o                         
  12   4   6        150.37        140.99        15.97 o                         
  14   4   6         14.30         -7.25        27.56 o                         
 -15   5   6        424.95        427.25        63.45 o                         
 -13   5   6         88.00         82.76        37.94 o                         
 -11   5   6        136.98        122.87        16.21 o                         
  -9   5   6        663.55        607.82        20.05 o                         
  -7   5   6       1163.28       1095.25        27.40 o                         
  -5   5   6       2409.66       2401.18        41.48 o                         
  -3   5   6        904.14        861.42        19.42 o                         
  -1   5   6        421.90        388.44        13.34 o                         
   1   5   6        890.56        852.37        17.92 o                         
   3   5   6        593.98        581.46        13.45 o                         
   5   5   6       1242.23       1155.35        22.70 o                         
   7   5   6        779.91        802.32        22.73 o                         
   9   5   6        594.03        666.83        24.55 o                         
  11   5   6        106.16        107.85        15.70 o                         
  13   5   6        605.92        653.61        68.89 o                         
  15   5   6          2.27         66.35        64.74 o                         
 -16   6   6        116.51        120.83        51.36 o                         
 -14   6   6         16.57         -2.07        33.27 o                         
 -12   6   6        262.60        297.46        35.35 o                         
 -10   6   6          0.71         -8.14        14.46 o                         
  -8   6   6        958.94        895.23        37.90 o                         
  -6   6   6       1270.43       1216.51        29.88 o                         
  -4   6   6        634.38        651.15        20.16 o                         
  -2   6   6        999.27        950.65        22.60 o                         
   0   6   6        285.43        308.45        14.44 o                         
   2   6   6          0.93         -0.87         8.44 o                         
   4   6   6       2732.60       2564.54        43.88 o                         
   6   6   6       2485.13       2364.21        57.24 o                         
   8   6   6        429.50        431.49        18.49 o                         
  10   6   6        134.82        115.39        16.27 o                         
  12   6   6         72.22         12.49        35.49 o                         
  14   6   6         84.33          7.75        45.42 o                         
 -15   7   6        201.51        139.10        61.62 o                         
 -13   7   6         42.18        112.66        34.53 o                         
 -11   7   6         65.35         18.08        28.15 o                         
  -9   7   6        143.95        149.70        18.64 o                         
  -7   7   6       2077.34       2041.29        62.31 o                         
  -5   7   6        343.68        358.49        17.73 o                         
  -3   7   6       1760.16       1621.69        36.96 o                         
  -1   7   6        588.96        572.78        21.24 o                         
   1   7   6        165.35        136.96        16.16 o                         
   3   7   6        355.99        363.31        13.00 o                         
   5   7   6       2359.72       2402.32        56.63 o                         
   7   7   6        478.05        448.62        18.05 o                         
   9   7   6        174.83        244.90        30.80 o                         
  11   7   6         25.15         28.00        33.30 o                         
  13   7   6         91.72        -35.08        51.41 o                         
 -14   8   6        131.17        216.07        83.40 o                         
 -12   8   6        311.61        306.87        43.17 o                         
 -10   8   6         39.50          8.08        27.07 o                         
  -8   8   6        378.22        408.67        21.92 o                         
  -6   8   6        286.41        262.13        15.65 o                         
  -4   8   6        722.73        708.59        26.81 o                         
  -2   8   6        373.15        374.98        20.37 o                         
   0   8   6         13.04          8.69        13.54 o                         
   2   8   6        292.44        332.96        19.62 o                         
   4   8   6        638.72        689.52        27.63 o                         
   6   8   6        131.01        152.11        22.65 o                         
   8   8   6        600.67        571.57        40.50 o                         
  10   8   6         73.94         31.84        35.20 o                         
  12   8   6        245.81        299.38       123.93 o                         
 -11   9   6        281.07        310.33        53.62 o                         
  -9   9   6         67.34         39.81        30.71 o                         
  -7   9   6        118.03        143.61        24.42 o                         
  -5   9   6        135.75         61.76        23.14 o                         
  -3   9   6        267.62        294.14        22.17 o                         
  -1   9   6        397.19        413.20        31.81 o                         
   1   9   6        855.30        883.87        48.19 o                         
   3   9   6         94.36        118.66        13.74 o                         
   5   9   6         21.65         13.12        27.41 o                         
   7   9   6         27.26         24.81        32.57 o                         
   9   9   6        342.38        341.03        40.86 o                         
 -10  10   6        180.60        235.46        55.22 o                         
  -8  10   6         43.42         60.69        34.67 o                         
  -6  10   6         18.23         35.75        27.51 o                         
  -4  10   6         96.81         48.08        27.51 o                         
  -2  10   6        387.70        370.66        27.38 o                         
   0  10   6        821.71        869.73        42.56 o                         
   2  10   6        197.10        144.48        25.96 o                         
   4  10   6         92.13        145.32        34.26 o                         
   6  10   6        109.86         85.35        36.79 o                         
   8  10   6         31.29        -67.36        81.69 o                         
  -7  11   6        168.49        160.25        61.28 o                         
  -5  11   6        168.55        158.63        29.86 o                         
  -3  11   6        100.02        106.96        26.72 o                         
  -1  11   6        359.96        358.21        32.54 o                         
   1  11   6        168.25        208.12        27.67 o                         
   3  11   6         24.58         -1.19        32.58 o                         
   5  11   6         60.77         79.78       109.80 o                         
  -5 -11   7         53.28         61.67        21.87 o                         
  -3 -11   7         52.15         68.65        14.59 o                         
  -1 -11   7        318.20        335.62        25.84 o                         
   1 -11   7        153.99        166.69         7.47 o                         
   3 -11   7         48.84         57.27        21.72 o                         
  -8 -10   7        126.13        137.93        19.28 o                         
  -6 -10   7         77.74         98.70        12.70 o                         
  -4 -10   7        155.41        142.13        12.90 o                         
  -2 -10   7        186.20        211.37        18.26 o                         
   0 -10   7        997.01       1005.44        24.57 o                         
   2 -10   7        120.06        105.59         7.49 o                         
   4 -10   7         78.81        108.07        20.61 o                         
   6 -10   7         62.51         69.89        11.85 o                         
 -11  -9   7        532.35        611.25        38.49 o                         
  -9  -9   7        140.28        145.79        10.82 o                         
  -7  -9   7         34.17         21.69         4.59 o                         
  -5  -9   7         15.08         37.52        10.10 o                         
  -3  -9   7         44.87         55.87         9.81 o                         
  -1  -9   7        443.75        429.71        12.32 o                         
   1  -9   7        659.13        642.37        14.60 o                         
   3  -9   7        199.68        240.69        13.67 o                         
   5  -9   7        143.94        164.08        12.42 o                         
   7  -9   7        197.64        220.38        14.79 o                         
   9  -9   7        115.78        123.38        48.68 o                         
 -12  -8   7        177.03        190.49        17.39 o                         
 -10  -8   7         17.71         -1.36         8.10 o                         
  -8  -8   7          0.36         -5.93         6.74 o                         
  -6  -8   7        758.60        748.59        16.56 o                         
  -4  -8   7        358.32        353.58        17.17 o                         
  -2  -8   7        312.92        304.77        11.77 o                         
   0  -8   7        115.25        104.53         6.74 o                         
   2  -8   7        669.41        701.96        17.28 o                         
   4  -8   7        710.50        720.29        19.44 o                         
   6  -8   7        505.86        485.80        20.53 o                         
   8  -8   7        168.23        164.44        11.35 o                         
  10  -8   7        125.05        103.32        17.53 o                         
 -13  -7   7        120.14        102.60        16.58 o                         
 -11  -7   7          2.10         -4.61         7.90 o                         
  -9  -7   7         87.43         88.93         6.61 o                         
  -7  -7   7       1381.03       1369.03        26.43 o                         
  -5  -7   7       1653.29       1690.98        33.22 o                         
  -3  -7   7       1332.62       1266.27        24.69 o                         
  -1  -7   7         32.77         23.43         3.24 o                         
   1  -7   7        206.82        181.42         6.37 o                         
   3  -7   7        276.30        275.92        10.81 o                         
   5  -7   7        788.98        747.32        18.30 o                         
   7  -7   7        800.89        764.74        26.86 o                         
   9  -7   7        121.52         97.62        10.24 o                         
  11  -7   7         51.91         58.82        17.22 o                         
 -14  -6   7        267.56        289.93        24.49 o                         
 -12  -6   7         69.83         73.58        10.50 o                         
 -10  -6   7        249.63        235.56        10.56 o                         
  -8  -6   7        876.06        847.23        19.08 o                         
  -6  -6   7       2108.28       2112.64        34.70 o                         
  -4  -6   7       1041.19       1050.30        19.98 o                         
  -2  -6   7        342.60        313.31         7.50 o                         
   0  -6   7        147.32        129.14         4.86 o                         
   2  -6   7        534.09        550.64        12.55 o                         
   4  -6   7        106.50         94.55         7.14 o                         
   6  -6   7        609.09        566.55        15.92 o                         
   8  -6   7        844.09        844.37        22.95 o                         
  10  -6   7         74.11         53.53         9.53 o                         
  12  -6   7         22.18         -4.76        11.73 o                         
 -15  -5   7         56.82         61.78        34.17 o                         
 -13  -5   7        465.99        518.43        24.67 o                         
 -11  -5   7        549.49        507.87        17.32 o                         
  -9  -5   7        513.01        479.24        12.84 o                         
  -7  -5   7       1060.18        996.30        18.13 o                         
  -5  -5   7       1377.76       1349.50        22.06 o                         
  -3  -5   7        726.35        747.58        13.90 o                         
  -1  -5   7        915.89        895.57        18.10 o                         
   1  -5   7       1343.64       1285.87        20.24 o                         
   3  -5   7         33.06         37.72         4.86 o                         
   5  -5   7       1391.13       1334.62        25.24 o                         
   7  -5   7       1325.03       1362.10        27.73 o                         
   9  -5   7        743.59        703.80        20.41 o                         
  11  -5   7        111.60        112.87        10.65 o                         
  13  -5   7        418.29        442.41        18.72 o                         
 -16  -4   7         90.85        119.47        14.55 o                         
 -14  -4   7        204.68        190.79        15.01 o                         
 -12  -4   7       1468.27       1384.34        29.17 o                         
 -10  -4   7        918.76        898.55        22.37 o                         
  -8  -4   7        354.91        350.28         9.23 o                         
  -6  -4   7         79.53         75.99         6.12 o                         
  -4  -4   7        166.41        171.85         6.29 o                         
  -2  -4   7       1342.85       1390.12        21.05 o                         
   0  -4   7       5577.78       5584.67        77.53 o                         
   2  -4   7       1762.55       1765.61        26.85 o                         
   4  -4   7         95.45         93.16         5.30 o                         
   6  -4   7        109.78         99.45         6.47 o                         
   8  -4   7        135.80        133.41         7.46 o                         
  10  -4   7        677.57        672.79        20.21 o                         
  12  -4   7        308.08        328.18        19.48 o                         
  14  -4   7        402.63        395.34        19.06 o                         
 -17  -3   7         38.83         57.51        14.14 o                         
 -15  -3   7         51.88         46.26        16.08 o                         
 -13  -3   7        578.47        517.66        15.18 o                         
 -11  -3   7       1314.54       1386.65        34.85 o                         
  -9  -3   7        901.09        791.72        18.68 o                         
  -7  -3   7         19.86         19.36         5.69 o                         
  -5  -3   7        501.47        515.10        10.00 o                         
  -3  -3   7        787.39        898.11        14.15 o                         
  -1  -3   7       6909.28       7206.46        96.13 o                         
   1  -3   7       3230.92       3008.40        44.45 o                         
   3  -3   7        886.33        848.71        15.19 o                         
   5  -3   7         33.62         29.25         4.43 o                         
   7  -3   7        726.87        661.51        15.74 o                         
   9  -3   7        212.97        175.56         9.43 o                         
  11  -3   7        204.75        158.99        11.34 o                         
  13  -3   7        116.89        130.48        14.08 o                         
  15  -3   7         85.72         71.01        26.73 o                         
 -18  -2   7        323.40        332.52        23.16 o                         
 -16  -2   7        257.41        291.28        18.29 o                         
 -14  -2   7        797.47        754.04        20.04 o                         
 -12  -2   7        622.78        593.44        16.67 o                         
 -10  -2   7        813.59        726.48        17.62 o                         
  -8  -2   7       1038.95        974.18        18.08 o                         
  -6  -2   7        431.94        439.85         9.32 o                         
  -4  -2   7        146.00        128.36         4.04 o                         
  -2  -2   7       8989.99      10006.45       136.74 o                         
   0  -2   7        951.00        917.24        15.93 o                         
   2  -2   7       3196.89       3125.15        45.95 o                         
   4  -2   7       1117.71       1112.64        18.90 o                         
   6  -2   7       1893.93       1687.67        27.14 o                         
   8  -2   7        697.52        631.89        15.53 o                         
  10  -2   7        168.78        189.91        10.10 o                         
  12  -2   7        908.67        922.58        26.05 o                         
  14  -2   7        239.12        241.26        28.61 o                         
 -17  -1   7        380.19        384.24        21.29 o                         
 -15  -1   7         11.35         20.17        10.14 o                         
 -13  -1   7       1217.15       1123.46        28.10 o                         
 -11  -1   7         46.46         57.81        14.81 o                         
  -9  -1   7         99.36        102.80         8.59 o                         
  -7  -1   7       1283.02       1315.47        21.64 o                         
  -5  -1   7       4235.41       4218.56        60.98 o                         
  -3  -1   7        546.04        626.33        10.87 o                         
  -1  -1   7       4008.35       4456.11        61.61 o                         
   1  -1   7        544.04        568.04        11.46 o                         
   3  -1   7       1433.85       1394.92        22.28 o                         
   5  -1   7       1022.51       1002.67        17.14 o                         
   7  -1   7       2064.69       1990.97        30.75 o                         
   9  -1   7        559.93        566.55        14.23 o                         
  11  -1   7        234.70        207.39        10.17 o                         
  13  -1   7        785.75        865.31        26.42 o                         
  15  -1   7          6.70         26.38        22.52 o                         
 -18   0   7        439.61        469.80        26.36 o                         
 -16   0   7        200.62        169.15        14.76 o                         
 -14   0   7        163.16        213.41        18.44 o                         
 -12   0   7        636.40        525.79        20.37 o                         
 -10   0   7        107.61         97.65         6.21 o                         
  -8   0   7        374.39        427.64         9.87 o                         
  -6   0   7      12845.12      13056.30       184.06 o                         
  -4   0   7       5525.73       5867.19        83.24 o                         
  -2   0   7         46.09         51.89         3.66 o                         
   0   0   7         44.78         49.01         3.26 o                         
   2   0   7        241.67        224.33         6.40 o                         
   4   0   7       3822.28       3837.41        58.25 o                         
   6   0   7       1697.54       1596.34        25.17 o                         
   8   0   7        185.49        190.46         7.97 o                         
  10   0   7        426.08        399.37        13.25 o                         
  12   0   7        147.18        172.34        12.11 o                         
  14   0   7         17.19         43.79        18.69 o                         
  16   0   7         32.54         19.84        18.49 o                         
 -17   1   7        346.80        323.12        19.62 o                         
 -15   1   7         28.46         25.77        13.42 o                         
 -13   1   7       1334.22       1277.72        29.32 o                         
 -11   1   7         61.32         75.17         8.70 o                         
  -9   1   7        137.47        144.22         6.89 o                         
  -7   1   7       1234.83       1329.80        22.82 o                         
  -5   1   7       4257.88       4356.37        65.25 o                         
  -3   1   7        720.42        827.36        14.72 o                         
  -1   1   7       3712.51       4136.92        59.74 o                         
   1   1   7        574.78        587.26        10.60 o                         
   3   1   7       1659.90       1601.75        23.46 o                         
   5   1   7       1005.42        986.08        17.58 o                         
   7   1   7       1942.31       1854.83        30.33 o                         
   9   1   7        505.52        504.94        14.07 o                         
  11   1   7        231.96        242.92        13.58 o                         
  13   1   7        856.60        879.99        29.40 o                         
  15   1   7          8.02         -1.11        14.28 o                         
 -18   2   7        283.74        231.80        42.49 o                         
 -16   2   7        213.85        247.40        19.45 o                         
 -14   2   7        812.04        768.14        28.34 o                         
 -12   2   7        748.03        738.40        22.87 o                         
 -10   2   7        773.55        758.17        19.43 o                         
  -8   2   7       1038.91       1015.11        19.29 o                         
  -6   2   7        346.60        361.79         9.64 o                         
  -4   2   7        138.40        119.27         5.90 o                         
  -2   2   7       8728.03       9267.90       136.17 o                         
   0   2   7       1010.32        995.39        18.03 o                         
   2   2   7       3249.44       3120.62        45.85 o                         
   4   2   7       1173.91       1130.09        19.94 o                         
   6   2   7       1770.22       1611.00        25.57 o                         
   8   2   7        649.22        568.73        14.06 o                         
  10   2   7        141.29        150.95        11.34 o                         
  12   2   7        985.93       1006.93        31.78 o                         
  14   2   7        271.83        248.21        22.58 o                         
 -17   3   7         43.54         65.57        51.64 o                         
 -15   3   7         51.89         47.23        23.40 o                         
 -13   3   7        600.42        564.31        23.46 o                         
 -11   3   7       1347.24       1441.52        30.94 o                         
  -9   3   7        858.04        792.24        23.66 o                         
  -7   3   7         42.00         48.37         6.95 o                         
  -5   3   7        569.65        562.29        12.90 o                         
  -3   3   7        648.86        747.60        15.71 o                         
  -1   3   7       7169.88       7509.34       106.87 o                         
   1   3   7       3275.24       3004.56        42.80 o                         
   3   3   7        937.07        893.75        15.53 o                         
   5   3   7         44.42         42.23         5.97 o                         
   7   3   7        764.31        689.77        16.28 o                         
   9   3   7        152.48        145.17        13.75 o                         
  11   3   7        237.65        216.33        14.86 o                         
  13   3   7        113.28        120.30        17.85 o                         
  15   3   7        110.67        136.42        21.35 o                         
 -16   4   7        120.12        196.05        50.46 o                         
 -14   4   7        154.89        139.71        26.55 o                         
 -12   4   7       1411.43       1339.96        55.57 o                         
 -10   4   7        898.48        925.42        29.26 o                         
  -8   4   7        383.40        388.51        12.01 o                         
  -6   4   7         52.95         52.97         5.63 o                         
  -4   4   7        169.55        159.23         9.15 o                         
  -2   4   7       1422.34       1435.72        26.08 o                         
   0   4   7       5622.78       5340.20        77.04 o                         
   2   4   7       1584.25       1572.46        24.34 o                         
   4   4   7         94.23        115.10         5.84 o                         
   6   4   7         99.54        104.86         7.26 o                         
   8   4   7        184.55        171.91         9.49 o                         
  10   4   7        677.66        714.70        35.89 o                         
  12   4   7        267.29        239.26        30.86 o                         
  14   4   7        345.52        298.39        27.45 o                         
 -15   5   7         42.20         66.55        38.05 o                         
 -13   5   7        427.34        518.48        41.48 o                         
 -11   5   7        504.49        441.30        17.89 o                         
  -9   5   7        578.92        537.12        24.66 o                         
  -7   5   7        989.70        977.54        28.66 o                         
  -5   5   7       1414.00       1386.80        34.83 o                         
  -3   5   7        831.80        876.25        20.31 o                         
  -1   5   7        978.27        923.94        21.60 o                         
   1   5   7       1252.14       1170.50        21.00 o                         
   3   5   7         23.57         31.01         5.46 o                         
   5   5   7       1359.01       1323.56        25.70 o                         
   7   5   7       1449.62       1477.21        35.11 o                         
   9   5   7        776.06        742.46        28.26 o                         
  11   5   7        107.89        115.72        20.47 o                         
  13   5   7        394.27        416.34        40.27 o                         
 -14   6   7        258.85        315.11        36.33 o                         
 -12   6   7         76.25         42.31        24.04 o                         
 -10   6   7        206.12        220.99        17.39 o                         
  -8   6   7        967.09        951.15        46.28 o                         
  -6   6   7       2031.55       2018.49        69.25 o                         
  -4   6   7       1216.92       1219.89        38.02 o                         
  -2   6   7        284.78        289.34        14.03 o                         
   0   6   7        170.37        166.81        12.65 o                         
   2   6   7        445.14        446.64        13.74 o                         
   4   6   7        150.36        154.10         7.84 o                         
   6   6   7        596.10        561.25        18.81 o                         
   8   6   7        916.25        902.54        31.78 o                         
  10   6   7         49.81         53.53        14.32 o                         
  12   6   7         15.94          7.87        36.84 o                         
 -13   7   7        141.88        150.88        35.21 o                         
 -11   7   7          7.49         -2.00        26.16 o                         
  -9   7   7        104.08        100.35        20.44 o                         
  -7   7   7       1378.19       1386.29        43.43 o                         
  -5   7   7       1643.67       1582.27        44.56 o                         
  -3   7   7       1202.53       1141.69        31.92 o                         
  -1   7   7         47.76         39.20        12.17 o                         
   1   7   7        230.67        212.09        17.92 o                         
   3   7   7        239.96        239.57        11.13 o                         
   5   7   7        728.71        706.09        22.61 o                         
   7   7   7        801.46        701.51        29.14 o                         
   9   7   7         91.53         48.22        33.20 o                         
  11   7   7         43.54         57.63        40.74 o                         
 -12   8   7        192.19        209.85        62.63 o                         
 -10   8   7         30.31         46.15        24.89 o                         
  -8   8   7          2.36        -20.57        20.57 o                         
  -6   8   7        778.19        767.08        31.28 o                         
  -4   8   7        318.71        282.42        21.46 o                         
  -2   8   7        310.12        323.97        33.59 o                         
   0   8   7        157.93        124.14        19.01 o                         
   2   8   7        696.21        697.91        22.93 o                         
   4   8   7        774.80        794.90        28.38 o                         
   6   8   7        491.01        435.06        24.70 o                         
   8   8   7        129.52         90.10        31.40 o                         
  10   8   7        121.96        110.31        58.38 o                         
 -11   9   7        550.14        681.43        67.49 o                         
  -9   9   7        114.73        124.86        40.08 o                         
  -7   9   7         19.80        -28.10        28.10 o                         
  -5   9   7         18.13         11.52        21.08 o                         
  -3   9   7         38.93         59.73        20.51 o                         
  -1   9   7        411.20        445.05        26.50 o                         
   1   9   7        679.14        682.82        35.42 o                         
   3   9   7        241.81        261.83        18.93 o                         
   5   9   7        128.93        106.74        30.11 o                         
   7   9   7        166.76        223.02        33.90 o                         
   9   9   7         92.35         14.37        48.84 o                         
 -10  10   7        303.51        349.87        78.37 o                         
  -8  10   7        135.20        101.91        39.84 o                         
  -6  10   7         66.59         56.09        26.66 o                         
  -4  10   7        184.23        157.11        25.57 o                         
  -2  10   7        188.96        250.51        30.01 o                         
   0  10   7        982.44       1112.48        47.14 o                         
   2  10   7        113.89        118.97        21.93 o                         
   4  10   7         94.71        111.30        34.14 o                         
   6  10   7         46.79         33.45        34.97 o                         
  -5  11   7         71.47         51.38        34.72 o                         
  -3  11   7         72.66         67.56        31.55 o                         
  -1  11   7        312.61        343.42        33.86 o                         
   1  11   7        138.06         60.93        31.24 o                         
   3  11   7         33.73         41.45        46.17 o                         
  -5 -11   8         25.24         33.58        16.70 o                         
  -3 -11   8        230.08        296.30        34.06 o                         
  -1 -11   8         55.57         52.65        18.78 o                         
   1 -11   8        233.25        214.86        13.67 o                         
   3 -11   8        360.46        429.79        31.53 o                         
  -8 -10   8         15.15         43.38        22.11 o                         
  -6 -10   8         15.28         -4.29        23.12 o                         
  -4 -10   8        123.63        120.99        12.66 o                         
  -2 -10   8        318.72        395.85        19.52 o                         
   0 -10   8        220.06        202.87         8.43 o                         
   2 -10   8        168.08        156.06         8.95 o                         
   4 -10   8          7.40          8.74        11.46 o                         
   6 -10   8        109.24        114.50        54.81 o                         
 -11  -9   8        470.39        498.48        41.29 o                         
  -9  -9   8        250.97        281.34        21.14 o                         
  -7  -9   8        159.21        161.53         7.49 o                         
  -5  -9   8          0.87          0.13        11.37 o                         
  -3  -9   8         51.22         57.95        16.05 o                         
  -1  -9   8        387.21        371.72        10.96 o                         
   1  -9   8        385.55        410.56        16.52 o                         
   3  -9   8        392.58        404.49        15.80 o                         
   5  -9   8        139.07        163.92        11.26 o                         
   7  -9   8        184.54        194.77        23.79 o                         
   9  -9   8         67.96         62.56        16.18 o                         
 -12  -8   8        235.60        243.19        21.88 o                         
 -10  -8   8        307.69        338.06        15.13 o                         
  -8  -8   8         75.11         64.75         9.27 o                         
  -6  -8   8        195.04        172.92        10.73 o                         
  -4  -8   8        443.73        451.22        12.33 o                         
  -2  -8   8        396.15        377.88        11.69 o                         
   0  -8   8         20.73         25.83         5.21 o                         
   2  -8   8        545.29        568.56        20.11 o                         
   4  -8   8        598.58        583.99        17.86 o                         
   6  -8   8        593.59        627.54        22.98 o                         
   8  -8   8        135.81        114.61        13.34 o                         
  10  -8   8        106.83        103.49        27.59 o                         
 -13  -7   8         68.54         47.15        13.16 o                         
 -11  -7   8         43.21         26.17         8.33 o                         
  -9  -7   8         49.52         35.88         8.09 o                         
  -7  -7   8        187.49        191.32         7.92 o                         
  -5  -7   8       2056.32       2040.44        37.85 o                         
  -3  -7   8        333.23        345.43        10.19 o                         
  -1  -7   8        181.67        171.63         6.43 o                         
   1  -7   8        864.17        838.41        17.29 o                         
   3  -7   8        555.91        536.17        15.41 o                         
   5  -7   8         24.19          8.68         8.16 o                         
   7  -7   8        311.34        284.74        12.98 o                         
   9  -7   8        112.25         87.38        11.21 o                         
  11  -7   8        307.27        354.04        24.12 o                         
 -14  -6   8        121.25        145.18        20.09 o                         
 -12  -6   8        180.68        190.79        15.81 o                         
 -10  -6   8         84.54         94.97         8.58 o                         
  -8  -6   8         31.64         28.90         6.93 o                         
  -6  -6   8       2391.26       2361.45        37.92 o                         
  -4  -6   8       2985.62       3021.25        52.66 o                         
  -2  -6   8        368.91        368.69         8.84 o                         
   0  -6   8         57.70         59.02         5.85 o                         
   2  -6   8        949.59        893.00        17.62 o                         
   4  -6   8        237.62        216.60         9.96 o                         
   6  -6   8        264.58        260.82        10.69 o                         
   8  -6   8        234.85        268.70        12.16 o                         
  10  -6   8        401.45        434.20        17.23 o                         
  12  -6   8         33.49          9.81        12.18 o                         
 -15  -5   8         13.22         27.45        15.96 o                         
 -13  -5   8        146.23        150.71        19.12 o                         
 -11  -5   8        368.03        338.27        11.70 o                         
  -9  -5   8        193.73        198.87        14.52 o                         
  -7  -5   8        124.04        133.78         6.32 o                         
  -5  -5   8       1013.98        980.29        17.77 o                         
  -3  -5   8       1014.61        956.81        17.31 o                         
  -1  -5   8       1206.66       1193.19        19.25 o                         
   1  -5   8        484.08        456.11        10.74 o                         
   3  -5   8       2905.20       2840.16        48.38 o                         
   5  -5   8        251.75        253.04         9.55 o                         
   7  -5   8       1331.39       1314.21        29.19 o                         
   9  -5   8        150.96        152.34        13.55 o                         
  11  -5   8         49.64         80.02        10.09 o                         
  13  -5   8         53.97         40.19        24.03 o                         
 -16  -4   8        154.70        140.73        15.46 o                         
 -14  -4   8         37.91         36.16        10.40 o                         
 -12  -4   8        215.49        215.34        13.72 o                         
 -10  -4   8       2877.48       2920.41        46.86 o                         
  -8  -4   8        838.30        830.79        15.66 o                         
  -6  -4   8        168.04        165.94         6.50 o                         
  -4  -4   8        384.24        390.14         8.49 o                         
  -2  -4   8       2067.92       2052.97        30.18 o                         
   0  -4   8        648.84        566.52        10.98 o                         
   2  -4   8       2620.30       2608.07        41.08 o                         
   4  -4   8        393.67        375.54        10.97 o                         
   6  -4   8        181.61        184.77         8.20 o                         
   8  -4   8       1303.18       1236.28        26.14 o                         
  10  -4   8          6.95          6.17         9.70 o                         
  12  -4   8         19.22          7.99        12.07 o                         
  14  -4   8        399.79        454.82        24.69 o                         
 -17  -3   8         39.27         45.80        15.49 o                         
 -15  -3   8          1.64         11.83        10.72 o                         
 -13  -3   8        338.38        313.08        13.42 o                         
 -11  -3   8       1345.81       1404.33        27.50 o                         
  -9  -3   8       3752.69       3749.26        57.80 o                         
  -7  -3   8         21.24         25.50         3.67 o                         
  -5  -3   8         77.73         91.81         4.16 o                         
  -3  -3   8         49.93         58.94         3.71 o                         
  -1  -3   8       2595.77       2745.17        39.42 o                         
   1  -3   8       4833.83       4701.58        73.32 o                         
   3  -3   8        600.35        586.14        12.75 o                         
   5  -3   8        207.10        210.48         8.28 o                         
   7  -3   8       1498.92       1461.51        28.06 o                         
   9  -3   8        137.52        124.13        12.15 o                         
  11  -3   8         49.14         36.83        10.82 o                         
  13  -3   8        274.78        298.56        15.85 o                         
  15  -3   8        178.26        182.65        26.35 o                         
 -16  -2   8        140.97        145.24        13.35 o                         
 -14  -2   8        159.85        172.53        11.87 o                         
 -12  -2   8        680.38        720.11        18.15 o                         
 -10  -2   8        633.83        658.59        16.14 o                         
  -8  -2   8       1140.23       1090.14        19.32 o                         
  -6  -2   8        599.98        562.28        11.34 o                         
  -4  -2   8        127.82        115.36         4.07 o                         
  -2  -2   8       4339.36       4602.54        62.20 o                         
   0  -2   8       3645.02       4044.80        61.00 o                         
   2  -2   8       3511.97       3208.13        49.29 o                         
   4  -2   8       1280.18       1245.79        21.19 o                         
   6  -2   8       1954.36       1886.81        34.47 o                         
   8  -2   8       1888.57       1675.31        30.86 o                         
  10  -2   8        103.61        113.29         8.25 o                         
  12  -2   8        345.14        379.31        19.10 o                         
  14  -2   8         49.72         50.31        14.57 o                         
 -17  -1   8        587.50        653.69        58.32 o                         
 -15  -1   8        309.30        336.34        18.27 o                         
 -13  -1   8        239.98        232.22        19.63 o                         
 -11  -1   8        557.45        549.09        16.45 o                         
  -9  -1   8         40.60         38.09         5.87 o                         
  -7  -1   8        401.12        396.50         9.61 o                         
  -5  -1   8       6437.39       6929.53        98.73 o                         
  -3  -1   8       1474.79       1408.66        20.92 o                         
  -1  -1   8        291.35        265.68         8.15 o                         
   1  -1   8       2552.65       2569.42        41.21 o                         
   3  -1   8       3040.24       2746.56        39.69 o                         
   5  -1   8         99.55        101.77         5.59 o                         
   7  -1   8       1041.04       1020.97        19.67 o                         
   9  -1   8        986.16        976.07        21.08 o                         
  11  -1   8        457.86        433.41        15.44 o                         
  13  -1   8        115.60        127.01        13.32 o                         
  15  -1   8          4.76         29.17        14.96 o                         
 -18   0   8        135.13        112.13        40.38 o                         
 -16   0   8        570.53        630.34        36.28 o                         
 -14   0   8        151.77        176.09        22.18 o                         
 -12   0   8         46.32         32.69        16.10 o                         
 -10   0   8        153.94        160.75         9.25 o                         
  -8   0   8         46.32         53.08         5.55 o                         
  -6   0   8       1548.54       1530.73        24.49 o                         
  -4   0   8      13723.63      14313.74       194.97 o                         
  -2   0   8       4565.73       4717.55        68.65 o                         
   0   0   8        603.90        672.48        12.07 o                         
   2   0   8         86.00         83.33         4.17 o                         
   4   0   8       4109.80       4024.52        63.68 o                         
   6   0   8         30.82         19.20         4.71 o                         
   8   0   8        867.60        840.15        18.21 o                         
  10   0   8        796.92        751.48        18.88 o                         
  12   0   8         29.02         38.53        10.09 o                         
  14   0   8         24.91         20.94        21.49 o                         
 -17   1   8        571.77        568.50        35.42 o                         
 -15   1   8        253.39        253.09        16.54 o                         
 -13   1   8        209.28        217.00        11.49 o                         
 -11   1   8        638.46        611.09        19.64 o                         
  -9   1   8         69.32         74.19         6.19 o                         
  -7   1   8        388.31        416.13        10.81 o                         
  -5   1   8       6572.07       7000.05       111.76 o                         
  -3   1   8       1305.51       1281.71        20.84 o                         
  -1   1   8        269.19        272.80         7.26 o                         
   1   1   8       2798.20       2761.60        39.68 o                         
   3   1   8       3174.71       2849.23        41.16 o                         
   5   1   8        151.60        156.80         6.26 o                         
   7   1   8        965.46        991.79        20.61 o                         
   9   1   8        870.25        835.32        20.77 o                         
  11   1   8        518.68        477.32        17.71 o                         
  13   1   8        130.79        144.85        16.03 o                         
  15   1   8          2.66        -32.31        32.31 o                         
 -16   2   8        124.33        153.26        16.05 o                         
 -14   2   8        121.41        150.42        12.93 o                         
 -12   2   8        684.28        726.21        20.70 o                         
 -10   2   8        685.39        716.58        18.95 o                         
  -8   2   8       1217.27       1189.10        22.00 o                         
  -6   2   8        512.81        522.82        12.36 o                         
  -4   2   8        105.74         99.01         6.20 o                         
  -2   2   8       3931.41       4189.53        60.93 o                         
   0   2   8       3694.68       3935.07        57.45 o                         
   2   2   8       3719.06       3434.80        48.99 o                         
   4   2   8       1457.67       1419.30        22.76 o                         
   6   2   8       1781.74       1680.42        28.00 o                         
   8   2   8       1761.79       1544.20        31.51 o                         
  10   2   8         91.73        107.92        14.36 o                         
  12   2   8        376.64        400.28        28.04 o                         
  14   2   8         44.65         47.90        25.43 o                         
 -17   3   8         29.80         73.67        56.39 o                         
 -15   3   8          6.07         29.12        22.80 o                         
 -13   3   8        367.57        340.88        16.63 o                         
 -11   3   8       1335.72       1482.02        33.37 o                         
  -9   3   8       3711.35       3884.28        67.85 o                         
  -7   3   8         20.89         14.01         7.07 o                         
  -5   3   8         54.22         65.07         5.54 o                         
  -3   3   8         80.95         90.71         5.99 o                         
  -1   3   8       2536.46       2630.66        39.49 o                         
   1   3   8       4786.67       4585.97        71.79 o                         
   3   3   8        672.20        642.01        12.91 o                         
   5   3   8        188.61        193.34        11.06 o                         
   7   3   8       1489.49       1415.06        27.26 o                         
   9   3   8        176.70        178.80        11.57 o                         
  11   3   8         36.97         24.53        19.71 o                         
  13   3   8        275.65        234.06        26.06 o                         
  15   3   8        184.96        213.26        31.91 o                         
 -16   4   8        180.35        144.65        45.40 o                         
 -14   4   8         55.07         76.93        26.16 o                         
 -12   4   8        270.29        258.11        18.92 o                         
 -10   4   8       2764.58       2791.05        67.35 o                         
  -8   4   8        871.44        878.52        31.76 o                         
  -6   4   8        202.51        193.19         9.44 o                         
  -4   4   8        468.61        498.62        12.63 o                         
  -2   4   8       2120.10       2052.84        34.68 o                         
   0   4   8        683.66        638.84        13.19 o                         
   2   4   8       2434.22       2397.27        35.56 o                         
   4   4   8        415.14        385.73        10.77 o                         
   6   4   8        187.14        209.78        10.24 o                         
   8   4   8       1428.42       1351.79        31.96 o                         
  10   4   8         10.33         27.95        18.37 o                         
  12   4   8         14.29         -9.77        15.77 o                         
  14   4   8        393.40        391.82        32.20 o                         
 -15   5   8         26.68          0.68        38.81 o                         
 -13   5   8        133.36        157.92        34.58 o                         
 -11   5   8        355.43        360.90        22.69 o                         
  -9   5   8        135.05        111.51         8.72 o                         
  -7   5   8        108.26        112.85         9.16 o                         
  -5   5   8       1011.97        972.47        26.06 o                         
  -3   5   8       1046.36        968.87        21.66 o                         
  -1   5   8       1234.11       1174.58        27.71 o                         
   1   5   8        395.28        374.46        11.30 o                         
   3   5   8       2696.47       2569.53        42.55 o                         
   5   5   8        291.12        312.10        11.05 o                         
   7   5   8       1414.59       1389.41        30.16 o                         
   9   5   8        167.31        174.36        16.17 o                         
  11   5   8         29.00         50.70        15.44 o                         
  13   5   8         57.41         50.29        28.86 o                         
 -14   6   8        118.76        113.91        37.62 o                         
 -12   6   8        151.23        130.68        31.89 o                         
 -10   6   8         98.67        102.52        21.32 o                         
  -8   6   8         48.84         20.29        23.04 o                         
  -6   6   8       2301.61       2293.31        76.47 o                         
  -4   6   8       3076.51       3036.21        62.10 o                         
  -2   6   8        424.64        435.71        22.72 o                         
   0   6   8         71.27         63.83        14.58 o                         
   2   6   8        892.00        830.71        19.90 o                         
   4   6   8        213.93        208.51         9.50 o                         
   6   6   8        293.11        322.12        15.28 o                         
   8   6   8        255.33        305.00        21.10 o                         
  10   6   8        381.36        403.33        27.37 o                         
  12   6   8         25.52        -43.00        43.00 o                         
 -13   7   8         46.18        -45.60        45.60 o                         
 -11   7   8         60.00          8.66        29.81 o                         
  -9   7   8         69.27         79.84        19.30 o                         
  -7   7   8        233.26        237.74        20.23 o                         
  -5   7   8       2042.40       1926.29        65.43 o                         
  -3   7   8        310.84        318.60        17.28 o                         
  -1   7   8        163.23        150.80        16.87 o                         
   1   7   8        947.79        915.16        25.53 o                         
   3   7   8        598.98        578.98        18.11 o                         
   5   7   8         28.46         56.20        10.93 o                         
   7   7   8        280.80        266.00        21.18 o                         
   9   7   8        106.68        131.72        20.10 o                         
  11   7   8        302.42        341.88        44.72 o                         
 -12   8   8        280.17        244.93        51.14 o                         
 -10   8   8        277.34        247.36        40.30 o                         
  -8   8   8         99.59        115.97        28.50 o                         
  -6   8   8        176.85        150.14        22.82 o                         
  -4   8   8        406.10        420.40        24.32 o                         
  -2   8   8        338.53        358.68        23.99 o                         
   0   8   8         39.68         49.19        17.48 o                         
   2   8   8        561.22        615.09        27.06 o                         
   4   8   8        685.68        614.40        30.03 o                         
   6   8   8        525.67        563.03        28.79 o                         
   8   8   8        119.08         76.37        48.97 o                         
  10   8   8        105.26        103.81        49.96 o                         
 -11   9   8        497.00        466.42        62.30 o                         
  -9   9   8        223.20        259.24        69.85 o                         
  -7   9   8        173.84        164.53        27.52 o                         
  -5   9   8          1.78        -18.82        21.23 o                         
  -3   9   8         31.59         56.65        24.05 o                         
  -1   9   8        368.73        375.60        27.08 o                         
   1   9   8        389.12        429.45        21.38 o                         
   3   9   8        422.01        441.47        24.83 o                         
   5   9   8        143.18        115.48        31.60 o                         
   7   9   8        158.92        157.90        38.69 o                         
   9   9   8         63.18          3.35        65.28 o                         
  -8  10   8         12.55         13.77        48.25 o                         
  -6  10   8          9.74        -10.17        37.28 o                         
  -4  10   8        147.84        139.51        29.23 o                         
  -2  10   8        322.12        332.52        30.55 o                         
   0  10   8        198.12        202.49        27.39 o                         
   2  10   8        165.68        132.05        26.14 o                         
   4  10   8         16.97         85.39        37.21 o                         
   6  10   8        114.08         91.71        59.77 o                         
  -5  11   8         30.98         26.74        43.44 o                         
  -3  11   8        250.49        269.32        37.10 o                         
  -1  11   8         44.55         49.03        37.16 o                         
   1  11   8        241.00        195.10        68.96 o                         
   3  11   8        318.84        262.84       108.27 o                         
  -3 -11   9         53.98         62.94        18.99 o                         
  -1 -11   9        194.52        201.53        31.42 o                         
   1 -11   9         11.25         12.83        19.32 o                         
  -8 -10   9        222.12        231.20        18.70 o                         
  -6 -10   9         62.78         73.36        13.34 o                         
  -4 -10   9         28.14         25.70        12.09 o                         
  -2 -10   9         41.60         45.56        13.02 o                         
   0 -10   9         37.03         38.37         8.08 o                         
   2 -10   9        224.47        226.26        11.17 o                         
   4 -10   9        104.07        123.70        11.66 o                         
 -11  -9   9         23.38         23.02        19.94 o                         
  -9  -9   9        524.22        567.08        31.65 o                         
  -7  -9   9        200.02        178.88        11.45 o                         
  -5  -9   9         14.60         27.33        18.94 o                         
  -3  -9   9        198.57        208.95        14.12 o                         
  -1  -9   9        134.34        126.27        10.57 o                         
   1  -9   9        316.70        314.92        11.24 o                         
   3  -9   9        477.63        506.26        25.97 o                         
   5  -9   9         69.69         54.23        11.69 o                         
   7  -9   9        154.02        108.57        17.64 o                         
 -12  -8   9        102.89        144.40        28.62 o                         
 -10  -8   9        428.29        443.14        16.33 o                         
  -8  -8   9        155.34        119.72        12.17 o                         
  -6  -8   9        284.58        266.40         9.87 o                         
  -4  -8   9        595.68        619.96        14.58 o                         
  -2  -8   9        421.08        416.34        12.55 o                         
   0  -8   9        557.95        503.99        14.56 o                         
   2  -8   9       1096.57       1129.07        25.90 o                         
   4  -8   9        166.23        154.81        10.43 o                         
   6  -8   9        104.79         81.23        10.33 o                         
   8  -8   9        174.95        153.09        14.25 o                         
 -13  -7   9         36.06         52.42        21.03 o                         
 -11  -7   9        124.99         92.76         9.67 o                         
  -9  -7   9         36.20         28.79         9.17 o                         
  -7  -7   9        184.20        178.98         7.89 o                         
  -5  -7   9       1432.46       1395.31        27.15 o                         
  -3  -7   9        279.15        278.76         8.60 o                         
  -1  -7   9        491.15        470.02        11.31 o                         
   1  -7   9         40.97         50.96         9.82 o                         
   3  -7   9        161.93        157.64         8.51 o                         
   5  -7   9        333.21        342.44        13.49 o                         
   7  -7   9         21.24          8.62         8.50 o                         
   9  -7   9        151.31        150.26        12.31 o                         
  11  -7   9        597.09        771.59        51.78 o                         
 -14  -6   9        419.99        430.52        26.41 o                         
 -12  -6   9        112.52        108.94        14.17 o                         
 -10  -6   9         35.25         38.37        12.38 o                         
  -8  -6   9         94.91        104.43         6.57 o                         
  -6  -6   9        597.23        553.88        14.25 o                         
  -4  -6   9       1053.43       1039.31        19.46 o                         
  -2  -6   9        716.52        639.83        13.10 o                         
   0  -6   9        438.83        401.01        10.87 o                         
   2  -6   9       2092.13       1950.24        39.15 o                         
   4  -6   9        297.63        255.73        10.63 o                         
   6  -6   9        104.58        102.26         8.56 o                         
   8  -6   9        187.17        173.78        13.36 o                         
  10  -6   9        713.69        759.21        29.82 o                         
  12  -6   9        268.93        301.66        20.70 o                         
 -15  -5   9        234.99        236.40        15.01 o                         
 -13  -5   9        132.83        142.49        16.50 o                         
 -11  -5   9         35.18         40.19         9.86 o                         
  -9  -5   9       1342.08       1329.98        26.98 o                         
  -7  -5   9         75.47         84.91         5.75 o                         
  -5  -5   9         94.05         88.25         5.34 o                         
  -3  -5   9       2353.79       2224.02        36.96 o                         
  -1  -5   9        330.45        319.12         8.54 o                         
   1  -5   9        188.60        186.68         6.83 o                         
   3  -5   9       2185.53       2116.71        36.32 o                         
   5  -5   9        106.02        117.37        11.44 o                         
   7  -5   9        385.72        404.75        14.93 o                         
   9  -5   9        302.82        256.07        12.11 o                         
  11  -5   9        150.54        156.14        14.50 o                         
  13  -5   9        163.69        162.91        24.03 o                         
 -16  -4   9          7.45         17.63        24.95 o                         
 -14  -4   9         55.29         53.92        10.97 o                         
 -12  -4   9        683.91        705.09        21.69 o                         
 -10  -4   9        680.78        636.59        17.39 o                         
  -8  -4   9       2619.37       2542.33        40.31 o                         
  -6  -4   9         15.87         13.27         5.27 o                         
  -4  -4   9        899.42        848.36        16.41 o                         
  -2  -4   9        693.73        684.06        12.45 o                         
   0  -4   9       1671.63       1650.73        25.70 o                         
   2  -4   9        101.74         89.05         5.88 o                         
   4  -4   9       2050.97       2027.58        36.17 o                         
   6  -4   9        575.05        609.17        16.02 o                         
   8  -4   9        519.48        478.90        15.15 o                         
  10  -4   9         68.96         74.27         9.60 o                         
  12  -4   9          0.13         22.31        11.85 o                         
 -17  -3   9        293.27        419.46        54.52 o                         
 -15  -3   9        108.82         91.63        11.21 o                         
 -13  -3   9          7.81          4.86         8.02 o                         
 -11  -3   9       2387.99       2278.85        42.59 o                         
  -9  -3   9        674.35        619.71        14.12 o                         
  -7  -3   9        628.42        639.23        13.69 o                         
  -5  -3   9        164.71        164.65         5.40 o                         
  -3  -3   9        261.97        225.60         5.88 o                         
  -1  -3   9       1191.43       1194.07        19.36 o                         
   1  -3   9        762.08        788.73        15.91 o                         
   3  -3   9        151.98        156.28         9.77 o                         
   5  -3   9        628.31        620.35        14.96 o                         
   7  -3   9        588.05        601.70        16.86 o                         
   9  -3   9         14.65          5.80         7.61 o                         
  11  -3   9         11.85         15.42         9.87 o                         
  13  -3   9          5.71         -1.78        13.03 o                         
 -16  -2   9         56.40         81.91        16.16 o                         
 -14  -2   9         74.44         87.14        10.24 o                         
 -12  -2   9        293.41        304.09        12.91 o                         
 -10  -2   9       1877.02       1846.44        32.68 o                         
  -8  -2   9        872.14        827.80        16.79 o                         
  -6  -2   9        134.13        118.45         5.37 o                         
  -4  -2   9       2089.03       2201.95        30.67 o                         
  -2  -2   9       1433.26       1283.37        19.61 o                         
   0  -2   9        406.65        366.91         9.57 o                         
   2  -2   9       1626.90       1573.49        26.64 o                         
   4  -2   9       2810.41       2735.76        41.81 o                         
   6  -2   9          8.58          4.03         5.79 o                         
   8  -2   9        593.62        573.76        15.60 o                         
  10  -2   9        214.64        231.34        12.47 o                         
  12  -2   9         30.14         20.07        13.30 o                         
  14  -2   9         14.25         14.57        23.90 o                         
 -17  -1   9        384.97        415.27        22.31 o                         
 -15  -1   9        776.59        813.53        50.85 o                         
 -13  -1   9        409.68        380.88        14.26 o                         
 -11  -1   9         10.00         16.14         6.42 o                         
  -9  -1   9       1599.20       1556.40        28.30 o                         
  -7  -1   9       1586.79       1512.13        25.10 o                         
  -5  -1   9       3111.78       3199.48        45.96 o                         
  -3  -1   9       3296.34       3312.43        45.75 o                         
  -1  -1   9        919.43        890.77        15.98 o                         
   1  -1   9       1111.55       1036.47        18.45 o                         
   3  -1   9       1358.52       1317.11        21.21 o                         
   5  -1   9        895.46        778.62        16.82 o                         
   7  -1   9        734.38        702.19        16.84 o                         
   9  -1   9        567.03        559.60        15.80 o                         
  11  -1   9        496.19        508.68        25.54 o                         
  13  -1   9        148.21        144.40        18.98 o                         
  15  -1   9         16.27        108.72        83.93 o                         
 -16   0   9       1111.16       1078.87        50.27 o                         
 -14   0   9        236.40        226.72        14.52 o                         
 -12   0   9         16.26         12.47         8.71 o                         
 -10   0   9       1395.13       1357.15        31.13 o                         
  -8   0   9       1654.11       1530.08        27.14 o                         
  -6   0   9          7.88         16.56         4.35 o                         
  -4   0   9       1102.35       1097.44        18.67 o                         
  -2   0   9        144.80        144.69         5.24 o                         
   0   0   9        500.78        511.29        10.37 o                         
   2   0   9          8.18          4.72         5.36 o                         
   4   0   9        758.77        701.31        15.96 o                         
   6   0   9        177.41        172.70         8.26 o                         
   8   0   9        776.27        748.94        17.90 o                         
  10   0   9        756.62        861.71        22.11 o                         
  12   0   9        556.27        496.51        19.78 o                         
  14   0   9          8.21         15.49        31.19 o                         
 -17   1   9        393.76        433.10        37.70 o                         
 -15   1   9        761.11        750.15        34.93 o                         
 -13   1   9        373.48        351.30        18.62 o                         
 -11   1   9         24.95         16.88         7.04 o                         
  -9   1   9       1719.39       1646.73        30.95 o                         
  -7   1   9       1410.14       1376.94        25.07 o                         
  -5   1   9       2941.36       2978.85        47.24 o                         
  -3   1   9       3203.04       3259.01        48.19 o                         
  -1   1   9        839.68        840.94        15.41 o                         
   1   1   9       1151.52       1048.25        17.64 o                         
   3   1   9       1293.55       1263.02        21.00 o                         
   5   1   9        979.85        865.17        17.36 o                         
   7   1   9        658.09        601.48        15.37 o                         
   9   1   9        575.13        570.07        16.70 o                         
  11   1   9        486.06        484.57        19.19 o                         
  13   1   9        151.95        131.51        16.80 o                         
  15   1   9         12.55         -9.05        69.66 o                         
 -16   2   9         60.65         49.55        27.97 o                         
 -14   2   9         60.36         45.99        30.05 o                         
 -12   2   9        329.22        339.43        14.34 o                         
 -10   2   9       1951.08       2055.65        39.94 o                         
  -8   2   9        983.46        966.95        21.36 o                         
  -6   2   9        175.97        163.26         7.74 o                         
  -4   2   9       2082.41       2145.09        33.07 o                         
  -2   2   9       1350.46       1191.36        19.22 o                         
   0   2   9        488.12        430.86        10.46 o                         
   2   2   9       1733.16       1622.31        25.45 o                         
   4   2   9       2982.85       2833.96        41.77 o                         
   6   2   9         27.92         17.00         6.61 o                         
   8   2   9        536.73        532.62        18.72 o                         
  10   2   9        217.32        215.71        13.87 o                         
  12   2   9         49.92         53.19        14.49 o                         
  14   2   9         11.92          6.38        22.35 o                         
 -17   3   9        273.95        304.33        55.09 o                         
 -15   3   9         94.26         77.56        26.97 o                         
 -13   3   9          4.11         -0.99        12.22 o                         
 -11   3   9       2423.88       2538.29        51.45 o                         
  -9   3   9        566.06        580.86        17.80 o                         
  -7   3   9        731.54        740.89        19.90 o                         
  -5   3   9        119.77        123.20         6.82 o                         
  -3   3   9        197.87        175.44         6.77 o                         
  -1   3   9       1126.09       1095.81        20.11 o                         
   1   3   9        816.64        838.44        16.17 o                         
   3   3   9        175.88        171.44         7.09 o                         
   5   3   9        568.56        566.51        14.94 o                         
   7   3   9        541.18        528.41        15.54 o                         
   9   3   9          6.59        -10.91        10.91 o                         
  11   3   9         18.97         12.51        20.43 o                         
  13   3   9         13.12         -9.75        17.64 o                         
 -16   4   9         13.31        -38.84        45.75 o                         
 -14   4   9         77.45        102.50        32.96 o                         
 -12   4   9        645.59        642.16        37.87 o                         
 -10   4   9        604.79        607.74        24.95 o                         
  -8   4   9       2628.39       2660.47        58.18 o                         
  -6   4   9         36.87         28.16         6.90 o                         
  -4   4   9        969.21        911.89        22.38 o                         
  -2   4   9        771.92        758.82        15.20 o                         
   0   4   9       1574.35       1468.73        25.20 o                         
   2   4   9        117.52        113.25         5.51 o                         
   4   4   9       2028.02       1964.58        34.13 o                         
   6   4   9        505.15        488.49        18.96 o                         
   8   4   9        552.90        544.13        17.49 o                         
  10   4   9         77.95        101.43        15.81 o                         
  12   4   9          2.73         31.00        27.34 o                         
 -15   5   9        275.12        288.52        49.83 o                         
 -13   5   9        119.50        151.10        32.57 o                         
 -11   5   9         24.19        -21.94        22.59 o                         
  -9   5   9       1314.30       1382.47        41.89 o                         
  -7   5   9         58.53         65.14         8.88 o                         
  -5   5   9        143.79        144.35        10.75 o                         
  -3   5   9       2505.50       2380.61        52.47 o                         
  -1   5   9        358.22        340.37        10.27 o                         
   1   5   9        196.52        205.85         8.35 o                         
   3   5   9       2049.18       2004.13        39.21 o                         
   5   5   9        117.84        143.72         9.51 o                         
   7   5   9        416.48        413.46        15.57 o                         
   9   5   9        338.34        338.05        21.40 o                         
  11   5   9        118.91        133.50        17.83 o                         
  13   5   9        167.87        160.35        26.13 o                         
 -14   6   9        401.52        452.96        62.99 o                         
 -12   6   9        138.50        119.81        31.90 o                         
 -10   6   9         22.95         39.83        24.36 o                         
  -8   6   9         67.32         71.25        16.46 o                         
  -6   6   9        512.35        473.49        21.41 o                         
  -4   6   9       1085.37       1032.18        32.60 o                         
  -2   6   9        718.34        646.43        24.49 o                         
   0   6   9        538.62        478.98        18.57 o                         
   2   6   9       1959.13       1805.51        39.57 o                         
   4   6   9        290.86        275.64        12.98 o                         
   6   6   9        137.12        157.23        13.94 o                         
   8   6   9        213.21        211.46        17.88 o                         
  10   6   9        729.47        794.00        38.50 o                         
  12   6   9        253.27        288.31        28.56 o                         
 -13   7   9         41.80         27.88        44.55 o                         
 -11   7   9        146.45        125.09        38.84 o                         
  -9   7   9         42.97         57.00        31.06 o                         
  -7   7   9        197.09        205.91        22.65 o                         
  -5   7   9       1411.29       1348.82        38.33 o                         
  -3   7   9        236.08        252.22        18.76 o                         
  -1   7   9        476.53        440.27        23.32 o                         
   1   7   9         56.68         51.94        11.09 o                         
   3   7   9        163.58        156.74        11.27 o                         
   5   7   9        386.85        400.88        19.87 o                         
   7   7   9         16.49         31.46        16.65 o                         
   9   7   9        137.73        144.06        48.26 o                         
  11   7   9        594.62        589.77        69.02 o                         
 -12   8   9         81.60         78.33        47.43 o                         
 -10   8   9        471.50        474.98        43.04 o                         
  -8   8   9        187.64        215.64        41.23 o                         
  -6   8   9        283.03        272.17        25.57 o                         
  -4   8   9        517.95        511.01        28.03 o                         
  -2   8   9        445.48        426.74        28.05 o                         
   0   8   9        480.74        437.79        19.65 o                         
   2   8   9       1203.09       1174.77        33.16 o                         
   4   8   9        197.00        189.45        28.04 o                         
   6   8   9         82.14         75.80        16.12 o                         
   8   8   9        147.77        108.33        39.27 o                         
  10   8   9        256.52        193.01        83.02 o                         
 -11   9   9         27.50         60.64        64.19 o                         
  -9   9   9        533.13        554.16        41.37 o                         
  -7   9   9        232.84        232.31        42.80 o                         
  -5   9   9          6.31          1.13        23.92 o                         
  -3   9   9        188.27        243.58        26.37 o                         
  -1   9   9        100.96        112.78        31.22 o                         
   1   9   9        361.71        341.39        30.81 o                         
   3   9   9        500.65        519.27        31.12 o                         
   5   9   9         69.55         47.38        16.93 o                         
   7   9   9        137.87        184.72        53.68 o                         
  -8  10   9        216.98        102.21        56.80 o                         
  -6  10   9         82.38         55.93        30.91 o                         
  -4  10   9         31.99         19.27        26.43 o                         
  -2  10   9         32.20         84.30        29.32 o                         
   0  10   9         50.92         53.27        21.77 o                         
   2  10   9        209.64        185.11        25.78 o                         
   4  10   9         95.85         62.66        59.08 o                         
  -3  11   9         67.18         69.32        42.52 o                         
  -1  11   9        210.96        173.33        40.91 o                         
   1  11   9         13.43         28.22        30.58 o                         
  -6 -10  10         49.10         65.90        22.81 o                         
  -4 -10  10         26.93         -2.72        12.80 o                         
  -2 -10  10        163.93        157.30        18.96 o                         
   0 -10  10         21.73         17.98        13.72 o                         
   2 -10  10        166.97        193.48        16.26 o                         
   4 -10  10        166.09        181.79        25.58 o                         
  -9  -9  10        109.20        103.99        14.86 o                         
  -7  -9  10        240.11        230.29        15.62 o                         
  -5  -9  10         79.66         93.51        10.04 o                         
  -3  -9  10        535.00        550.30        14.12 o                         
  -1  -9  10          2.10         -0.32        11.60 o                         
   1  -9  10        160.12        159.98        11.86 o                         
   3  -9  10        100.16        115.52        12.49 o                         
   5  -9  10        262.62        300.93        21.30 o                         
   7  -9  10        188.17        202.68        26.85 o                         
 -12  -8  10        161.83        177.79        21.60 o                         
 -10  -8  10        149.66        114.52        17.60 o                         
  -8  -8  10        318.58        287.76        14.98 o                         
  -6  -8  10        232.93        245.36         9.40 o                         
  -4  -8  10        119.74        123.53         6.86 o                         
  -2  -8  10        555.79        581.92        17.43 o                         
   0  -8  10        128.88        136.12         9.57 o                         
   2  -8  10        386.42        398.97        15.20 o                         
   4  -8  10        348.66        354.07        14.86 o                         
   6  -8  10         21.13         11.44        11.61 o                         
   8  -8  10        110.74        108.53        13.45 o                         
 -13  -7  10        360.30        380.73        25.56 o                         
 -11  -7  10         35.59         18.53        12.25 o                         
  -9  -7  10         61.02         53.52        11.53 o                         
  -7  -7  10         99.96        108.46         8.10 o                         
  -5  -7  10        530.38        576.65        16.22 o                         
  -3  -7  10          7.00          1.11         4.63 o                         
  -1  -7  10       1642.27       1654.20        31.20 o                         
   1  -7  10         30.07         44.67         6.38 o                         
   3  -7  10        226.68        215.90        14.76 o                         
   5  -7  10         55.66         61.93         8.63 o                         
   7  -7  10          5.06         -3.67        14.89 o                         
   9  -7  10        376.52        440.36        21.55 o                         
 -14  -6  10        308.30        416.59        45.82 o                         
 -12  -6  10        297.65        268.51        17.33 o                         
 -10  -6  10         25.74         22.80        12.45 o                         
  -8  -6  10         74.40         75.46         7.67 o                         
  -6  -6  10        232.87        233.65         9.78 o                         
  -4  -6  10         92.23         75.00         7.25 o                         
  -2  -6  10       1408.52       1357.74        24.40 o                         
   0  -6  10       1719.12       1687.52        29.76 o                         
   2  -6  10         39.92         29.19         5.84 o                         
   4  -6  10         61.61         49.86         8.09 o                         
   6  -6  10         75.46         65.85        15.99 o                         
   8  -6  10        169.10        202.77        12.28 o                         
  10  -6  10        377.78        411.05        18.67 o                         
 -15  -5  10        172.51        138.89        19.00 o                         
 -13  -5  10        141.71        162.58        12.09 o                         
 -11  -5  10        451.04        425.49        14.00 o                         
  -9  -5  10       1191.63       1146.98        23.55 o                         
  -7  -5  10       1161.83       1183.82        22.24 o                         
  -5  -5  10         45.11         39.20         5.64 o                         
  -3  -5  10       1150.59       1113.67        20.10 o                         
  -1  -5  10       1065.99       1030.14        19.37 o                         
   1  -5  10       1652.44       1571.22        27.46 o                         
   3  -5  10       1019.62        957.88        22.30 o                         
   5  -5  10        224.15        220.88        10.11 o                         
   7  -5  10        212.66        207.35        10.39 o                         
   9  -5  10         64.42         43.05        10.95 o                         
  11  -5  10        316.84        375.35        18.16 o                         
 -16  -4  10         45.67         75.39        30.49 o                         
 -14  -4  10        127.32        125.00        18.94 o                         
 -12  -4  10         28.82         15.41         9.21 o                         
 -10  -4  10        517.21        526.18        13.24 o                         
  -8  -4  10       1406.14       1441.57        24.26 o                         
  -6  -4  10        622.79        624.93        12.97 o                         
  -4  -4  10       1159.75       1084.51        18.44 o                         
  -2  -4  10        835.05        802.71        16.40 o                         
   0  -4  10        233.47        248.80         8.53 o                         
   2  -4  10        812.56        798.26        18.08 o                         
   4  -4  10        616.78        604.19        14.92 o                         
   6  -4  10       1309.37       1277.53        27.93 o                         
   8  -4  10        119.36        128.54         9.30 o                         
  10  -4  10          2.66         -4.99        21.08 o                         
  12  -4  10         14.02          5.01        13.08 o                         
 -15  -3  10         18.82          4.51        11.08 o                         
 -13  -3  10         65.23         69.90        14.68 o                         
 -11  -3  10        375.46        368.00        12.67 o                         
  -9  -3  10       1845.23       1843.16        31.69 o                         
  -7  -3  10        989.87        984.00        17.74 o                         
  -5  -3  10       1038.80        960.69        18.57 o                         
  -3  -3  10         16.42         25.14         5.32 o                         
  -1  -3  10        389.91        390.63         9.94 o                         
   1  -3  10        216.74        201.05         7.46 o                         
   3  -3  10       2141.01       2115.97        39.95 o                         
   5  -3  10       3504.33       3552.01        58.03 o                         
   7  -3  10        120.90        128.22         8.32 o                         
   9  -3  10         36.80         39.34        11.15 o                         
  11  -3  10         49.38         70.32        11.47 o                         
  13  -3  10         90.87        103.43        32.06 o                         
 -16  -2  10         26.65         16.11        12.36 o                         
 -14  -2  10        166.17        160.99        20.03 o                         
 -12  -2  10        531.35        531.37        16.97 o                         
 -10  -2  10         65.99         78.09         9.78 o                         
  -8  -2  10       1127.58       1063.28        24.33 o                         
  -6  -2  10       1866.91       1838.74        31.59 o                         
  -4  -2  10        898.15        889.62        15.97 o                         
  -2  -2  10       1803.39       1706.74        26.29 o                         
   0  -2  10       1013.96        999.06        18.24 o                         
   2  -2  10        360.92        342.68        10.12 o                         
   4  -2  10       5390.78       5332.05        80.59 o                         
   6  -2  10        101.92         95.32         8.77 o                         
   8  -2  10        215.27        213.45        10.56 o                         
  10  -2  10          7.19         24.78        14.28 o                         
  12  -2  10        143.45        162.78        18.06 o                         
  14  -2  10         70.28         65.24        16.52 o                         
 -17  -1  10         13.88          0.66        19.75 o                         
 -15  -1  10        493.52        498.40        18.91 o                         
 -13  -1  10        274.59        290.51        14.21 o                         
 -11  -1  10        317.77        305.58        11.35 o                         
  -9  -1  10        459.16        453.78        12.15 o                         
  -7  -1  10      10020.90      10275.23       157.71 o                         
  -5  -1  10        336.50        308.11         9.77 o                         
  -3  -1  10       3274.82       3307.52        45.98 o                         
  -1  -1  10       1099.18       1132.65        21.17 o                         
   1  -1  10       2860.85       2854.04        48.74 o                         
   3  -1  10        392.53        371.83         9.08 o                         
   5  -1  10        463.93        496.92        13.43 o                         
   7  -1  10        487.75        493.61        14.41 o                         
   9  -1  10        540.27        538.42        17.50 o                         
  11  -1  10        416.16        430.76        16.76 o                         
  13  -1  10        132.31        144.19        15.29 o                         
 -16   0  10        709.92        734.25        35.29 o                         
 -14   0  10       1013.22       1045.32        35.45 o                         
 -12   0  10        141.43        155.66        10.95 o                         
 -10   0  10        109.94         86.63        12.14 o                         
  -8   0  10       1781.76       1757.81        31.90 o                         
  -6   0  10         30.18         31.27         4.54 o                         
  -4   0  10       2008.43       2075.22        31.35 o                         
  -2   0  10       1532.58       1374.70        21.91 o                         
   0   0  10       2521.50       2267.63        33.72 o                         
   2   0  10       2098.76       2050.88        31.31 o                         
   4   0  10       1390.62       1287.88        26.28 o                         
   6   0  10        112.58         93.08         7.27 o                         
   8   0  10        479.30        430.88        14.05 o                         
  10   0  10       1239.23       1368.08        37.80 o                         
  12   0  10        188.99        224.33        15.91 o                         
  14   0  10          0.81         23.93        33.49 o                         
 -17   1  10          7.99         12.58        17.82 o                         
 -15   1  10        499.91        515.27        25.42 o                         
 -13   1  10        245.70        261.53        16.26 o                         
 -11   1  10        358.21        364.96        13.23 o                         
  -9   1  10        416.59        405.06        13.03 o                         
  -7   1  10      10419.44      10763.37       158.38 o                         
  -5   1  10        241.72        217.64         7.81 o                         
  -3   1  10       3110.49       3097.10        48.14 o                         
  -1   1  10       1009.33        993.77        19.30 o                         
   1   1  10       2980.08       2910.51        45.47 o                         
   3   1  10        421.19        403.56        11.54 o                         
   5   1  10        519.57        549.79        14.68 o                         
   7   1  10        419.56        421.55        13.37 o                         
   9   1  10        532.05        506.86        16.33 o                         
  11   1  10        396.91        444.44        23.57 o                         
  13   1  10        128.38        141.31        17.08 o                         
 -16   2  10         14.13         17.18        15.33 o                         
 -14   2  10        132.73        144.94        14.61 o                         
 -12   2  10        501.31        530.56        20.82 o                         
 -10   2  10         34.09         49.58         8.59 o                         
  -8   2  10       1219.44       1178.21        25.25 o                         
  -6   2  10       1961.22       1941.19        35.81 o                         
  -4   2  10        774.59        765.07        15.64 o                         
  -2   2  10       1646.68       1523.16        26.26 o                         
   0   2  10        943.52        950.66        17.83 o                         
   2   2  10        473.37        460.16        11.14 o                         
   4   2  10       5366.26       5234.69        86.29 o                         
   6   2  10        103.59         90.42         8.13 o                         
   8   2  10        194.07        199.48        14.26 o                         
  10   2  10         11.47         16.76        21.11 o                         
  12   2  10        127.75        150.30        16.20 o                         
  14   2  10         94.80         46.54        32.31 o                         
 -15   3  10         20.96         46.14        25.94 o                         
 -13   3  10         53.03         46.93        14.96 o                         
 -11   3  10        364.81        360.00        15.30 o                         
  -9   3  10       2011.44       2101.41        48.81 o                         
  -7   3  10        865.87        865.57        22.71 o                         
  -5   3  10       1072.31        987.35        21.61 o                         
  -3   3  10         21.00         17.77         5.58 o                         
  -1   3  10        342.24        356.13        11.78 o                         
   1   3  10        281.94        274.50         8.81 o                         
   3   3  10       2196.42       2158.66        36.01 o                         
   5   3  10       3455.31       3376.13        60.65 o                         
   7   3  10        114.99        121.30        10.63 o                         
   9   3  10         38.13         45.42        10.21 o                         
  11   3  10         50.75         53.32        24.95 o                         
  13   3  10        106.36         89.37        20.44 o                         
 -16   4  10         35.94        -67.32        67.32 o                         
 -14   4  10        154.45        150.26        39.35 o                         
 -12   4  10         35.25          7.15        19.48 o                         
 -10   4  10        560.82        570.97        29.13 o                         
  -8   4  10       1302.84       1402.66        36.82 o                         
  -6   4  10        510.52        470.81        14.93 o                         
  -4   4  10       1217.81       1092.98        25.45 o                         
  -2   4  10        903.90        852.61        18.28 o                         
   0   4  10        285.97        319.30        12.17 o                         
   2   4  10        779.44        773.87        19.76 o                         
   4   4  10        584.87        559.50        16.41 o                         
   6   4  10       1297.28       1261.00        43.46 o                         
   8   4  10        145.62        131.59        12.41 o                         
  10   4  10          2.07         -1.98        32.79 o                         
  12   4  10         24.79         36.84        18.91 o                         
 -15   5  10        174.31         91.13        53.30 o                         
 -13   5  10        167.16        168.67        36.57 o                         
 -11   5  10        469.59        502.47        33.72 o                         
  -9   5  10       1071.65        985.83        49.03 o                         
  -7   5  10       1168.85       1155.80        34.45 o                         
  -5   5  10         28.84         40.42        11.11 o                         
  -3   5  10       1195.52       1154.60        29.53 o                         
  -1   5  10       1171.86       1165.54        25.31 o                         
   1   5  10       1655.78       1536.60        33.72 o                         
   3   5  10        881.65        833.09        25.26 o                         
   5   5  10        251.30        254.96        14.88 o                         
   7   5  10        222.96        219.20        14.44 o                         
   9   5  10         88.56         94.72        16.05 o                         
  11   5  10        318.74        342.59        44.17 o                         
 -14   6  10        290.31        311.61        66.79 o                         
 -12   6  10        307.00        269.05        38.28 o                         
 -10   6  10         13.59         -4.00        36.25 o                         
  -8   6  10         76.52         41.02        20.82 o                         
  -6   6  10        249.51        246.18        16.28 o                         
  -4   6  10         82.53         79.59        16.42 o                         
  -2   6  10       1492.37       1406.20        48.10 o                         
   0   6  10       1632.50       1527.23        42.93 o                         
   2   6  10         46.41         38.74         9.94 o                         
   4   6  10         42.55         23.43         9.56 o                         
   6   6  10         97.95        108.87        15.07 o                         
   8   6  10        143.12        138.16        15.34 o                         
  10   6  10        415.01        430.97        34.27 o                         
 -13   7  10        349.64        384.53        60.92 o                         
 -11   7  10         40.94         -6.61        36.24 o                         
  -9   7  10         78.15         69.71        30.02 o                         
  -7   7  10        121.21        174.01        47.16 o                         
  -5   7  10        547.63        572.40        31.77 o                         
  -3   7  10         13.62         32.86        15.61 o                         
  -1   7  10       1579.71       1526.24        37.88 o                         
   1   7  10         20.18         27.87        13.71 o                         
   3   7  10        217.27        196.48        13.59 o                         
   5   7  10         73.82         83.35        14.80 o                         
   7   7  10          5.78        -17.97        17.97 o                         
   9   7  10        351.59        376.83        28.78 o                         
 -12   8  10        129.17        130.32        64.16 o                         
 -10   8  10        183.24        179.72        45.29 o                         
  -8   8  10        348.71        372.81        40.17 o                         
  -6   8  10        247.94        227.11        27.90 o                         
  -4   8  10        100.36        152.36        28.49 o                         
  -2   8  10        488.50        530.64        33.55 o                         
   0   8  10        146.46        147.03        14.66 o                         
   2   8  10        405.90        395.94        26.42 o                         
   4   8  10        369.14        340.50        22.48 o                         
   6   8  10         12.79          8.43        22.30 o                         
   8   8  10        116.28        116.36        47.48 o                         
  -9   9  10        128.46         90.01        51.53 o                         
  -7   9  10        243.00        168.01        34.12 o                         
  -5   9  10         83.25         91.72        35.29 o                         
  -3   9  10        479.95        429.75        34.92 o                         
  -1   9  10          7.36         71.08        31.64 o                         
   1   9  10        184.65        162.67        23.16 o                         
   3   9  10        109.03        103.00        25.18 o                         
   5   9  10        251.05        213.95        22.77 o                         
   7   9  10        195.32        303.30       103.45 o                         
  -6  10  10         51.46         54.19        44.22 o                         
  -4  10  10         16.54         -5.65        32.05 o                         
  -2  10  10        186.86        214.30        57.37 o                         
   0  10  10         12.32         25.27        16.84 o                         
   2  10  10        188.04        213.87        29.03 o                         
   4  10  10        142.89        141.91        68.69 o                         
  -4 -10  11        167.14        174.19        21.15 o                         
  -2 -10  11         45.22         47.49         4.49 o                         
   0 -10  11         12.97         20.52        10.94 o                         
   2 -10  11         20.29        -20.32        20.32 o                         
  -9  -9  11        160.74        151.09        13.92 o                         
  -7  -9  11        143.19        142.21         8.34 o                         
  -5  -9  11        486.71        515.60        14.59 o                         
  -3  -9  11        144.27        135.07        12.02 o                         
  -1  -9  11        110.62        111.37         7.50 o                         
   1  -9  11          9.64          7.56         8.03 o                         
   3  -9  11        111.04        129.46        10.83 o                         
   5  -9  11         84.68        104.72        13.74 o                         
 -10  -8  11         25.45         10.92        11.07 o                         
  -8  -8  11        472.19        494.95        14.92 o                         
  -6  -8  11        342.04        354.38        13.41 o                         
  -4  -8  11         68.21         84.11         9.91 o                         
  -2  -8  11        630.29        636.04        15.61 o                         
   0  -8  11        344.94        355.44        13.65 o                         
   2  -8  11        114.94        131.38        10.37 o                         
   4  -8  11         40.94         37.23        15.71 o                         
   6  -8  11          8.18         13.71        10.32 o                         
   8  -8  11        125.02        104.05        24.87 o                         
 -13  -7  11        537.73        629.54        33.68 o                         
 -11  -7  11         71.72         47.40        18.94 o                         
  -9  -7  11         19.68         18.71         9.21 o                         
  -7  -7  11         65.44         51.85        10.11 o                         
  -5  -7  11          1.61         13.84         7.56 o                         
  -3  -7  11        363.76        367.25        10.57 o                         
  -1  -7  11        765.52        743.67        17.25 o                         
   1  -7  11        838.93        878.20        22.52 o                         
   3  -7  11          2.58          3.82        14.91 o                         
   5  -7  11         51.51         64.36        15.68 o                         
   7  -7  11          1.94          6.50        13.59 o                         
   9  -7  11        381.55        453.70        30.37 o                         
 -14  -6  11        253.43        242.54        27.39 o                         
 -12  -6  11        240.46        170.89        12.35 o                         
 -10  -6  11         47.74         23.15        12.05 o                         
  -8  -6  11         75.41         65.83         9.35 o                         
  -6  -6  11        163.72        161.67         9.10 o                         
  -4  -6  11        689.75        653.73        14.50 o                         
  -2  -6  11       1069.07        993.58        20.23 o                         
   0  -6  11        861.45        836.17        20.62 o                         
   2  -6  11        694.62        636.21        18.79 o                         
   4  -6  11         24.06         32.91        10.30 o                         
   6  -6  11         46.86         52.69         9.26 o                         
   8  -6  11        233.91        259.20        19.52 o                         
  10  -6  11        136.17        155.81        20.31 o                         
 -15  -5  11        405.33        441.25        29.07 o                         
 -13  -5  11        297.73        285.86        19.90 o                         
 -11  -5  11        293.47        312.47        12.62 o                         
  -9  -5  11        154.14        160.64         9.07 o                         
  -7  -5  11        601.74        616.50        14.51 o                         
  -5  -5  11       1764.97       1770.73        31.23 o                         
  -3  -5  11       1062.18       1026.88        19.25 o                         
  -1  -5  11        406.51        437.81        11.20 o                         
   1  -5  11        435.78        400.10        12.48 o                         
   3  -5  11        428.15        412.53        12.92 o                         
   5  -5  11        310.48        320.92        13.03 o                         
   7  -5  11        259.01        275.35        14.50 o                         
   9  -5  11         52.92         50.16        13.52 o                         
  11  -5  11        163.67        207.06        20.02 o                         
 -14  -4  11         90.13         77.11        13.00 o                         
 -12  -4  11         86.89         67.74        13.59 o                         
 -10  -4  11        417.26        433.30        12.03 o                         
  -8  -4  11        293.98        294.83         9.26 o                         
  -6  -4  11       2713.97       2661.11        44.02 o                         
  -4  -4  11        326.17        361.28        10.33 o                         
  -2  -4  11         96.86        103.60         7.06 o                         
   0  -4  11          9.80          6.57         5.37 o                         
   2  -4  11        312.36        290.57        10.26 o                         
   4  -4  11        467.86        466.24        14.93 o                         
   6  -4  11        985.32        971.80        22.16 o                         
   8  -4  11         41.87         31.46         9.80 o                         
  10  -4  11         29.37         36.39        19.23 o                         
  12  -4  11         31.08         16.14        13.96 o                         
 -15  -3  11         24.48         55.84        18.40 o                         
 -13  -3  11         38.83         36.52        11.82 o                         
 -11  -3  11        251.50        287.30        15.32 o                         
  -9  -3  11        533.33        524.84        12.56 o                         
  -7  -3  11       3950.83       3863.69        55.94 o                         
  -5  -3  11         63.43         71.34         5.13 o                         
  -3  -3  11        605.06        587.47        12.41 o                         
  -1  -3  11        132.26        142.79         6.45 o                         
   1  -3  11        389.55        394.75        12.80 o                         
   3  -3  11        386.78        382.29        12.32 o                         
   5  -3  11       4227.62       4233.10        75.01 o                         
   7  -3  11        380.54        376.00        13.10 o                         
   9  -3  11         42.84         29.23        11.19 o                         
  11  -3  11         13.24          4.64        14.67 o                         
 -16  -2  11        175.07        181.56        14.65 o                         
 -14  -2  11        282.85        250.77        14.86 o                         
 -12  -2  11        184.72        196.78        18.74 o                         
 -10  -2  11        702.18        704.39        18.32 o                         
  -8  -2  11       2266.34       2184.49        35.82 o                         
  -6  -2  11        265.77        283.41         8.80 o                         
  -4  -2  11       1659.59       1722.18        27.76 o                         
  -2  -2  11        836.50        806.05        15.57 o                         
   0  -2  11        111.41        111.58         6.80 o                         
   2  -2  11       1268.24       1206.71        23.80 o                         
   4  -2  11        324.65        314.38        11.77 o                         
   6  -2  11        476.46        475.27        14.83 o                         
   8  -2  11        383.75        391.62        15.24 o                         
  10  -2  11         17.92         16.78        12.06 o                         
  12  -2  11        261.79        289.99        22.06 o                         
 -17  -1  11         27.81         14.13        27.42 o                         
 -15  -1  11        340.38        346.37        18.34 o                         
 -13  -1  11        610.01        637.19        21.26 o                         
 -11  -1  11        883.33        864.12        26.21 o                         
  -9  -1  11        712.56        682.62        18.30 o                         
  -7  -1  11        266.85        254.04         9.61 o                         
  -5  -1  11        351.58        377.74         9.78 o                         
  -3  -1  11        751.64        761.89        16.29 o                         
  -1  -1  11       1236.92       1187.96        21.67 o                         
   1  -1  11       2144.58       2057.05        34.54 o                         
   3  -1  11       3205.58       3172.72        57.17 o                         
   5  -1  11        913.05        905.11        19.39 o                         
   7  -1  11        218.51        211.15         9.86 o                         
   9  -1  11        292.04        299.02        14.26 o                         
  11  -1  11        106.97        112.85        14.33 o                         
  13  -1  11        127.86        109.31        52.95 o                         
 -16   0  11         28.66         19.60        16.18 o                         
 -14   0  11        940.55       1092.62        31.78 o                         
 -12   0  11        498.06        522.42        19.21 o                         
 -10   0  11         41.45         33.67         8.15 o                         
  -8   0  11       1290.81       1247.97        26.68 o                         
  -6   0  11       3107.40       3175.54        51.53 o                         
  -4   0  11        121.11        106.33         6.80 o                         
  -2   0  11       1284.14       1317.80        21.95 o                         
   0   0  11       3442.84       3296.63        53.53 o                         
   2   0  11       2372.23       2336.20        37.49 o                         
   4   0  11          9.22          7.44         8.23 o                         
   6   0  11         94.02        105.67         8.48 o                         
   8   0  11        131.16        128.81        10.73 o                         
  10   0  11        912.47        924.11        27.56 o                         
  12   0  11        149.60        145.14        15.25 o                         
 -17   1  11         16.74        -64.84        64.84 o                         
 -15   1  11        312.87        340.49        25.18 o                         
 -13   1  11        552.42        583.01        60.22 o                         
 -11   1  11        840.16        842.10        28.35 o                         
  -9   1  11        832.79        785.27        17.85 o                         
  -7   1  11        319.00        315.84        10.32 o                         
  -5   1  11        397.67        456.46        12.21 o                         
  -3   1  11        675.71        679.79        13.73 o                         
  -1   1  11       1179.12       1164.76        22.08 o                         
   1   1  11       2174.72       2070.63        34.76 o                         
   3   1  11       3460.94       3346.77        52.87 o                         
   5   1  11        821.69        805.73        19.74 o                         
   7   1  11        268.56        262.28        12.38 o                         
   9   1  11        325.26        313.58        15.45 o                         
  11   1  11        104.06         96.11        23.57 o                         
  13   1  11        105.29        108.81        33.78 o                         
 -16   2  11        150.48        158.91        23.62 o                         
 -14   2  11        236.34        218.98        18.71 o                         
 -12   2  11        145.32        160.95        15.08 o                         
 -10   2  11        706.15        719.88        24.57 o                         
  -8   2  11       2284.53       2205.38        44.68 o                         
  -6   2  11        363.32        387.07        12.35 o                         
  -4   2  11       1547.88       1545.98        28.22 o                         
  -2   2  11        775.95        732.62        15.91 o                         
   0   2  11         75.04         80.32         6.90 o                         
   2   2  11       1350.54       1275.08        23.65 o                         
   4   2  11        270.46        266.32        10.67 o                         
   6   2  11        408.59        402.40        13.90 o                         
   8   2  11        393.35        423.29        17.08 o                         
  10   2  11         18.32        -15.41        15.41 o                         
  12   2  11        223.12        218.96        17.82 o                         
 -15   3  11         20.65         36.12        34.24 o                         
 -13   3  11         29.23         17.21        25.92 o                         
 -11   3  11        258.94        268.18        17.96 o                         
  -9   3  11        496.34        534.53        20.97 o                         
  -7   3  11       4038.56       3874.99        81.18 o                         
  -5   3  11        108.62        138.55         8.68 o                         
  -3   3  11        550.25        498.91        12.83 o                         
  -1   3  11        128.83        141.50         7.29 o                         
   1   3  11        423.32        443.52        12.70 o                         
   3   3  11        292.24        294.95        10.55 o                         
   5   3  11       4414.95       4318.20        75.76 o                         
   7   3  11        354.19        363.63        17.32 o                         
   9   3  11         45.74         48.68        13.02 o                         
  11   3  11         13.87          3.40        13.29 o                         
  13   3  11        488.08        453.55        78.94 o                         
 -14   4  11        109.95         58.30        47.16 o                         
 -12   4  11        107.14         66.32        25.25 o                         
 -10   4  11        422.15        463.26        22.72 o                         
  -8   4  11        219.16        215.33        14.91 o                         
  -6   4  11       2653.17       2444.24        67.01 o                         
  -4   4  11        421.36        439.01        14.58 o                         
  -2   4  11        119.40        114.96         8.54 o                         
   0   4  11         15.47         31.44         6.29 o                         
   2   4  11        246.75        254.62        10.65 o                         
   4   4  11        447.03        439.69        15.04 o                         
   6   4  11       1040.79       1030.62        33.90 o                         
   8   4  11         24.65         18.89        10.56 o                         
  10   4  11         39.74         65.60        17.28 o                         
  12   4  11         32.97         27.71        33.96 o                         
 -15   5  11        438.78        377.46        78.07 o                         
 -13   5  11        340.95        287.87        76.64 o                         
 -11   5  11        307.25        250.79        31.55 o                         
  -9   5  11        108.96         84.29        19.90 o                         
  -7   5  11        521.85        486.46        17.46 o                         
  -5   5  11       1728.65       1662.70        40.27 o                         
  -3   5  11       1200.83       1179.28        26.79 o                         
  -1   5  11        411.04        474.33        29.22 o                         
   1   5  11        396.42        388.41        15.78 o                         
   3   5  11        413.39        431.20        16.23 o                         
   5   5  11        273.28        267.36        16.50 o                         
   7   5  11        263.76        268.98        19.56 o                         
   9   5  11         38.56         65.99        16.88 o                         
  11   5  11        165.36        191.75        36.71 o                         
 -14   6  11        282.40        265.13        77.95 o                         
 -12   6  11        235.30        179.72        37.15 o                         
 -10   6  11         49.31          0.14        37.91 o                         
  -8   6  11         50.92         44.17        26.30 o                         
  -6   6  11        166.51        129.19        17.39 o                         
  -4   6  11        647.30        623.87        26.63 o                         
  -2   6  11       1163.66       1019.10        33.20 o                         
   0   6  11        808.33        792.74        24.81 o                         
   2   6  11        743.90        688.04        17.76 o                         
   4   6  11         31.59         16.62        19.52 o                         
   6   6  11         38.05         30.36        14.20 o                         
   8   6  11        241.47        225.72        27.24 o                         
  10   6  11        126.67        127.57        40.44 o                         
 -13   7  11        526.00        500.97       102.06 o                         
 -11   7  11         73.80         -2.07        34.23 o                         
  -9   7  11         22.95          4.34        33.86 o                         
  -7   7  11         80.74         70.39        26.18 o                         
  -5   7  11          3.87        -19.10        19.10 o                         
  -3   7  11        314.46        262.67        22.95 o                         
  -1   7  11        812.93        867.19        29.99 o                         
   1   7  11        849.35        826.08        28.09 o                         
   3   7  11          4.45         11.59        13.85 o                         
   5   7  11         62.37         81.17        16.01 o                         
   7   7  11          6.72         23.26        17.05 o                         
   9   7  11        373.81        376.19        33.42 o                         
 -10   8  11         28.61         48.88        48.24 o                         
  -8   8  11        512.00        500.36        44.83 o                         
  -6   8  11        336.57        358.20        34.32 o                         
  -4   8  11         97.28        125.36        25.01 o                         
  -2   8  11        549.62        545.32        27.17 o                         
   0   8  11        348.63        290.93        31.55 o                         
   2   8  11        130.56         85.72        14.56 o                         
   4   8  11         55.20         44.29        34.87 o                         
   6   8  11         12.39          1.94        18.07 o                         
   8   8  11        118.01         84.36        30.25 o                         
  -9   9  11        176.40        112.16        98.33 o                         
  -7   9  11        150.19        156.14        46.93 o                         
  -5   9  11        508.64        540.69        57.18 o                         
  -3   9  11        112.75        128.87        41.63 o                         
  -1   9  11         91.78        105.55        17.17 o                         
   1   9  11         17.16         33.78        14.05 o                         
   3   9  11        114.39        124.33        18.82 o                         
   5   9  11         80.85         39.18        31.83 o                         
  -4  10  11        157.05        136.49        47.56 o                         
  -2  10  11         61.54         64.75        20.46 o                         
   0  10  11         11.31          1.32        25.82 o                         
   2  10  11         28.22         16.89        28.14 o                         
  -7  -9  12        283.17        303.82        15.26 o                         
  -5  -9  12        274.50        290.69        13.11 o                         
  -3  -9  12        123.54        124.87        16.92 o                         
  -1  -9  12         54.09         48.70        10.24 o                         
   1  -9  12          4.07        -16.49        20.29 o                         
   3  -9  12         84.79         72.79        20.09 o                         
 -10  -8  12         43.98         38.67        24.02 o                         
  -8  -8  12        125.65        139.81        10.19 o                         
  -6  -8  12         97.46        112.08        11.98 o                         
  -4  -8  12        565.20        644.54        20.15 o                         
  -2  -8  12        139.77        143.61        11.63 o                         
   0  -8  12         89.03        109.41        14.08 o                         
   2  -8  12        151.34        165.24        18.73 o                         
   4  -8  12         24.50         22.21         9.78 o                         
   6  -8  12         22.10         38.53        22.80 o                         
 -11  -7  12        126.15         84.90        15.74 o                         
  -9  -7  12        291.27        326.10        14.13 o                         
  -7  -7  12         71.08         75.40        10.21 o                         
  -5  -7  12         57.78         67.12        11.41 o                         
  -3  -7  12        371.96        366.82        13.38 o                         
  -1  -7  12        359.55        361.28        16.51 o                         
   1  -7  12        816.07        824.15        24.14 o                         
   3  -7  12         63.18         56.55         9.52 o                         
   5  -7  12         78.67         82.90        16.68 o                         
   7  -7  12        102.72        142.31        24.29 o                         
 -12  -6  12        200.06        191.90        12.55 o                         
 -10  -6  12        476.92        501.24        28.17 o                         
  -8  -6  12        202.77        194.61        14.13 o                         
  -6  -6  12        265.60        264.58        11.07 o                         
  -4  -6  12        473.50        465.83        13.86 o                         
  -2  -6  12        272.69        219.20         9.37 o                         
   0  -6  12        824.49        812.59        21.51 o                         
   2  -6  12        488.03        459.35        17.23 o                         
   4  -6  12          2.47          8.75         8.53 o                         
   6  -6  12         12.79         24.26        18.15 o                         
   8  -6  12         21.33         27.51        21.68 o                         
 -13  -5  12        333.15        330.37        20.85 o                         
 -11  -5  12        283.34        303.11        20.28 o                         
  -9  -5  12        260.16        259.68        11.29 o                         
  -7  -5  12        200.04        205.87        11.26 o                         
  -5  -5  12         93.53         99.60        10.03 o                         
  -3  -5  12         50.54         47.88         6.49 o                         
  -1  -5  12        434.18        423.41        19.44 o                         
   1  -5  12        160.76        165.06        11.65 o                         
   3  -5  12        301.90        309.96        12.68 o                         
   5  -5  12        377.14        409.47        15.76 o                         
   7  -5  12        125.36        146.97        13.27 o                         
   9  -5  12        235.31        236.89        20.34 o                         
 -14  -4  12         22.80         30.37        11.59 o                         
 -12  -4  12         24.26         11.23        10.56 o                         
 -10  -4  12        373.53        371.14        13.05 o                         
  -8  -4  12        320.97        335.98        10.35 o                         
  -6  -4  12        435.36        399.49        17.37 o                         
  -4  -4  12       1877.45       1821.33        31.88 o                         
  -2  -4  12         93.86         80.89         6.12 o                         
   0  -4  12        312.72        292.01        10.95 o                         
   2  -4  12        717.88        686.63        18.72 o                         
   4  -4  12        890.12        900.35        22.18 o                         
   6  -4  12        285.00        280.39        13.55 o                         
   8  -4  12        420.05        423.15        21.36 o                         
  10  -4  12         32.10         26.63        15.92 o                         
 -15  -3  12         42.74         37.76        11.56 o                         
 -13  -3  12        162.43        187.55        18.30 o                         
 -11  -3  12         53.93         43.26        11.47 o                         
  -9  -3  12         70.81         60.86         7.09 o                         
  -7  -3  12        380.51        347.98        10.37 o                         
  -5  -3  12       2257.05       2224.14        35.51 o                         
  -3  -3  12        529.86        572.72        12.74 o                         
  -1  -3  12         92.75         76.95         7.39 o                         
   1  -3  12        112.45        106.69         7.75 o                         
   3  -3  12        135.82        123.19         8.58 o                         
   5  -3  12        363.21        365.70        13.50 o                         
   7  -3  12        823.41        829.22        23.79 o                         
   9  -3  12         25.01          8.23        18.77 o                         
  11  -3  12         71.67         50.59        13.15 o                         
 -16  -2  12         21.39          2.51        17.48 o                         
 -14  -2  12        307.51        323.20        19.53 o                         
 -12  -2  12        214.39        233.75        12.01 o                         
 -10  -2  12        362.42        335.17        14.51 o                         
  -8  -2  12        304.01        305.56        10.46 o                         
  -6  -2  12       1419.40       1358.53        23.54 o                         
  -4  -2  12        324.74        289.78         8.09 o                         
  -2  -2  12        711.60        699.88        15.30 o                         
   0  -2  12        161.47        142.94         8.59 o                         
   2  -2  12        608.28        557.27        15.41 o                         
   4  -2  12         12.16         -4.18         7.79 o                         
   6  -2  12       1321.36       1328.45        36.16 o                         
   8  -2  12        464.19        488.59        17.95 o                         
  10  -2  12         70.12         94.32        16.15 o                         
  12  -2  12         51.68         28.44        31.19 o                         
 -15  -1  12        157.90        139.01        13.53 o                         
 -13  -1  12        227.80        219.53        14.70 o                         
 -11  -1  12        705.00        727.18        21.46 o                         
  -9  -1  12        536.45        504.26        18.64 o                         
  -7  -1  12        194.27        225.06        10.25 o                         
  -5  -1  12         12.17         11.74         5.34 o                         
  -3  -1  12        282.38        285.56         9.03 o                         
  -1  -1  12       1635.77       1580.49        33.65 o                         
   1  -1  12       2195.07       2107.51        37.10 o                         
   3  -1  12        778.66        702.49        17.92 o                         
   5  -1  12        278.79        265.87        15.21 o                         
   7  -1  12         86.75        107.22         9.36 o                         
   9  -1  12        403.03        420.37        19.54 o                         
  11  -1  12        277.53        306.79        29.66 o                         
 -16   0  12        118.04        124.67        16.78 o                         
 -14   0  12        195.30        193.73        15.35 o                         
 -12   0  12        127.10        106.61        14.76 o                         
 -10   0  12       1791.68       1726.92        39.22 o                         
  -8   0  12        172.46        179.91         9.39 o                         
  -6   0  12        220.19        191.28         8.76 o                         
  -4   0  12          2.76          1.13         7.83 o                         
  -2   0  12        763.82        730.25        16.38 o                         
   0   0  12         56.21         62.59         8.23 o                         
   2   0  12       1879.83       2008.80        35.43 o                         
   4   0  12          0.76         -7.33         7.33 o                         
   6   0  12        411.91        395.90        14.41 o                         
   8   0  12         51.51         49.94        11.24 o                         
  10   0  12        682.54        699.98        24.57 o                         
  12   0  12         15.33          5.28        14.09 o                         
 -15   1  12        140.79         56.44        46.71 o                         
 -13   1  12        225.67        246.92        15.91 o                         
 -11   1  12        692.90        724.22        22.78 o                         
  -9   1  12        511.68        483.32        13.95 o                         
  -7   1  12        195.15        215.46        10.68 o                         
  -5   1  12         18.09         27.86         6.98 o                         
  -3   1  12        289.87        302.62         9.49 o                         
  -1   1  12       1537.21       1546.35        36.67 o                         
   1   1  12       2094.76       2076.32        39.53 o                         
   3   1  12        700.22        665.31        17.27 o                         
   5   1  12        323.90        316.48        13.90 o                         
   7   1  12        116.90        151.77        12.06 o                         
   9   1  12        407.77        404.64        17.75 o                         
  11   1  12        272.87        246.50        19.54 o                         
 -16   2  12         32.05         30.46        20.30 o                         
 -14   2  12        297.29        319.34        21.86 o                         
 -12   2  12        166.20        192.44        26.36 o                         
 -10   2  12        418.83        426.55        18.35 o                         
  -8   2  12        369.13        370.90        13.57 o                         
  -6   2  12       1425.45       1360.44        26.10 o                         
  -4   2  12        349.69        328.74        11.65 o                         
  -2   2  12        732.39        715.40        17.56 o                         
   0   2  12        118.10         97.19         7.16 o                         
   2   2  12        637.36        627.67        16.05 o                         
   4   2  12         21.43         13.95         8.84 o                         
   6   2  12       1358.38       1405.75        31.88 o                         
   8   2  12        519.79        549.75        20.83 o                         
  10   2  12         89.68         83.02        14.46 o                         
  12   2  12         34.65         49.03        18.35 o                         
 -15   3  12         50.69         18.44        30.03 o                         
 -13   3  12        133.41        128.06        25.59 o                         
 -11   3  12         39.96         55.09        14.06 o                         
  -9   3  12         72.15         59.55        13.75 o                         
  -7   3  12        415.63        393.44        17.51 o                         
  -5   3  12       2200.51       2193.13        43.59 o                         
  -3   3  12        533.13        544.45        16.73 o                         
  -1   3  12         82.01         88.51         7.19 o                         
   1   3  12        105.20        116.41         7.68 o                         
   3   3  12        137.77        149.07         9.33 o                         
   5   3  12        334.25        348.15        14.99 o                         
   7   3  12        824.64        857.84        29.37 o                         
   9   3  12         33.16         20.87        22.05 o                         
  11   3  12         60.56         80.49        16.65 o                         
 -14   4  12         36.82         46.02        43.90 o                         
 -12   4  12         35.93         45.03        36.89 o                         
 -10   4  12        361.54        368.71        22.73 o                         
  -8   4  12        320.93        318.73        16.83 o                         
  -6   4  12        476.11        420.93        12.86 o                         
  -4   4  12       1795.51       1740.64        35.49 o                         
  -2   4  12        115.08        100.09         9.89 o                         
   0   4  12        358.05        353.16        14.01 o                         
   2   4  12        738.84        714.46        22.27 o                         
   4   4  12        867.55        912.50        24.94 o                         
   6   4  12        239.85        233.12        14.94 o                         
   8   4  12        384.97        386.99        22.01 o                         
  10   4  12         34.94         76.68        26.25 o                         
 -13   5  12        373.41        231.35        56.33 o                         
 -11   5  12        304.84        338.29        30.96 o                         
  -9   5  12        213.91        199.84        24.27 o                         
  -7   5  12        178.71        141.53        26.17 o                         
  -5   5  12        114.05        111.96        12.45 o                         
  -3   5  12         41.00         45.58         7.50 o                         
  -1   5  12        493.39        463.99        23.09 o                         
   1   5  12        204.81        222.15        11.66 o                         
   3   5  12        308.67        328.71        15.99 o                         
   5   5  12        389.16        410.78        20.67 o                         
   7   5  12         93.69         90.16        14.89 o                         
   9   5  12        212.50        135.80        22.33 o                         
 -12   6  12        221.75        249.31        53.10 o                         
 -10   6  12        469.20        417.32        44.13 o                         
  -8   6  12        166.55         65.99        33.62 o                         
  -6   6  12        227.06        226.90        20.98 o                         
  -4   6  12        541.32        498.75        29.37 o                         
  -2   6  12        254.95        240.88        16.59 o                         
   0   6  12        765.22        751.51        25.24 o                         
   2   6  12        488.08        447.09        18.28 o                         
   4   6  12          5.88         11.87        11.67 o                         
   6   6  12          8.85          1.96        15.14 o                         
   8   6  12         23.48         35.12        25.05 o                         
 -11   7  12        133.40         80.42        53.24 o                         
  -9   7  12        301.31        331.60        37.97 o                         
  -7   7  12         89.14         72.60        29.40 o                         
  -5   7  12         41.60         13.19        21.41 o                         
  -3   7  12        395.67        366.63        21.94 o                         
  -1   7  12        334.33        290.90        22.20 o                         
   1   7  12        796.87        820.36        29.49 o                         
   3   7  12         55.18         40.98        16.87 o                         
   5   7  12         88.25         85.75        40.93 o                         
   7   7  12        110.74        136.93        20.41 o                         
 -10   8  12         45.68          1.90        69.97 o                         
  -8   8  12        146.25        138.47        84.71 o                         
  -6   8  12        130.12         94.64        45.57 o                         
  -4   8  12        536.60        584.55        43.68 o                         
  -2   8  12        154.54        146.68        26.67 o                         
   0   8  12         69.10         65.24        12.14 o                         
   2   8  12        132.59        135.11        24.47 o                         
   4   8  12         33.40         28.36        31.86 o                         
   6   8  12         35.14         43.44        21.91 o                         
  -7   9  12        308.32        330.87        72.84 o                         
  -5   9  12        287.41        221.46        47.97 o                         
  -3   9  12         95.90         89.51        29.26 o                         
  -1   9  12         61.70         54.66        37.91 o                         
   1   9  12          7.42         -9.80        14.74 o                         
   3   9  12         77.32         91.21        22.35 o                         
  -5  -9  13        210.65        215.59        12.66 o                         
  -3  -9  13        307.05        308.83        28.31 o                         
  -1  -9  13          5.67         16.76        14.49 o                         
   1  -9  13         12.92         12.67        12.42 o                         
  -8  -8  13        165.32        169.46        12.59 o                         
  -6  -8  13          0.53         19.43        10.56 o                         
  -4  -8  13        220.62        219.00        12.83 o                         
  -2  -8  13         38.26         19.42        17.20 o                         
   0  -8  13        193.12        183.57        11.87 o                         
   2  -8  13        117.69        129.61        11.80 o                         
   4  -8  13        116.94        129.71        26.22 o                         
 -11  -7  13        133.53        123.09        20.50 o                         
  -9  -7  13        244.19        259.08        13.35 o                         
  -7  -7  13        317.61        349.26        19.60 o                         
  -5  -7  13        278.68        264.20        12.82 o                         
  -3  -7  13          6.27          8.41        10.59 o                         
  -1  -7  13        475.93        506.20        19.77 o                         
   1  -7  13        478.20        472.65        17.12 o                         
   3  -7  13         28.69         36.92        12.81 o                         
   5  -7  13         56.86         76.79        14.28 o                         
   7  -7  13          8.71         11.58        19.90 o                         
 -12  -6  13        193.38        161.59        19.18 o                         
 -10  -6  13        504.24        560.64        19.07 o                         
  -8  -6  13        544.78        603.80        20.76 o                         
  -6  -6  13         80.74         83.39         7.71 o                         
  -4  -6  13         63.05         64.53         9.09 o                         
  -2  -6  13        319.57        318.15        14.44 o                         
   0  -6  13        964.79       1042.13        29.13 o                         
   2  -6  13        342.92        364.73        15.19 o                         
   4  -6  13         38.38         38.27         9.50 o                         
   6  -6  13         20.03         38.19        11.64 o                         
   8  -6  13        223.75        228.14        23.19 o                         
 -13  -5  13        111.90        103.72        19.58 o                         
 -11  -5  13        433.34        460.77        23.29 o                         
  -9  -5  13        196.50        157.58         9.59 o                         
  -7  -5  13        401.78        411.31        17.91 o                         
  -5  -5  13        220.96        218.11         9.42 o                         
  -3  -5  13        307.24        280.29        10.06 o                         
  -1  -5  13        619.76        589.79        17.42 o                         
   1  -5  13         64.58         72.60         9.67 o                         
   3  -5  13        353.00        364.91        14.92 o                         
   5  -5  13          1.78          4.98         9.05 o                         
   7  -5  13        272.29        285.33        23.26 o                         
   9  -5  13         71.78         85.11        31.08 o                         
 -14  -4  13         60.13         52.08        22.19 o                         
 -12  -4  13        219.92        248.24        12.88 o                         
 -10  -4  13         66.57         58.63         7.91 o                         
  -8  -4  13        144.50        140.45         8.00 o                         
  -6  -4  13       1042.20        989.65        21.39 o                         
  -4  -4  13        393.37        404.29        12.18 o                         
  -2  -4  13        337.44        301.89        11.24 o                         
   0  -4  13        269.53        246.98        10.73 o                         
   2  -4  13        543.67        558.37        16.45 o                         
   4  -4  13        612.16        620.99        37.14 o                         
   6  -4  13        353.79        350.61        16.13 o                         
   8  -4  13          5.85         17.95        17.00 o                         
  10  -4  13         92.05        115.55        24.24 o                         
 -15  -3  13         92.03         86.06        14.26 o                         
 -13  -3  13        207.20        225.63        11.07 o                         
 -11  -3  13        251.52        269.88        13.94 o                         
  -9  -3  13        136.62        137.84        11.47 o                         
  -7  -3  13        549.09        521.15        16.45 o                         
  -5  -3  13       1969.38       1854.23        29.98 o                         
  -3  -3  13        441.24        479.76        12.74 o                         
  -1  -3  13         76.64         74.58         8.34 o                         
   1  -3  13         54.19         59.99         9.46 o                         
   3  -3  13        681.98        671.19        19.09 o                         
   5  -3  13       1033.68       1077.12        28.35 o                         
   7  -3  13        120.71        120.73         9.82 o                         
   9  -3  13         87.32        134.18        16.58 o                         
  11  -3  13        156.09        197.95        17.49 o                         
 -14  -2  13         95.72         70.47        26.89 o                         
 -12  -2  13        773.89        841.18        25.73 o                         
 -10  -2  13        154.92        174.45         9.37 o                         
  -8  -2  13        227.43        251.57        10.25 o                         
  -6  -2  13        621.61        609.30        14.13 o                         
  -4  -2  13        909.23        797.12        17.54 o                         
  -2  -2  13          5.38         13.69         6.14 o                         
   0  -2  13         93.15         97.64         7.76 o                         
   2  -2  13        874.39        838.72        21.06 o                         
   4  -2  13        305.69        286.24        12.82 o                         
   6  -2  13        249.06        256.86        14.30 o                         
   8  -2  13        173.78        177.89        12.08 o                         
  10  -2  13        139.88        140.49        15.38 o                         
 -15  -1  13        108.39        154.62        15.40 o                         
 -13  -1  13        814.86        855.58        26.10 o                         
 -11  -1  13        149.71        160.10        15.34 o                         
  -9  -1  13        743.84        754.66        25.84 o                         
  -7  -1  13        136.18        149.58         7.75 o                         
  -5  -1  13        322.49        311.58        10.61 o                         
  -3  -1  13        173.66        165.57         8.03 o                         
  -1  -1  13       1830.28       1783.80        31.73 o                         
   1  -1  13        423.66        450.15        14.30 o                         
   3  -1  13        501.21        491.22        17.89 o                         
   5  -1  13         17.67         37.28        10.51 o                         
   7  -1  13        419.86        442.02        19.50 o                         
   9  -1  13         28.17         34.88        25.47 o                         
  11  -1  13        200.50        201.60        26.67 o                         
 -16   0  13         69.80         85.78        71.86 o                         
 -14   0  13        327.85        357.32        17.24 o                         
 -12   0  13        524.89        446.19        22.49 o                         
 -10   0  13       1310.42       1356.47        34.63 o                         
  -8   0  13        333.22        339.31        12.68 o                         
  -6   0  13         45.21         33.68         7.08 o                         
  -4   0  13        391.21        353.76        11.25 o                         
  -2   0  13       3400.15       3098.75        49.09 o                         
   0   0  13       1617.75       1690.64        33.42 o                         
   2   0  13        151.09        171.20        10.66 o                         
   4   0  13         44.22         42.64         7.54 o                         
   6   0  13         35.66         44.93         9.54 o                         
   8   0  13         27.28         43.72        14.78 o                         
  10   0  13         75.33         96.99        15.05 o                         
 -15   1  13        135.38        147.27        22.77 o                         
 -13   1  13        742.41        805.47        30.34 o                         
 -11   1  13        130.90        149.96        11.90 o                         
  -9   1  13        782.27        784.53        19.73 o                         
  -7   1  13        163.16        182.02        10.81 o                         
  -5   1  13        383.39        370.66        13.13 o                         
  -3   1  13        228.67        197.02         8.21 o                         
  -1   1  13       1835.29       1827.17        38.40 o                         
   1   1  13        350.65        362.75        13.75 o                         
   3   1  13        475.07        490.52        18.07 o                         
   5   1  13          7.89         16.03         8.59 o                         
   7   1  13        467.09        503.78        26.21 o                         
   9   1  13         14.47         18.43        16.69 o                         
  11   1  13        201.09        195.11        31.54 o                         
 -14   2  13         91.97         99.68        17.42 o                         
 -12   2  13        691.27        783.47        26.44 o                         
 -10   2  13        128.12        132.35        12.66 o                         
  -8   2  13        264.30        266.57        12.37 o                         
  -6   2  13        707.88        716.88        19.76 o                         
  -4   2  13        907.34        833.27        20.73 o                         
  -2   2  13          0.12          0.85         6.87 o                         
   0   2  13         62.30         67.29         7.37 o                         
   2   2  13        839.40        805.28        19.97 o                         
   4   2  13        278.74        278.40        12.94 o                         
   6   2  13        292.35        305.38        16.12 o                         
   8   2  13        183.45        187.35        15.04 o                         
  10   2  13        132.58        130.83        25.94 o                         
 -15   3  13         83.46         87.38        33.58 o                         
 -13   3  13        232.24        303.18        40.54 o                         
 -11   3  13        235.39        204.55        31.35 o                         
  -9   3  13        112.35         85.34        11.29 o                         
  -7   3  13        586.40        554.21        19.36 o                         
  -5   3  13       1934.01       1733.79        43.81 o                         
  -3   3  13        420.29        488.71        15.73 o                         
  -1   3  13        103.63         94.60         8.38 o                         
   1   3  13         47.24         54.13         8.64 o                         
   3   3  13        634.58        632.95        18.15 o                         
   5   3  13       1035.62       1054.92        33.22 o                         
   7   3  13        132.74        138.84        14.88 o                         
   9   3  13         98.63        114.36        17.30 o                         
  11   3  13        147.56        154.77        25.63 o                         
 -14   4  13         67.37         21.12        60.11 o                         
 -12   4  13        259.24        272.19        42.71 o                         
 -10   4  13         89.19         54.59        19.30 o                         
  -8   4  13        118.79         99.70        14.27 o                         
  -6   4  13       1000.86        927.23        24.94 o                         
  -4   4  13        384.75        427.40        20.34 o                         
  -2   4  13        343.43        349.62        13.23 o                         
   0   4  13        289.64        271.10        12.09 o                         
   2   4  13        608.08        642.80        20.90 o                         
   4   4  13        622.76        623.48        22.05 o                         
   6   4  13        337.59        336.92        19.07 o                         
   8   4  13          7.95         -3.01        25.88 o                         
  10   4  13        103.60         98.71        22.93 o                         
 -13   5  13        111.72        122.87        59.29 o                         
 -11   5  13        477.28        451.39        51.80 o                         
  -9   5  13        207.20        202.40        30.44 o                         
  -7   5  13        339.00        343.10        27.17 o                         
  -5   5  13        173.65        201.30        17.26 o                         
  -3   5  13        298.70        262.66        15.53 o                         
  -1   5  13        599.83        575.62        25.94 o                         
   1   5  13         99.84        104.67        10.98 o                         
   3   5  13        392.72        413.03        19.35 o                         
   5   5  13          3.34         25.42        20.23 o                         
   7   5  13        241.11        226.39        17.48 o                         
   9   5  13         54.48         66.02        21.98 o                         
 -12   6  13        176.15        -54.00        80.16 o                         
 -10   6  13        553.13        554.18        46.11 o                         
  -8   6  13        511.25        475.95        38.35 o                         
  -6   6  13         92.87         56.61        52.95 o                         
  -4   6  13         46.38         31.71        13.58 o                         
  -2   6  13        348.27        367.58        28.11 o                         
   0   6  13        936.49        984.62        32.53 o                         
   2   6  13        365.61        365.45        23.02 o                         
   4   6  13         34.13         20.69        13.01 o                         
   6   6  13         19.44         38.08        21.80 o                         
   8   6  13        200.87        194.57        25.89 o                         
  -9   7  13        230.50        238.61        53.61 o                         
  -7   7  13        354.40        421.24        70.90 o                         
  -5   7  13        310.68        311.32        21.29 o                         
  -3   7  13          2.47         21.23        16.61 o                         
  -1   7  13        479.78        497.35        35.29 o                         
   1   7  13        478.57        444.64        20.24 o                         
   3   7  13         15.65         22.52        13.49 o                         
   5   7  13         64.65         86.24        22.97 o                         
   7   7  13         16.94          0.36        38.08 o                         
  -8   8  13        177.03        130.95        73.73 o                         
  -6   8  13          3.68         38.60        45.12 o                         
  -4   8  13        245.58        208.00        19.24 o                         
  -2   8  13         29.07         19.15        17.42 o                         
   0   8  13        185.87        143.90        17.68 o                         
   2   8  13         92.07        117.10        15.23 o                         
   4   8  13        103.45         73.38        23.00 o                         
  -5   9  13        187.20        245.43        71.82 o                         
  -3   9  13        325.20        327.39        26.49 o                         
  -1   9  13          9.37          7.59        14.14 o                         
   1   9  13         10.19         23.60        14.81 o                         
  -6  -8  14        119.72        124.05        15.93 o                         
  -4  -8  14         23.60         47.54        21.79 o                         
  -2  -8  14        221.71        211.01        14.96 o                         
   0  -8  14        250.58        272.08        14.81 o                         
   2  -8  14         39.36         52.55        18.98 o                         
  -9  -7  14         56.89         76.49        17.41 o                         
  -7  -7  14        159.66        179.59        16.02 o                         
  -5  -7  14         69.07         71.06        14.21 o                         
  -3  -7  14         34.23         26.58        10.12 o                         
  -1  -7  14        104.66        117.99        14.36 o                         
   1  -7  14        427.71        447.54        25.08 o                         
   3  -7  14         11.14         11.29         9.23 o                         
   5  -7  14         48.85         48.20        18.65 o                         
 -10  -6  14        140.12        174.06        18.93 o                         
  -8  -6  14         29.62         38.71         9.06 o                         
  -6  -6  14         43.96         43.00        13.03 o                         
  -4  -6  14         17.30         14.35         9.10 o                         
  -2  -6  14         31.02          6.10        12.32 o                         
   0  -6  14        389.58        397.36        17.25 o                         
   2  -6  14        273.47        275.47        13.90 o                         
   4  -6  14        112.09        126.56        15.03 o                         
   6  -6  14        134.54        156.80        23.01 o                         
 -13  -5  14        237.35        279.16        28.33 o                         
 -11  -5  14         38.83         63.62        10.29 o                         
  -9  -5  14        362.48        355.31        18.58 o                         
  -7  -5  14        163.71        175.54         9.86 o                         
  -5  -5  14        226.39        195.43        12.31 o                         
  -3  -5  14        230.74        198.98        11.00 o                         
  -1  -5  14        554.27        576.11        21.46 o                         
   1  -5  14        132.23        136.23        13.06 o                         
   3  -5  14        315.19        341.86        17.39 o                         
   5  -5  14        221.71        249.10        19.56 o                         
   7  -5  14        154.20        182.19        16.85 o                         
 -12  -4  14         25.79         34.22        17.82 o                         
 -10  -4  14         63.38         44.36        12.96 o                         
  -8  -4  14        157.60        128.96         9.08 o                         
  -6  -4  14        274.38        255.30        10.56 o                         
  -4  -4  14       1131.73       1178.73        28.63 o                         
  -2  -4  14          7.99          6.64         7.30 o                         
   0  -4  14        267.19        269.08        12.13 o                         
   2  -4  14        156.39        156.58        10.42 o                         
   4  -4  14        167.51        182.35        12.01 o                         
   6  -4  14         22.06         33.32         9.94 o                         
   8  -4  14        329.98        398.04        24.34 o                         
 -13  -3  14          4.80         17.14        13.54 o                         
 -11  -3  14          9.06         -7.86         9.03 o                         
  -9  -3  14         18.60         17.11        12.81 o                         
  -7  -3  14        548.01        530.53        14.86 o                         
  -5  -3  14        512.96        530.28        14.38 o                         
  -3  -3  14        541.97        531.03        16.70 o                         
  -1  -3  14        139.47        130.39        11.06 o                         
   1  -3  14          9.38          7.55         9.61 o                         
   3  -3  14          9.02          4.30         6.39 o                         
   5  -3  14        151.44        147.87        11.31 o                         
   7  -3  14        135.97        135.16        11.96 o                         
   9  -3  14         44.74         60.23        18.98 o                         
 -14  -2  14         23.22         -2.11        15.19 o                         
 -12  -2  14        458.01        480.76        19.70 o                         
 -10  -2  14        167.65        181.45        12.63 o                         
  -8  -2  14        342.40        302.07        12.48 o                         
  -6  -2  14        675.09        699.12        17.23 o                         
  -4  -2  14        381.92        372.22        12.45 o                         
  -2  -2  14        371.86        325.14        11.13 o                         
   0  -2  14        157.28        155.02         9.09 o                         
   2  -2  14        265.63        255.76        12.34 o                         
   4  -2  14        279.09        299.25        14.13 o                         
   6  -2  14        205.90        201.24        13.40 o                         
   8  -2  14        213.43        236.22        16.22 o                         
  10  -2  14        198.38        208.55        23.98 o                         
 -15  -1  14         10.04         14.87        11.72 o                         
 -13  -1  14        437.27        436.15        19.50 o                         
 -11  -1  14        491.15        516.98        28.16 o                         
  -9  -1  14        273.14        305.06        22.97 o                         
  -7  -1  14         90.97         92.26         9.79 o                         
  -5  -1  14        210.38        193.67         9.63 o                         
  -3  -1  14         93.69         82.97         9.52 o                         
  -1  -1  14       1764.26       1751.08        34.26 o                         
   1  -1  14        154.49        146.98        10.40 o                         
   3  -1  14        476.89        484.67        20.96 o                         
   5  -1  14        110.39        102.45        10.57 o                         
   7  -1  14        338.87        379.30        19.56 o                         
   9  -1  14        150.81        160.18        15.62 o                         
 -14   0  14         23.35          8.34        12.40 o                         
 -12   0  14        287.54        267.12        15.95 o                         
 -10   0  14        643.70        709.27        26.70 o                         
  -8   0  14        299.04        314.01        13.99 o                         
  -6   0  14         55.09         55.06         8.65 o                         
  -4   0  14          1.48         -1.03         6.30 o                         
  -2   0  14         18.00         58.24        10.83 o                         
   0   0  14       1813.10       1905.15        39.86 o                         
   2   0  14        783.67        782.69        23.80 o                         
   4   0  14        254.97        234.42        13.45 o                         
   6   0  14         48.10         55.28        14.49 o                         
   8   0  14        536.42        572.96        24.27 o                         
  10   0  14         76.74         99.93        46.82 o                         
 -15   1  14          7.32        -15.26        15.26 o                         
 -13   1  14        454.09        493.93        34.16 o                         
 -11   1  14        413.62        427.01        17.53 o                         
  -9   1  14        276.99        271.13        15.38 o                         
  -7   1  14         67.25         74.20         9.99 o                         
  -5   1  14        237.00        217.21        12.34 o                         
  -3   1  14         78.36         65.72         7.51 o                         
  -1   1  14       1887.87       1873.91        38.05 o                         
   1   1  14        124.94        125.72         9.59 o                         
   3   1  14        435.60        435.49        18.44 o                         
   5   1  14        111.52        108.87        11.11 o                         
   7   1  14        371.74        452.92        21.27 o                         
   9   1  14        184.82        197.11        18.83 o                         
 -14   2  14         31.95         -0.48        20.35 o                         
 -12   2  14        443.28        467.50        32.52 o                         
 -10   2  14        133.33        120.30        16.52 o                         
  -8   2  14        301.90        255.18        16.33 o                         
  -6   2  14        705.60        700.81        19.46 o                         
  -4   2  14        418.84        449.40        15.18 o                         
  -2   2  14        379.50        338.12        13.61 o                         
   0   2  14        151.14        155.40         9.37 o                         
   2   2  14        225.13        214.12        13.08 o                         
   4   2  14        231.73        238.20        21.39 o                         
   6   2  14        213.16        235.74        14.87 o                         
   8   2  14        256.07        284.15        20.98 o                         
  10   2  14        187.74        224.81        21.32 o                         
 -13   3  14          1.83          7.07        18.10 o                         
 -11   3  14         13.35          4.45        18.57 o                         
  -9   3  14         24.01         10.72        12.81 o                         
  -7   3  14        551.63        489.11        18.41 o                         
  -5   3  14        538.15        527.71        19.37 o                         
  -3   3  14        582.12        539.68        15.61 o                         
  -1   3  14        118.46        103.19         8.34 o                         
   1   3  14         19.13         22.42         8.86 o                         
   3   3  14         20.55         25.35         9.88 o                         
   5   3  14        135.26        127.08        13.37 o                         
   7   3  14        152.40        140.70        25.72 o                         
   9   3  14         50.93         28.93        28.80 o                         
 -12   4  14         29.62         95.52        47.56 o                         
 -10   4  14         83.44         45.94        14.15 o                         
  -8   4  14        157.28        122.90        14.29 o                         
  -6   4  14        272.92        270.08        16.46 o                         
  -4   4  14       1096.15       1172.32        37.45 o                         
  -2   4  14          2.23         -3.26        10.20 o                         
   0   4  14        223.60        234.31        13.56 o                         
   2   4  14        200.24        213.14        18.95 o                         
   4   4  14        166.52        180.84        15.98 o                         
   6   4  14         29.19         41.40        15.03 o                         
   8   4  14        299.81        313.68        21.98 o                         
 -11   5  14         59.58         28.12        76.62 o                         
  -9   5  14        392.33        369.73        50.95 o                         
  -7   5  14        174.78        160.96        33.44 o                         
  -5   5  14        206.07        190.76        21.52 o                         
  -3   5  14        184.47        157.94        17.79 o                         
  -1   5  14        584.72        581.82        21.52 o                         
   1   5  14        117.71        140.61        13.77 o                         
   3   5  14        333.55        364.19        25.60 o                         
   5   5  14        232.65        284.95        20.01 o                         
   7   5  14        137.46        118.81        18.09 o                         
 -10   6  14        186.05        113.34        84.04 o                         
  -8   6  14         19.11          9.69        36.56 o                         
  -6   6  14         32.22        -13.75        23.35 o                         
  -4   6  14         11.57          4.98        20.49 o                         
  -2   6  14         18.12         41.77        11.44 o                         
   0   6  14        429.36        414.73        29.70 o                         
   2   6  14        289.41        294.97        17.53 o                         
   4   6  14        124.04         99.80        19.49 o                         
   6   6  14        119.55        146.94        36.13 o                         
  -9   7  14         39.21        -35.52        79.06 o                         
  -7   7  14        141.73        130.36        39.08 o                         
  -5   7  14         86.42         56.48        30.24 o                         
  -3   7  14         35.42         37.32        14.81 o                         
  -1   7  14         94.44         96.70        20.94 o                         
   1   7  14        425.13        471.20        22.63 o                         
   3   7  14          8.75         -7.56        14.97 o                         
   5   7  14         42.66        110.47        24.34 o                         
  -6   8  14        144.38        125.42        30.37 o                         
  -4   8  14         35.24         24.98        21.45 o                         
  -2   8  14        242.03        271.44        25.18 o                         
   0   8  14        228.82        185.58        17.37 o                         
   2   8  14         53.81         67.89        16.88 o                         
  -4  -8  15         90.76         94.42        22.34 o                         
  -2  -8  15        169.12        193.86        24.52 o                         
   0  -8  15        191.34        191.84        26.24 o                         
  -7  -7  15        127.11        167.45        18.29 o                         
  -5  -7  15         28.67         37.19        15.17 o                         
  -3  -7  15        105.52         98.63        10.97 o                         
  -1  -7  15         70.02         69.51        13.90 o                         
   1  -7  15        231.17        222.14        13.86 o                         
   3  -7  15        180.15        162.27        16.00 o                         
 -10  -6  15        741.11        794.38        35.28 o                         
  -8  -6  15        138.18        136.91        15.22 o                         
  -6  -6  15         10.68          1.41        11.28 o                         
  -4  -6  15         49.31         41.81         8.88 o                         
  -2  -6  15        183.01        165.79        10.92 o                         
   0  -6  15         11.50         10.14         9.07 o                         
   2  -6  15        273.66        284.53        21.14 o                         
   4  -6  15         77.42         98.04        11.72 o                         
 -11  -5  15        238.13        215.20        20.80 o                         
  -9  -5  15        346.27        319.63        16.55 o                         
  -7  -5  15        169.99        147.47        16.23 o                         
  -5  -5  15         52.30         61.27         8.22 o                         
  -3  -5  15        523.15        547.59        22.74 o                         
  -1  -5  15         18.42         -4.47         9.78 o                         
   1  -5  15        490.31        486.20        23.63 o                         
   3  -5  15        373.77        374.36        16.84 o                         
   5  -5  15         76.96         88.02        12.26 o                         
   7  -5  15         14.38          1.78        15.34 o                         
 -12  -4  15         96.72        129.91        25.04 o                         
 -10  -4  15        127.63        115.13        23.77 o                         
  -8  -4  15         50.35         27.72         8.09 o                         
  -6  -4  15        196.19        217.01        10.75 o                         
  -4  -4  15        646.37        620.27        18.90 o                         
  -2  -4  15        124.28        116.48        10.01 o                         
   0  -4  15        452.59        434.59        15.93 o                         
   2  -4  15        180.69        173.34        11.82 o                         
   4  -4  15          6.03          0.87        10.05 o                         
   6  -4  15         62.15         86.59        12.71 o                         
   8  -4  15        254.90        293.77        31.19 o                         
 -13  -3  15         81.02        104.50        17.70 o                         
 -11  -3  15         28.74         10.54        12.26 o                         
  -9  -3  15         39.85         60.67        17.06 o                         
  -7  -3  15         84.50         91.46         8.11 o                         
  -5  -3  15        615.67        665.36        19.14 o                         
  -3  -3  15        231.73        229.04        11.06 o                         
  -1  -3  15        594.60        556.30        18.32 o                         
   1  -3  15        213.04        209.35        11.55 o                         
   3  -3  15         30.43         50.30        11.18 o                         
   5  -3  15          6.18         -8.65        11.34 o                         
   7  -3  15         62.47         66.90        12.80 o                         
 -14  -2  15         60.05         56.05        18.37 o                         
 -12  -2  15         33.23         24.60         8.90 o                         
 -10  -2  15         98.93         75.20        12.33 o                         
  -8  -2  15        228.69        193.34        10.77 o                         
  -6  -2  15        180.12        183.50        10.48 o                         
  -4  -2  15       1109.39       1040.52        24.25 o                         
  -2  -2  15        426.75        401.69        16.21 o                         
   0  -2  15        122.31        139.51        10.86 o                         
   2  -2  15        732.13        725.35        22.92 o                         
   4  -2  15         84.87         83.06        11.68 o                         
   6  -2  15         74.71         67.64        12.46 o                         
   8  -2  15        395.18        451.20        30.35 o                         
 -13  -1  15         63.25         73.25        12.24 o                         
 -11  -1  15        538.74        521.23        20.73 o                         
  -9  -1  15        344.15        362.71        18.04 o                         
  -7  -1  15        156.52        164.08        15.08 o                         
  -5  -1  15         76.18         64.73        10.84 o                         
  -3  -1  15        350.82        295.82        12.59 o                         
  -1  -1  15        125.99        126.51         9.93 o                         
   1  -1  15        236.41        240.31        13.23 o                         
   3  -1  15        552.95        584.34        21.69 o                         
   5  -1  15        210.94        246.41        17.43 o                         
   7  -1  15        100.39        127.68        14.33 o                         
   9  -1  15        140.09        160.92        22.33 o                         
 -14   0  15         36.64         21.35        15.75 o                         
 -12   0  15        298.05        276.68        24.44 o                         
 -10   0  15        718.32        781.71        23.69 o                         
  -8   0  15        791.01        842.52        25.33 o                         
  -6   0  15          0.60         11.36        10.04 o                         
  -4   0  15          6.03         -0.24         7.84 o                         
  -2   0  15        286.93        241.56        11.27 o                         
   0   0  15        366.24        416.02        16.24 o                         
   2   0  15        170.12        166.56        12.18 o                         
   4   0  15        288.47        308.56        16.95 o                         
   6   0  15         14.70        -10.05        14.45 o                         
   8   0  15         53.98         90.80        30.05 o                         
 -13   1  15         78.38         81.61        20.29 o                         
 -11   1  15        523.18        510.82        23.16 o                         
  -9   1  15        327.09        320.44        23.18 o                         
  -7   1  15        137.93        121.29         9.81 o                         
  -5   1  15         95.56         98.72        12.01 o                         
  -3   1  15        391.49        329.74        13.72 o                         
  -1   1  15         94.11         88.34        13.54 o                         
   1   1  15        227.25        241.31        13.35 o                         
   3   1  15        496.48        534.38        21.26 o                         
   5   1  15        205.41        231.86        15.56 o                         
   7   1  15        100.46         91.37        17.23 o                         
   9   1  15        161.02        192.98        18.93 o                         
 -14   2  15         80.32         62.08        35.21 o                         
 -12   2  15         35.69         70.87        17.25 o                         
 -10   2  15         86.26         74.80        13.30 o                         
  -8   2  15        182.97        142.81        17.12 o                         
  -6   2  15        164.84        139.29        11.55 o                         
  -4   2  15       1163.13       1109.73        29.31 o                         
  -2   2  15        478.82        487.87        17.26 o                         
   0   2  15        112.98        102.18        11.77 o                         
   2   2  15        683.89        723.87        21.75 o                         
   4   2  15         69.35         81.17        12.02 o                         
   6   2  15         91.58         84.86        13.63 o                         
   8   2  15        418.30        465.35        33.46 o                         
 -13   3  15         73.66        101.24        48.93 o                         
 -11   3  15         26.46        -16.79        16.79 o                         
  -9   3  15         40.58         18.07        25.78 o                         
  -7   3  15         73.19         66.92        11.72 o                         
  -5   3  15        618.41        677.69        26.40 o                         
  -3   3  15        219.98        238.22        16.30 o                         
  -1   3  15        633.88        647.14        20.45 o                         
   1   3  15        172.73        177.94        11.52 o                         
   3   3  15         45.27         49.22        16.45 o                         
   5   3  15          3.22          0.66        20.12 o                         
   7   3  15         70.15         83.11        25.09 o                         
 -10   4  15        149.99        113.26        19.48 o                         
  -8   4  15         63.99         40.36        15.62 o                         
  -6   4  15        200.10        211.47        21.78 o                         
  -4   4  15        623.18        596.01        20.62 o                         
  -2   4  15        100.65        111.31        14.17 o                         
   0   4  15        455.70        451.21        19.12 o                         
   2   4  15        215.72        217.20        14.12 o                         
   4   4  15         14.50         -2.47        19.71 o                         
   6   4  15         52.12         26.80        18.96 o                         
   8   4  15        248.99        215.77        24.70 o                         
  -9   5  15        387.85        420.81        29.92 o                         
  -7   5  15        174.40        143.85        17.82 o                         
  -5   5  15         59.69        103.47        22.59 o                         
  -3   5  15        464.06        513.46        24.63 o                         
  -1   5  15         15.71         13.06        12.43 o                         
   1   5  15        508.02        470.94        21.24 o                         
   3   5  15        422.23        498.83        22.71 o                         
   5   5  15         73.98         68.80        28.69 o                         
   7   5  15          9.28        -15.30        37.25 o                         
  -8   6  15        169.01        186.24        23.31 o                         
  -6   6  15          9.75         21.22        23.72 o                         
  -4   6  15         41.68         20.82        15.56 o                         
  -2   6  15        151.08        145.10        14.08 o                         
   0   6  15         19.46         16.68        10.86 o                         
   2   6  15        279.09        296.73        23.16 o                         
   4   6  15         82.24         84.37        23.40 o                         
  -7   7  15        109.72        100.27        24.60 o                         
  -5   7  15         40.71         -1.48        28.23 o                         
  -3   7  15        113.52        105.79        21.03 o                         
  -1   7  15         88.93         76.16        13.15 o                         
   1   7  15        196.30        197.37        17.83 o                         
   3   7  15        172.12        181.26        27.29 o                         
  -4   8  15        107.00         85.42        18.69 o                         
  -2   8  15        199.06        215.60        29.85 o                         
   0   8  15        174.52        128.72        17.31 o                         
  -5  -7  16          2.09          5.88         9.98 o                         
  -3  -7  16         22.59         10.07        12.91 o                         
  -1  -7  16        271.48        274.24        16.97 o                         
   1  -7  16         31.70         23.05        20.89 o                         
  -8  -6  16        332.14        385.36        46.74 o                         
  -6  -6  16         52.04         58.79         9.87 o                         
  -4  -6  16         36.06         41.43        10.38 o                         
  -2  -6  16        308.22        335.90        16.11 o                         
   0  -6  16         95.67        115.93        12.37 o                         
   2  -6  16         47.24         45.32        20.00 o                         
   4  -6  16        159.17        129.26        74.13 o                         
  -9  -5  16         94.39         77.82        13.55 o                         
  -7  -5  16        198.04        170.45        19.54 o                         
  -5  -5  16         28.76         24.58        16.45 o                         
  -3  -5  16        512.88        519.00        19.74 o                         
  -1  -5  16        219.92        251.88        22.89 o                         
   1  -5  16         62.82         74.61        14.32 o                         
   3  -5  16         98.35        129.14        11.55 o                         
   5  -5  16         45.42         21.68        16.80 o                         
 -10  -4  16         60.48         77.63        11.24 o                         
  -8  -4  16         81.84         73.31        10.74 o                         
  -6  -4  16         45.50         55.41        10.63 o                         
  -4  -4  16        292.75        302.49        14.45 o                         
  -2  -4  16        274.47        290.12        13.89 o                         
   0  -4  16         29.98         20.98        12.67 o                         
   2  -4  16        382.96        426.71        18.60 o                         
   4  -4  16         85.91        101.22        20.06 o                         
   6  -4  16         14.57         39.30        15.77 o                         
 -11  -3  16        122.86        131.52        12.36 o                         
  -9  -3  16         24.56         12.85        11.04 o                         
  -7  -3  16         61.65         55.96         8.15 o                         
  -5  -3  16        105.12        107.39        13.41 o                         
  -3  -3  16        381.35        363.70        21.84 o                         
  -1  -3  16        159.09        141.07        13.47 o                         
   1  -3  16        328.57        330.19        22.26 o                         
   3  -3  16         76.74         98.69        13.08 o                         
   5  -3  16          9.07         18.10        19.21 o                         
   7  -3  16         19.67          1.47        20.37 o                         
 -12  -2  16         59.78         63.31        10.27 o                         
 -10  -2  16        373.21        389.16        16.74 o                         
  -8  -2  16         46.96         42.92         8.62 o                         
  -6  -2  16        218.04        234.22        12.95 o                         
  -4  -2  16        260.27        271.43        15.06 o                         
  -2  -2  16        349.49        394.52        17.42 o                         
   0  -2  16        224.33        232.21        14.35 o                         
   2  -2  16        309.22        340.89        18.09 o                         
   4  -2  16        122.83        150.42        13.87 o                         
   6  -2  16          7.45         11.78        15.72 o                         
   8  -2  16         82.27         27.59        46.61 o                         
 -13  -1  16         19.17          4.37        13.80 o                         
 -11  -1  16         94.62         96.81        12.54 o                         
  -9  -1  16        653.97        751.42        22.13 o                         
  -7  -1  16        238.84        272.92        14.11 o                         
  -5  -1  16         29.87         32.11         9.61 o                         
  -3  -1  16        380.37        373.80        23.51 o                         
  -1  -1  16        267.46        276.43        13.03 o                         
   1  -1  16         52.00         43.70        13.07 o                         
   3  -1  16        271.25        311.45        17.18 o                         
   5  -1  16        199.32        223.33        15.72 o                         
   7  -1  16         25.69         36.49        13.61 o                         
 -12   0  16         37.09         37.68        13.41 o                         
 -10   0  16         40.28         39.36        10.78 o                         
  -8   0  16        945.74       1056.16        29.94 o                         
  -6   0  16         34.33         11.68         9.38 o                         
  -4   0  16        416.10        411.41        16.78 o                         
  -2   0  16         11.20         11.22         9.33 o                         
   0   0  16          0.46         -5.98         9.51 o                         
   2   0  16        242.03        268.92        16.17 o                         
   4   0  16        301.02        330.76        22.97 o                         
   6   0  16        166.14        163.01        31.76 o                         
   8   0  16         18.16         26.46        16.43 o                         
 -13   1  16         29.23         31.23        55.67 o                         
 -11   1  16         80.38         80.54        19.17 o                         
  -9   1  16        632.36        664.56        29.00 o                         
  -7   1  16        226.28        252.82        15.96 o                         
  -5   1  16         48.93         38.85         9.31 o                         
  -3   1  16        408.70        419.25        17.23 o                         
  -1   1  16        300.34        342.15        17.37 o                         
   1   1  16         39.73         45.05        10.32 o                         
   3   1  16        248.48        259.77        15.51 o                         
   5   1  16        211.27        212.45        15.10 o                         
   7   1  16         17.09          8.01        14.90 o                         
 -12   2  16         83.08         51.98        56.90 o                         
 -10   2  16        353.50        388.75        32.61 o                         
  -8   2  16         28.69         12.30        12.55 o                         
  -6   2  16        180.37        232.64        13.91 o                         
  -4   2  16        306.65        330.27        15.30 o                         
  -2   2  16        386.53        394.11        17.60 o                         
   0   2  16        263.21        301.37        15.52 o                         
   2   2  16        262.64        267.26        19.61 o                         
   4   2  16        108.07        114.57        14.96 o                         
   6   2  16          3.24         30.10        14.24 o                         
   8   2  16         81.90         75.30        21.00 o                         
 -11   3  16        105.35        140.28        72.73 o                         
  -9   3  16         26.08         12.66        29.55 o                         
  -7   3  16         45.60         46.74        13.28 o                         
  -5   3  16        109.94        145.41        12.55 o                         
  -3   3  16        374.77        421.02        18.12 o                         
  -1   3  16        176.45        174.66        11.32 o                         
   1   3  16        286.81        269.54        18.76 o                         
   3   3  16         80.96         81.90        17.06 o                         
   5   3  16          6.13         12.90        18.79 o                         
   7   3  16         29.57         29.28        21.01 o                         
 -10   4  16         77.15        114.99       143.96 o                         
  -8   4  16        104.73         93.23        20.74 o                         
  -6   4  16         48.91         68.73        18.11 o                         
  -4   4  16        288.32        267.56        22.95 o                         
  -2   4  16        247.62        270.39        16.88 o                         
   0   4  16         33.26         30.63        20.45 o                         
   2   4  16        392.95        430.89        25.19 o                         
   4   4  16        106.57        116.57        21.63 o                         
   6   4  16         17.05         37.31        25.95 o                         
  -7   5  16        212.97        172.11        28.29 o                         
  -5   5  16         23.97         25.00        23.80 o                         
  -3   5  16        483.02        542.34        25.63 o                         
  -1   5  16        181.49        205.88        15.61 o                         
   1   5  16         79.55         78.36        14.18 o                         
   3   5  16        110.38        143.37        15.97 o                         
   5   5  16         47.81         28.52        28.85 o                         
  -6   6  16         58.14         57.04        23.64 o                         
  -4   6  16         45.89         33.14        21.69 o                         
  -2   6  16        280.14        327.92        20.75 o                         
   0   6  16        105.32        119.89        15.01 o                         
   2   6  16         54.38         43.77        21.06 o                         
  -5   7  16          3.23        -18.13        18.13 o                         
  -3   7  16         33.75         50.53        14.34 o                         
  -1   7  16        299.33        326.24        20.57 o                         
   1   7  16         22.20         -8.13        18.45 o                         
  -6  -6  17        276.32        303.08        21.87 o                         
  -4  -6  17         32.98         20.07        13.90 o                         
  -2  -6  17          9.15        -16.60        16.60 o                         
   0  -6  17          7.17          6.45        13.63 o                         
  -7  -5  17        308.01        275.47        17.82 o                         
  -5  -5  17         45.69         66.12        14.10 o                         
  -3  -5  17         81.80         95.17        16.70 o                         
  -1  -5  17         91.41         77.08        18.39 o                         
   1  -5  17         91.85         77.30        26.65 o                         
   3  -5  17         67.37         75.80        16.73 o                         
 -10  -4  17        103.02        104.19        13.13 o                         
  -8  -4  17        157.98        139.85        12.76 o                         
  -6  -4  17          3.56          5.30        15.97 o                         
  -4  -4  17        110.47        132.23        13.28 o                         
  -2  -4  17        516.51        557.15        24.67 o                         
   0  -4  17        167.04        139.88        13.77 o                         
   2  -4  17        176.01        217.65        20.30 o                         
   4  -4  17         12.56          0.84        21.95 o                         
 -11  -3  17         10.44          5.04        14.27 o                         
  -9  -3  17         29.61         37.29        18.28 o                         
  -7  -3  17         38.53         34.08        12.63 o                         
  -5  -3  17          3.02          1.99         9.73 o                         
  -3  -3  17        212.63        205.48        14.85 o                         
  -1  -3  17        629.98        618.31        37.85 o                         
   1  -3  17          6.66         25.00        12.25 o                         
   3  -3  17         97.62         98.74        13.11 o                         
   5  -3  17         16.42          4.58        24.53 o                         
 -10  -2  17         46.82         43.46        11.66 o                         
  -8  -2  17        286.91        289.37        16.09 o                         
  -6  -2  17        125.28        139.22        16.30 o                         
  -4  -2  17         40.89         48.96        14.37 o                         
  -2  -2  17        278.16        310.21        16.52 o                         
   0  -2  17        378.33        421.55        23.80 o                         
   2  -2  17          6.09          1.56        11.69 o                         
   4  -2  17         72.89         80.85        12.70 o                         
   6  -2  17         11.76         30.04        19.50 o                         
 -11  -1  17         33.36         40.16        11.44 o                         
  -9  -1  17        754.16        869.64        49.66 o                         
  -7  -1  17        392.73        397.81        22.35 o                         
  -5  -1  17        110.93         88.38        14.86 o                         
  -3  -1  17        112.87        138.47        11.80 o                         
  -1  -1  17         32.46         31.50        11.40 o                         
   1  -1  17         32.30         38.49        11.27 o                         
   3  -1  17         90.82         86.55        12.83 o                         
   5  -1  17        315.11        365.48        23.47 o                         
 -12   0  17          3.51        -27.17        50.57 o                         
 -10   0  17        164.12        217.30        16.05 o                         
  -8   0  17         60.12         71.35        12.14 o                         
  -6   0  17        289.16        254.26        15.36 o                         
  -4   0  17         49.29         41.91        11.08 o                         
  -2   0  17          0.47         15.13        10.61 o                         
   0   0  17         48.42         14.89        10.57 o                         
   2   0  17         88.33         86.94        14.71 o                         
   4   0  17        105.94        104.43        14.32 o                         
   6   0  17        730.96        864.53        30.48 o                         
 -11   1  17         47.88         76.76        51.89 o                         
  -9   1  17        686.19        706.82        29.65 o                         
  -7   1  17        391.75        360.56        21.36 o                         
  -5   1  17         84.75         76.04        11.04 o                         
  -3   1  17        139.25        142.93        14.03 o                         
  -1   1  17         41.12         41.56        16.25 o                         
   1   1  17         30.89         35.94        12.23 o                         
   3   1  17         89.90        106.13        14.70 o                         
   5   1  17        316.87        363.86        27.75 o                         
 -10   2  17         30.99         48.62        19.80 o                         
  -8   2  17        271.96        252.73        15.41 o                         
  -6   2  17        115.61        139.75        12.93 o                         
  -4   2  17         35.78         29.00        15.76 o                         
  -2   2  17        295.21        336.28        22.07 o                         
   0   2  17        393.79        440.03        19.81 o                         
   2   2  17         15.06         -1.03        20.77 o                         
   4   2  17         68.12         58.74        20.93 o                         
   6   2  17          6.27          8.64        28.21 o                         
 -11   3  17          4.90          9.20        18.87 o                         
  -9   3  17         38.67         33.17        22.53 o                         
  -7   3  17         27.49          0.91        13.71 o                         
  -5   3  17          8.58          4.60        13.52 o                         
  -3   3  17        221.86        203.76        13.42 o                         
  -1   3  17        633.01        612.16        24.89 o                         
   1   3  17         18.30         24.96        15.50 o                         
   3   3  17         80.37         73.71        15.71 o                         
   5   3  17         19.99         55.49        26.57 o                         
 -10   4  17        103.79        117.59        28.19 o                         
  -8   4  17        184.21        176.77        24.25 o                         
  -6   4  17          0.66         19.18        20.15 o                         
  -4   4  17        129.64        142.41        15.46 o                         
  -2   4  17        466.51        508.15        33.53 o                         
   0   4  17        184.74        167.22        21.81 o                         
   2   4  17        153.70        164.22        17.05 o                         
   4   4  17         19.49         23.51        20.07 o                         
  -5   5  17         42.78         40.51        25.11 o                         
  -3   5  17         86.76         86.06        14.69 o                         
  -1   5  17         77.46         88.35        13.78 o                         
   1   5  17         78.26         44.35        20.65 o                         
   3   5  17         82.02         95.89        16.88 o                         
  -6   6  17        268.06        286.05        83.71 o                         
  -4   6  17         37.37         36.68        21.13 o                         
  -2   6  17          4.65        -12.86        19.30 o                         
   0   6  17          3.45        -17.33        17.33 o                         
  -5  -5  18        160.11        189.89        18.28 o                         
  -3  -5  18         21.70         13.66        14.09 o                         
  -1  -5  18        147.49        117.14        18.37 o                         
  -6  -4  18        107.35        126.79        50.06 o                         
  -4  -4  18         10.03          0.26        12.17 o                         
  -2  -4  18         95.77         77.60        14.49 o                         
   0  -4  18        350.76        367.84        24.22 o                         
   2  -4  18         27.42         34.42        17.38 o                         
  -9  -3  18        180.22        170.82        27.95 o                         
  -7  -3  18         17.30         26.01        11.89 o                         
  -5  -3  18         25.72         38.20        11.92 o                         
  -3  -3  18         27.62         31.80        13.52 o                         
  -1  -3  18        465.36        448.99        36.85 o                         
   1  -3  18        435.13        527.90        28.21 o                         
   3  -3  18         29.33         31.39        14.67 o                         
 -10  -2  18         19.15         68.22        30.07 o                         
  -8  -2  18         76.96        112.70        14.37 o                         
  -6  -2  18        129.16        171.66        13.48 o                         
  -4  -2  18         42.20         43.78        15.40 o                         
  -2  -2  18         27.07         20.24        12.13 o                         
   0  -2  18        230.46        254.14        16.36 o                         
   2  -2  18        233.90        284.74        20.83 o                         
   4  -2  18          3.52         -9.79        15.82 o                         
  -9  -1  18         56.42         69.27        13.70 o                         
  -7  -1  18        307.66        302.50        24.31 o                         
  -5  -1  18        362.33        378.49        21.98 o                         
  -3  -1  18        202.99        228.12        14.81 o                         
  -1  -1  18         10.30          3.48        18.02 o                         
   1  -1  18          2.81         17.72        38.00 o                         
   3  -1  18         62.71         84.79        14.14 o                         
 -10   0  18         31.70         35.96        15.94 o                         
  -8   0  18         63.38         81.57        25.08 o                         
  -6   0  18        635.04        657.07        25.30 o                         
  -4   0  18        347.93        433.63        20.38 o                         
  -2   0  18          8.70          5.99        11.32 o                         
   0   0  18          7.25          8.27        12.77 o                         
   2   0  18         52.73         83.95        16.73 o                         
   4   0  18        151.05        177.88        18.62 o                         
  -9   1  18         77.00         65.86        41.38 o                         
  -7   1  18        282.64        284.92        17.22 o                         
  -5   1  18        336.13        330.81        20.18 o                         
  -3   1  18        239.67        277.46        16.42 o                         
  -1   1  18         13.28         23.06        11.95 o                         
   1   1  18          7.23          3.33        12.86 o                         
   3   1  18         70.80         97.48        18.30 o                         
 -10   2  18         20.42         26.20        15.06 o                         
  -8   2  18         67.22         91.45        18.46 o                         
  -6   2  18        105.79        130.43        15.88 o                         
  -4   2  18         46.85         39.90        12.32 o                         
  -2   2  18         22.54          9.59        12.16 o                         
   0   2  18        224.05        208.81        14.42 o                         
   2   2  18        237.89        222.59        17.30 o                         
   4   2  18          2.51         24.15        20.71 o                         
  -9   3  18        154.85        135.40        21.04 o                         
  -7   3  18         25.09         15.85        17.82 o                         
  -5   3  18         23.27         20.13        19.69 o                         
  -3   3  18         32.12         23.07        11.21 o                         
  -1   3  18        468.91        459.16        21.42 o                         
   1   3  18        452.81        569.58        27.16 o                         
   3   3  18         20.10         32.13        16.76 o                         
  -6   4  18        120.44        138.34        22.01 o                         
  -4   4  18         13.32        141.64        50.37 o                         
  -2   4  18         85.95         62.90        16.63 o                         
   0   4  18        358.06        385.99        23.78 o                         
   2   4  18         19.42          8.31        18.36 o                         
  -5   5  18        147.75        183.82        23.95 o                         
  -3   5  18         31.77        -11.34        22.68 o                         
  -1   5  18        135.88        144.26        18.74 o                         
  -5  -3  19          9.61         -8.74        58.33 o                         
  -3  -3  19         26.42         51.25        18.83 o                         
  -1  -3  19         14.09         15.52        14.39 o                         
  -6  -2  19         79.55         76.64        35.54 o                         
  -4  -2  19        120.37         98.05        14.26 o                         
  -2  -2  19         65.90         56.66        15.89 o                         
   0  -2  19        124.12        153.82        20.23 o                         
  -7  -1  19        129.73        145.39        17.70 o                         
  -5  -1  19        303.05        360.77        33.52 o                         
  -3  -1  19        211.46        268.90        21.23 o                         
  -1  -1  19         43.71         36.97        14.68 o                         
   1  -1  19         68.83         33.76        17.12 o                         
  -8   0  19        124.82        126.88        21.06 o                         
  -6   0  19        164.77        132.30        23.28 o                         
  -4   0  19        100.13        102.67        15.28 o                         
  -2   0  19        109.91        101.83        24.70 o                         
   0   0  19         12.54         -0.57        18.49 o                         
   2   0  19         34.09         15.66        14.55 o                         
  -7   1  19        125.31        132.11        27.67 o                         
  -5   1  19        271.84        305.15        22.30 o                         
  -3   1  19        218.20        224.41        22.79 o                         
  -1   1  19         57.67         60.60        16.42 o                         
   1   1  19         84.86         91.94        34.90 o                         
  -6   2  19         62.98         23.67        21.15 o                         
  -4   2  19        120.92        101.80        28.62 o                         
  -2   2  19         84.22        132.30        18.18 o                         
   0   2  19        121.74        151.40        18.59 o                         
  -5   3  19          6.61          7.09        12.99 o                         
  -3   3  19         25.69         34.55        19.90 o                         
  -1   3  19          8.72         20.33        38.50 o                         
                                                                                
