# Supplementary material for: Crystal structures of bis­[(9S,13S,14S)-3-meth­oxy-17-methyl­morphinanium] tetra­chlorido­cobaltate and tetra­chlorido­cuprate
Source: Acta Crystallogr E Crystallogr Commun. 2017 Jan 1;73(Pt 1):63–7. doi: 10.1107/S2056989016019939 (PMC5209774; doi:10.1107/S2056989016019939)
Supplement: Supplementary file 4 [file e-73-00063-bsup3.hkl]

data_b                                                                          
_shelx_title ' mo_an110716a_0m_a.res in C2'                                     
_shelx_refln_list_code          4                                               
_shelx_F_calc_maximum      168.61                                               
_exptl_crystal_F_000       790.00                                               
_reflns_d_resolution_high  0.7700                                               
                                                                                
loop_                                                                           
 _space_group_symop_operation_xyz                                               
 'x, y, z'                                                                      
 '-x, y, -z'                                                                    
 'x+1/2, y+1/2, z'                                                              
 '-x+1/2, y+1/2, -z'                                                            
                                                                                
_cell_length_a    13.8066                                                       
_cell_length_b     9.2934                                                       
_cell_length_c    14.6511                                                       
_cell_angle_alpha  90.000                                                       
_cell_angle_beta   99.318                                                       
_cell_angle_gamma  90.000                                                       
                                                                                
_shelx_F_squared_multiplier     1.000                                           
                                                                                
loop_                                                                           
 _refln_index_h                                                                 
 _refln_index_k                                                                 
 _refln_index_l                                                                 
 _refln_F_squared_calc                                                          
 _refln_F_squared_meas                                                          
 _refln_F_squared_sigma                                                         
 _refln_observed_status                                                         
   0 -12   0        290.49        400.07        56.74 o                         
   1 -11   0         42.30         45.29        18.78 o                         
   3 -11   0        170.53        156.26        23.18 o                         
   5 -11   0         79.34         31.29        25.57 o                         
   7 -11   0        176.47        130.79        33.64 o                         
   0 -10   0         81.62         91.21        21.10 o                         
   2 -10   0         52.13         63.49        15.37 o                         
   4 -10   0        678.80        765.36        31.35 o                         
   6 -10   0        326.33        306.59        22.56 o                         
   8 -10   0          9.66        -34.91        34.91 o                         
   1  -9   0          5.49         12.72         9.88 o                         
   3  -9   0        194.37        175.95        11.51 o                         
   5  -9   0       1786.52       1931.85        37.29 o                         
   7  -9   0        250.14        223.37        19.05 o                         
   9  -9   0         48.40         34.58        23.97 o                         
  11  -9   0         88.46         36.97        51.83 o                         
   0  -8   0        604.90        552.07        22.05 o                         
   2  -8   0        175.90        146.75         8.26 o                         
   4  -8   0        563.19        546.21        17.36 o                         
   6  -8   0       1766.26       1643.72        27.52 o                         
   8  -8   0        177.11        163.47        23.16 o                         
  10  -8   0         33.87         39.60        22.47 o                         
  12  -8   0        256.83        239.25        33.87 o                         
   1  -7   0       2561.59       2305.71        22.32 o                         
   3  -7   0        203.97        183.87         7.62 o                         
   5  -7   0        362.64        350.61        13.23 o                         
   7  -7   0       1021.36       1025.11        22.60 o                         
   9  -7   0        363.36        369.95        16.99 o                         
  11  -7   0        350.30        381.25        24.84 o                         
  13  -7   0        161.28        137.80        28.55 o                         
   0  -6   0       5257.36       4866.08        51.33 o                         
   2  -6   0       3124.30       3053.14        26.42 o                         
   4  -6   0        518.45        520.00         9.80 o                         
   6  -6   0        400.96        369.63        12.88 o                         
   8  -6   0        397.00        373.43        20.35 o                         
  10  -6   0        796.38        756.39        29.35 o                         
  12  -6   0        377.70        407.77        26.21 o                         
  14  -6   0         90.59         59.36        25.28 o                         
   1  -5   0       7628.59       7894.92        60.68 o                         
   3  -5   0        995.98        861.31        10.35 o                         
   5  -5   0        979.00        938.02        12.83 o                         
   7  -5   0       1862.13       1793.65        26.50 o                         
   9  -5   0       1213.79       1178.85        22.21 o                         
  11  -5   0        488.81        424.73        23.25 o                         
  13  -5   0        432.06        437.49        25.59 o                         
  15  -5   0         31.32        -19.45        29.75 o                         
   0  -4   0       2855.38       3851.72        41.98 o                         
   2  -4   0       2891.60       3144.27        31.99 o                         
   4  -4   0       4663.67       4681.52        40.82 o                         
   6  -4   0       4411.53       4181.72        39.29 o                         
   8  -4   0       1104.25       1073.40        18.13 o                         
  10  -4   0        526.83        549.02        20.78 o                         
  12  -4   0        883.89        837.73        30.94 o                         
  14  -4   0          6.44          3.75        22.66 o                         
  16  -4   0        148.73        147.84        28.57 o                         
   1  -3   0       6553.25       7578.00        61.06 o                         
   3  -3   0      11534.06      11548.70       103.25 o                         
   5  -3   0      10429.18       9809.06        92.77 o                         
   7  -3   0       3601.17       3540.33        33.75 o                         
   9  -3   0        163.84        169.87         9.19 o                         
  11  -3   0        735.72        709.38        18.72 o                         
  13  -3   0        395.76        385.55        20.39 o                         
  15  -3   0        239.83        231.44        24.03 o                         
  17  -3   0        106.65        100.35        33.48 o                         
   0  -2   0      11774.23      14696.12       166.37 o                         
   2  -2   0      17134.95      18994.88       174.92 o                         
   4  -2   0       5656.68       5251.68        50.28 o                         
   6  -2   0       3146.06       3111.61        31.96 o                         
   8  -2   0       2782.03       2687.46        29.65 o                         
  10  -2   0       2538.25       2312.58        34.05 o                         
  12  -2   0        998.57       1029.19        22.28 o                         
  14  -2   0        242.52        253.55        17.33 o                         
  16  -2   0        150.19        163.02        23.64 o                         
   3  -1   0       2596.09       3036.80        31.89 o                         
   5  -1   0        127.46        147.00         4.81 o                         
   7  -1   0       2073.32       1858.79        19.31 o                         
   9  -1   0       2014.01       1925.08        21.19 o                         
  11  -1   0       4779.82       4755.29        49.44 o                         
  13  -1   0        250.07        241.62        13.50 o                         
  15  -1   0         94.83         88.26        17.43 o                         
  17  -1   0         70.88         94.31        43.28 o                         
   2   0   0       2929.05       3208.83        50.54 o                         
   4   0   0          6.32         17.68         2.60 o                         
   6   0   0         12.30         15.97         3.11 o                         
   8   0   0       5260.26       4839.39        46.19 o                         
  10   0   0        444.38        413.83        13.09 o                         
  12   0   0       3061.72       3023.56        40.91 o                         
  14   0   0         34.79         44.83        15.28 o                         
  16   0   0         72.43        107.41        28.94 o                         
   3   1   0       3050.03       3608.41        34.65 o                         
   5   1   0        198.38        241.47         6.09 o                         
   7   1   0       2374.45       2179.34        23.57 o                         
   9   1   0       2280.94       2192.01        22.95 o                         
  11   1   0       4388.09       4358.49        64.69 o                         
  13   1   0        286.03        289.76        27.83 o                         
  15   1   0        114.29        151.01        25.43 o                         
  17   1   0         92.70        118.12        46.98 o                         
   0   2   0      11734.53      14020.06       247.46 o                         
   2   2   0      16266.74      17878.02       182.27 o                         
   4   2   0       5814.63       5488.88        50.29 o                         
   6   2   0       3205.51       3248.58        37.12 o                         
   8   2   0       2977.76       2926.86        33.51 o                         
  10   2   0       2262.22       2101.25        55.98 o                         
  12   2   0        905.64        938.13        29.03 o                         
  14   2   0        246.26        264.00        24.61 o                         
  16   2   0        175.85        199.45        29.41 o                         
   1   3   0       6830.16       7752.52       102.27 o                         
   3   3   0      11341.83      11510.90       107.46 o                         
   5   3   0      10539.57      10145.28       105.95 o                         
   7   3   0       3763.01       3766.16        41.00 o                         
   9   3   0        107.27        124.80         8.60 o                         
  11   3   0        865.00        930.54        27.24 o                         
  13   3   0        336.27        378.78        24.17 o                         
  15   3   0        249.84        237.15        29.60 o                         
  17   3   0        108.97         93.42        34.40 o                         
   0   4   0       2764.01       3710.68        70.11 o                         
   2   4   0       3056.92       3441.76        40.34 o                         
   4   4   0       4486.17       4527.24        49.45 o                         
   6   4   0       4403.47       4298.91        51.41 o                         
   8   4   0        920.14        889.11        24.57 o                         
  10   4   0        650.05        682.18        25.72 o                         
  12   4   0        952.98        929.11        50.22 o                         
  14   4   0          0.92         -7.93        23.75 o                         
  16   4   0        139.97         82.71        33.13 o                         
   1   5   0       7501.23       7719.91        99.78 o                         
   3   5   0       1220.62       1114.05        17.96 o                         
   5   5   0        846.89        869.28        17.15 o                         
   7   5   0       1625.08       1549.04        28.02 o                         
   9   5   0       1326.61       1336.39        35.60 o                         
  11   5   0        470.50        465.49        27.45 o                         
  13   5   0        495.58        450.57        30.04 o                         
  15   5   0         16.53         -2.62        42.78 o                         
   0   6   0       5512.70       5139.13       118.57 o                         
   2   6   0       3064.43       3057.43        48.49 o                         
   4   6   0        640.65        669.24        22.70 o                         
   6   6   0        311.30        306.65        14.27 o                         
   8   6   0        441.02        441.80        22.82 o                         
  10   6   0        713.59        731.57        40.57 o                         
  12   6   0        422.62        485.72        53.10 o                         
  14   6   0        101.21         33.63        33.40 o                         
   1   7   0       2483.87       2253.65        43.15 o                         
   3   7   0        197.70        206.64        14.96 o                         
   5   7   0        416.08        438.70        18.33 o                         
   7   7   0       1061.16       1146.44        28.44 o                         
   9   7   0        294.93        335.75        21.19 o                         
  11   7   0        330.52        384.63        26.08 o                         
  13   7   0        140.49        161.97        32.90 o                         
   0   8   0        596.09        562.04        34.16 o                         
   2   8   0        186.59        180.40        18.60 o                         
   4   8   0        452.03        433.86        23.44 o                         
   6   8   0       1901.68       1910.44        38.62 o                         
   8   8   0        173.33        204.22        19.12 o                         
  10   8   0         52.13        100.55        40.46 o                         
  12   8   0        224.94        228.57        31.38 o                         
   1   9   0          0.41         15.74        25.50 o                         
   3   9   0        161.47        161.88        22.08 o                         
   5   9   0       1763.52       1917.57        45.16 o                         
   7   9   0        286.25        355.19        27.44 o                         
   9   9   0         68.43        103.76        27.61 o                         
  11   9   0         64.82        155.13        36.16 o                         
   0  10   0        105.95        121.19        36.36 o                         
   2  10   0         54.84         81.11        23.29 o                         
   4  10   0        658.82        739.48        38.37 o                         
   6  10   0        332.84        394.41        36.89 o                         
   8  10   0         19.25         -0.82        24.54 o                         
   1  11   0         44.88         72.06        29.42 o                         
   3  11   0        189.23        195.36        30.13 o                         
   5  11   0         69.16        108.99        30.58 o                         
   7  11   0        152.19        211.35        33.67 o                         
   0  12   0        256.12        344.47        57.36 o                         
   0 -12   1        109.88        129.20        31.38 o                         
  -7 -11   1        107.52         40.69        36.71 o                         
  -5 -11   1        464.87        451.44        30.38 o                         
  -3 -11   1        118.72        105.74        24.78 o                         
  -1 -11   1         39.44         47.09        21.76 o                         
   1 -11   1         20.82         31.92        19.13 o                         
   3 -11   1        442.80        409.24        24.18 o                         
   5 -11   1         78.36         29.84        26.02 o                         
   7 -11   1        198.46        191.23        45.56 o                         
 -10 -10   1          9.14        -41.52        52.62 o                         
  -8 -10   1          7.27         39.74        41.16 o                         
  -6 -10   1        844.18        829.11        36.95 o                         
  -4 -10   1        578.99        576.48        38.09 o                         
  -2 -10   1         98.68        107.98        16.18 o                         
   0 -10   1         55.46         54.18        15.68 o                         
   2 -10   1         38.45         40.78        14.48 o                         
   4 -10   1        558.56        663.33        29.44 o                         
   6 -10   1        532.75        435.76        27.31 o                         
   8 -10   1         73.23        110.38        54.09 o                         
 -11  -9   1         62.09        125.24        42.96 o                         
  -9  -9   1        112.26         92.91        39.87 o                         
  -7  -9   1        830.35        828.33        33.00 o                         
  -5  -9   1        654.67        709.88        25.06 o                         
  -3  -9   1        613.86        589.56        19.85 o                         
  -1  -9   1        115.00        115.33        10.31 o                         
   1  -9   1        191.30        173.36        11.60 o                         
   3  -9   1        190.68        185.59        11.09 o                         
   5  -9   1       1042.81       1072.60        27.46 o                         
   7  -9   1        474.86        451.43        23.21 o                         
   9  -9   1        119.94         89.37        31.01 o                         
  11  -9   1        130.24        225.54        45.86 o                         
 -12  -8   1         90.37         38.33        31.94 o                         
 -10  -8   1        218.21        229.62        27.88 o                         
  -8  -8   1        771.79        790.40        27.53 o                         
  -6  -8   1        709.18        690.46        21.08 o                         
  -4  -8   1        298.73        298.25        11.32 o                         
  -2  -8   1        327.51        352.84        11.86 o                         
   0  -8   1        464.45        499.02        15.29 o                         
   2  -8   1       1613.49       1559.28        20.82 o                         
   4  -8   1         57.55         48.86         8.15 o                         
   6  -8   1        151.75        177.88        11.88 o                         
   8  -8   1        586.63        535.31        31.50 o                         
  10  -8   1         21.32         12.79        22.26 o                         
  12  -8   1        211.79        262.43        40.35 o                         
 -13  -7   1         34.74         10.93        32.44 o                         
 -11  -7   1        268.34        333.53        21.91 o                         
  -9  -7   1       2478.45       2578.37        38.88 o                         
  -7  -7   1        276.76        247.07        11.26 o                         
  -5  -7   1         52.19         59.15         7.88 o                         
  -3  -7   1         76.24         56.03         6.24 o                         
  -1  -7   1       2303.12       2189.16        20.10 o                         
   1  -7   1       3578.32       3294.20        31.09 o                         
   3  -7   1       1140.64       1087.62        15.59 o                         
   5  -7   1        666.45        594.95        16.13 o                         
   7  -7   1        785.93        787.20        20.28 o                         
   9  -7   1        332.52        332.79        20.60 o                         
  11  -7   1        114.53         91.40        21.85 o                         
  13  -7   1        434.63        453.00        48.40 o                         
 -14  -6   1         33.51          4.81        27.06 o                         
 -12  -6   1        626.78        668.64        32.10 o                         
 -10  -6   1       2346.36       2166.04        34.34 o                         
  -8  -6   1          3.70          7.75        10.14 o                         
  -6  -6   1        355.30        381.92        14.01 o                         
  -4  -6   1         57.19         51.89         5.05 o                         
  -2  -6   1       2107.75       1952.88        17.39 o                         
   0  -6   1       3805.07       3674.76        29.08 o                         
   2  -6   1       2541.45       2494.39        24.53 o                         
   4  -6   1        113.93        100.34         6.20 o                         
   6  -6   1        620.85        604.32        16.39 o                         
   8  -6   1        625.12        674.05        17.86 o                         
  10  -6   1        211.62        197.63        19.18 o                         
  12  -6   1        380.05        400.71        26.08 o                         
  14  -6   1        147.73         80.72        25.16 o                         
 -15  -5   1         49.05         46.76        24.75 o                         
 -13  -5   1        240.70        267.15        24.65 o                         
 -11  -5   1       1733.49       1668.78        47.11 o                         
  -9  -5   1        320.66        322.99        14.67 o                         
  -7  -5   1        840.78        828.74        17.09 o                         
  -5  -5   1        330.12        295.01         9.39 o                         
  -3  -5   1       1087.17        992.22        13.05 o                         
  -1  -5   1        795.50        833.82        10.23 o                         
   1  -5   1       5188.26       5535.99        43.51 o                         
   3  -5   1       1165.73       1022.86        12.23 o                         
   5  -5   1       1268.59       1290.57        15.95 o                         
   7  -5   1       1538.26       1438.58        19.90 o                         
   9  -5   1       1786.62       1686.06        33.35 o                         
  11  -5   1        383.34        358.40        20.74 o                         
  13  -5   1        262.48        232.60        22.55 o                         
  15  -5   1        212.58        224.71        29.99 o                         
 -16  -4   1        305.77        319.61        30.97 o                         
 -14  -4   1        207.78        230.08        25.57 o                         
 -12  -4   1        849.72        838.94        29.11 o                         
 -10  -4   1        150.30        146.93        10.03 o                         
  -8  -4   1        503.01        490.98        13.27 o                         
  -6  -4   1       2735.71       2620.48        27.68 o                         
  -4  -4   1      10030.34       9627.30        87.04 o                         
  -2  -4   1       1768.68       1630.60        16.78 o                         
   0  -4   1       1819.41       1935.11        16.64 o                         
   2  -4   1       6782.20       7415.59        62.41 o                         
   4  -4   1       5892.88       5642.45        48.51 o                         
   6  -4   1       1483.18       1462.27        16.94 o                         
   8  -4   1       1706.65       1618.84        23.92 o                         
  10  -4   1       1206.18       1116.87        29.78 o                         
  12  -4   1        257.67        258.71        24.43 o                         
  14  -4   1         88.48         86.35        22.31 o                         
  16  -4   1         31.27          8.07        27.42 o                         
 -17  -3   1        152.82        178.78        37.73 o                         
 -15  -3   1        414.56        396.13        29.57 o                         
 -13  -3   1        134.18        110.47        15.68 o                         
 -11  -3   1        549.25        528.32        24.20 o                         
  -9  -3   1        333.39        346.21        10.94 o                         
  -7  -3   1       1084.45       1082.08        13.96 o                         
  -5  -3   1       8114.05       7806.18        68.41 o                         
  -3  -3   1       9649.91       9236.80        79.57 o                         
  -1  -3   1       4953.19       5390.91        43.94 o                         
   1  -3   1       6852.41       7394.46        63.85 o                         
   3  -3   1       4683.03       4616.09        41.00 o                         
   5  -3   1       2610.49       2459.96        25.67 o                         
   7  -3   1        767.74        730.80        13.48 o                         
   9  -3   1        408.95        378.31        13.36 o                         
  11  -3   1        307.34        316.04        17.27 o                         
  13  -3   1        298.46        303.87        19.39 o                         
  15  -3   1         52.73         18.44        22.22 o                         
 -16  -2   1        368.75        356.86        24.54 o                         
 -14  -2   1         47.66         38.04        15.65 o                         
 -12  -2   1        132.26        143.89        10.27 o                         
 -10  -2   1        626.48        619.62        13.34 o                         
  -8  -2   1       1159.75       1079.57        14.09 o                         
  -6  -2   1       4524.40       4454.29        40.43 o                         
  -4  -2   1       6098.11       6250.96        59.18 o                         
  -2  -2   1        561.44        837.03        10.29 o                         
   0  -2   1      19024.76      20845.42       183.38 o                         
   2  -2   1        153.83        164.11         6.24 o                         
   4  -2   1       6553.63       6910.78        73.56 o                         
   6  -2   1       4368.43       4259.76        40.62 o                         
   8  -2   1       2660.15       2496.32        26.81 o                         
  10  -2   1        142.16        133.67         8.60 o                         
  12  -2   1       3195.75       3176.70        41.13 o                         
  14  -2   1        204.10        207.33        17.15 o                         
  16  -2   1         51.11         57.61        24.15 o                         
 -17  -1   1         49.96         68.30        30.76 o                         
 -15  -1   1        226.99        200.78        21.09 o                         
 -13  -1   1        632.03        625.77        21.23 o                         
 -11  -1   1       3256.55       3143.97        35.42 o                         
  -9  -1   1       1346.56       1287.47        16.29 o                         
  -7  -1   1       1641.29       1553.70        17.54 o                         
  -5  -1   1         94.06         73.97         3.58 o                         
  -3  -1   1      17611.44      19091.55       168.16 o                         
  -1  -1   1      12988.53      15746.26       361.81 o                         
   1  -1   1      27031.93      29275.12       525.56 o                         
   3  -1   1       7166.38       7820.76        69.98 o                         
   5  -1   1       1220.51       1290.51        13.52 o                         
   7  -1   1       1962.84       1690.51        18.98 o                         
   9  -1   1       3054.08       2927.48        29.46 o                         
  11  -1   1          8.65          8.04         8.11 o                         
  13  -1   1        554.78        567.77        20.10 o                         
  15  -1   1        293.14        288.46        20.44 o                         
  17  -1   1         72.88         50.76        35.51 o                         
 -16   0   1          4.42         27.28        26.05 o                         
 -14   0   1          1.21         28.85        14.34 o                         
 -12   0   1       2548.67       2704.59        42.69 o                         
 -10   0   1        537.34        536.78        13.07 o                         
  -8   0   1       1869.10       1557.30        17.85 o                         
  -6   0   1        367.18        360.77         6.87 o                         
  -4   0   1       3312.88       3454.04        32.10 o                         
  -2   0   1        104.40        251.22         6.04 o                         
   2   0   1      11250.43      13714.59       120.90 o                         
   4   0   1        129.23         96.53         4.71 o                         
   6   0   1         62.67         90.12         4.43 o                         
   8   0   1       2829.07       2662.97        29.00 o                         
  10   0   1       2511.75       2489.25        29.39 o                         
  12   0   1          3.53         20.11         9.90 o                         
  14   0   1       1400.12       1412.40        38.42 o                         
  16   0   1        216.07        250.56        29.06 o                         
 -17   1   1         67.66         85.92        32.65 o                         
 -15   1   1        246.28        250.96        27.45 o                         
 -13   1   1        543.34        561.62        22.05 o                         
 -11   1   1       3256.76       3129.55        39.32 o                         
  -9   1   1       1259.28       1168.73        15.14 o                         
  -7   1   1       1814.70       1764.25        19.01 o                         
  -5   1   1         41.29         41.43         3.81 o                         
  -3   1   1      16895.02      18456.62       169.98 o                         
   1   1   1      28428.99      34691.10       434.77 o                         
   3   1   1       6529.09       7210.07        74.39 o                         
   5   1   1       1140.67       1205.08        14.27 o                         
   7   1   1       2214.74       1981.05        22.60 o                         
   9   1   1       3163.37       3106.04        33.88 o                         
  11   1   1          1.39         11.57         9.06 o                         
  13   1   1        510.25        571.49        32.42 o                         
  15   1   1        265.57        292.39        27.60 o                         
  17   1   1         93.47         66.63        33.27 o                         
 -16   2   1        415.39        470.03        34.81 o                         
 -14   2   1         48.70         67.58        18.82 o                         
 -12   2   1         78.60         94.03        13.18 o                         
 -10   2   1        632.27        592.34        15.93 o                         
  -8   2   1       1316.37       1259.20        18.98 o                         
  -6   2   1       4543.52       4610.73        45.44 o                         
  -4   2   1       6241.15       6628.85        65.79 o                         
  -2   2   1        686.53        973.23        11.39 o                         
   0   2   1      19026.54      20834.91       191.36 o                         
   2   2   1        254.06        246.04         5.98 o                         
   4   2   1       6097.26       6380.39        71.42 o                         
   6   2   1       4684.53       4690.58        48.98 o                         
   8   2   1       2914.11       2779.37        34.25 o                         
  10   2   1        139.27        125.87        11.78 o                         
  12   2   1       3148.91       3226.92        59.93 o                         
  14   2   1        150.62        166.54        26.95 o                         
  16   2   1         49.18         27.12        29.38 o                         
 -17   3   1        167.90        148.70        40.58 o                         
 -15   3   1        409.78        404.00        31.73 o                         
 -13   3   1         99.07        125.35        19.46 o                         
 -11   3   1        451.71        458.72        21.07 o                         
  -9   3   1        388.85        390.01        12.53 o                         
  -7   3   1       1023.01       1062.89        15.79 o                         
  -5   3   1       8040.10       7760.57        81.47 o                         
  -3   3   1       9714.25       9447.91        92.73 o                         
  -1   3   1       5095.46       5586.39        62.10 o                         
   1   3   1       6404.88       6822.02        71.40 o                         
   3   3   1       5069.85       4956.89        60.38 o                         
   5   3   1       2490.89       2397.13        29.09 o                         
   7   3   1        790.74        781.94        15.94 o                         
   9   3   1        489.98        486.91        16.50 o                         
  11   3   1        243.14        279.43        19.47 o                         
  13   3   1        298.12        300.98        21.11 o                         
  15   3   1         75.98         68.08        27.16 o                         
 -16   4   1        284.15        251.07        34.19 o                         
 -14   4   1        211.14        203.83        26.76 o                         
 -12   4   1        924.75        861.66        31.84 o                         
 -10   4   1        115.47        119.00        10.34 o                         
  -8   4   1        446.24        385.12        15.79 o                         
  -6   4   1       2760.18       2676.96        30.36 o                         
  -4   4   1      10149.50       9839.31        97.49 o                         
  -2   4   1       1909.97       1838.39        20.10 o                         
   0   4   1       2061.36       2164.43        28.40 o                         
   2   4   1       6180.24       6533.33        90.67 o                         
   4   4   1       6239.14       6057.60        65.62 o                         
   6   4   1       1362.91       1427.30        22.74 o                         
   8   4   1       1629.82       1617.50        34.47 o                         
  10   4   1       1079.01       1003.14        29.22 o                         
  12   4   1        335.61        313.83        24.58 o                         
  14   4   1         95.63         63.39        27.17 o                         
  16   4   1         47.28        -32.87        32.87 o                         
 -15   5   1         44.71         39.45        41.73 o                         
 -13   5   1        266.46        254.84        24.56 o                         
 -11   5   1       1830.77       1777.16        45.33 o                         
  -9   5   1        219.48        235.42        13.41 o                         
  -7   5   1        836.86        850.54        18.13 o                         
  -5   5   1        333.89        295.76        10.57 o                         
  -3   5   1       1171.87       1087.96        16.63 o                         
  -1   5   1        599.17        662.24        16.48 o                         
   1   5   1       5623.94       6008.35        73.12 o                         
   3   5   1       1154.86       1067.45        16.82 o                         
   5   5   1       1367.15       1406.38        21.16 o                         
   7   5   1       1347.96       1264.10        40.27 o                         
   9   5   1       1740.90       1697.03        54.64 o                         
  11   5   1        449.17        453.99        26.35 o                         
  13   5   1        317.88        303.63        28.69 o                         
  15   5   1        212.65        179.39        32.31 o                         
 -14   6   1         22.93         -2.91        31.67 o                         
 -12   6   1        656.28        662.96        37.59 o                         
 -10   6   1       2383.55       2333.05        49.39 o                         
  -8   6   1          3.58         25.78        12.90 o                         
  -6   6   1        277.95        305.50        14.41 o                         
  -4   6   1         80.67         87.55         8.22 o                         
  -2   6   1       1916.41       1894.80        33.05 o                         
   0   6   1       3767.36       3635.48        61.55 o                         
   2   6   1       2825.95       2866.62        38.88 o                         
   4   6   1         73.29         82.50         7.86 o                         
   6   6   1        582.79        603.39        18.59 o                         
   8   6   1        542.05        565.68        25.54 o                         
  10   6   1        262.84        228.48        25.40 o                         
  12   6   1        425.44        428.35        38.14 o                         
  14   6   1        157.86        180.36        32.38 o                         
 -13   7   1         21.16        -11.69        46.17 o                         
 -11   7   1        249.03        303.77        23.99 o                         
  -9   7   1       2556.89       2778.36        56.08 o                         
  -7   7   1        201.26        218.05        14.97 o                         
  -5   7   1         58.40         84.38        10.85 o                         
  -3   7   1        125.69        132.05        13.16 o                         
  -1   7   1       2263.91       2202.61        52.58 o                         
   1   7   1       3441.44       3223.37        58.03 o                         
   3   7   1       1253.28       1233.12        26.56 o                         
   5   7   1        585.27        546.25        20.36 o                         
   7   7   1        834.22        944.54        26.68 o                         
   9   7   1        406.59        388.97        23.58 o                         
  11   7   1        108.90        103.70        25.16 o                         
  13   7   1        407.73        371.52        34.02 o                         
 -12   8   1         62.27         94.52        45.94 o                         
 -10   8   1        191.02        231.80        27.35 o                         
  -8   8   1        768.46        822.45        30.49 o                         
  -6   8   1        833.07        858.37        27.77 o                         
  -4   8   1        250.64        252.09        16.37 o                         
  -2   8   1        361.46        398.15        26.50 o                         
   0   8   1        498.20        554.68        27.61 o                         
   2   8   1       1514.59       1468.64        36.15 o                         
   4   8   1         50.33         52.62        13.83 o                         
   6   8   1        193.41        285.84        17.34 o                         
   8   8   1        660.21        696.48        31.80 o                         
  10   8   1         21.80         43.59        24.81 o                         
  12   8   1        176.52        154.91        32.56 o                         
 -11   9   1         43.88        129.63        40.58 o                         
  -9   9   1        106.97        103.99        27.43 o                         
  -7   9   1        822.34        799.33        32.49 o                         
  -5   9   1        742.98        846.81        31.34 o                         
  -3   9   1        578.60        597.28        32.75 o                         
  -1   9   1        165.07        206.50        21.82 o                         
   1   9   1        144.14        139.14        17.28 o                         
   3   9   1        134.08        132.09        18.32 o                         
   5   9   1       1033.66       1052.52        37.90 o                         
   7   9   1        541.10        597.05        30.02 o                         
   9   9   1        124.49         75.94        27.52 o                         
  11   9   1        102.90        168.47        37.30 o                         
 -10  10   1          3.67         -5.75        37.34 o                         
  -8  10   1          6.94          3.41        27.84 o                         
  -6  10   1        834.69        932.48        43.62 o                         
  -4  10   1        581.09        682.07        36.25 o                         
  -2  10   1         95.98        102.80        23.66 o                         
   0  10   1         63.15         85.61        27.70 o                         
   2  10   1         62.97        100.43        30.73 o                         
   4  10   1        510.90        597.20        35.38 o                         
   6  10   1        575.48        612.35        33.76 o                         
   8  10   1         50.99         53.41        26.34 o                         
  -7  11   1         83.08         76.39        33.25 o                         
  -5  11   1        450.35        514.07        59.08 o                         
  -3  11   1        124.31        193.24        28.38 o                         
  -1  11   1         30.56         24.69        25.40 o                         
   1  11   1         38.49         42.56        28.38 o                         
   3  11   1        489.94        601.32        46.40 o                         
   5  11   1         54.83         88.35        30.30 o                         
   7  11   1        191.52        242.02        37.62 o                         
   0  12   1        106.93        109.68        36.53 o                         
   0 -12   2         83.18         91.16        31.79 o                         
  -7 -11   2        104.71         41.88        42.42 o                         
  -5 -11   2        272.71        220.17        28.40 o                         
  -3 -11   2        445.42        371.33        30.75 o                         
  -1 -11   2         87.95        101.58        22.86 o                         
   1 -11   2         53.22         62.97        21.70 o                         
   3 -11   2        233.75        264.58        28.91 o                         
   5 -11   2        136.57         94.05        24.39 o                         
 -10 -10   2        103.85         35.87        41.11 o                         
  -8 -10   2         81.42         11.23        49.77 o                         
  -6 -10   2        308.92        294.40        22.28 o                         
  -4 -10   2        717.41        817.73        30.98 o                         
  -2 -10   2        295.33        253.17        16.63 o                         
   0 -10   2        151.95        134.99        15.43 o                         
   2 -10   2         85.08         71.60        14.60 o                         
   4 -10   2        370.78        383.44        32.09 o                         
   6 -10   2         14.78          7.92        21.32 o                         
   8 -10   2        238.67        179.39        31.50 o                         
 -11  -9   2         84.53          4.51        31.54 o                         
  -9  -9   2         85.32         58.36        29.26 o                         
  -7  -9   2        109.69         84.59        20.89 o                         
  -5  -9   2        825.30        839.03        25.30 o                         
  -3  -9   2        605.12        663.64        20.71 o                         
  -1  -9   2        189.66        191.40        11.05 o                         
   1  -9   2        168.10        107.33        10.84 o                         
   3  -9   2        558.56        622.69        19.73 o                         
   5  -9   2         36.13         15.42        14.63 o                         
   7  -9   2        614.35        625.99        53.75 o                         
   9  -9   2        224.96        246.90        28.39 o                         
  11  -9   2         84.58         71.88        29.68 o                         
 -12  -8   2        111.54         42.20        30.09 o                         
 -10  -8   2        336.64        324.20        33.82 o                         
  -8  -8   2         81.15         90.08        15.06 o                         
  -6  -8   2        555.87        522.51        19.04 o                         
  -4  -8   2        197.60        149.76         9.05 o                         
  -2  -8   2        881.79        887.90        15.82 o                         
   0  -8   2        497.66        471.84        15.15 o                         
   2  -8   2       1254.48       1276.73        19.44 o                         
   4  -8   2        197.77        166.82        10.21 o                         
   6  -8   2        874.45        851.71        22.42 o                         
   8  -8   2        514.76        577.91        28.63 o                         
  10  -8   2        109.99        142.46        25.12 o                         
  12  -8   2        104.73         50.69        25.84 o                         
 -13  -7   2         26.57        -14.37        26.67 o                         
 -11  -7   2        452.88        404.39        22.12 o                         
  -9  -7   2        968.70       1111.20        29.38 o                         
  -7  -7   2        241.89        263.07        18.83 o                         
  -5  -7   2         85.70         71.88         7.67 o                         
  -3  -7   2        529.73        568.13        13.31 o                         
  -1  -7   2       2164.49       2019.85        21.54 o                         
   1  -7   2       1514.51       1376.68        16.08 o                         
   3  -7   2       1132.76       1013.94        18.31 o                         
   5  -7   2        633.42        651.65        16.25 o                         
   7  -7   2        275.40        266.44        13.15 o                         
   9  -7   2        175.04        148.38        16.97 o                         
  11  -7   2        140.99        120.38        20.75 o                         
  13  -7   2        178.37        136.30        26.27 o                         
 -14  -6   2         17.81        -32.46        40.85 o                         
 -12  -6   2        155.00        141.52        19.92 o                         
 -10  -6   2       2227.39       2179.79        42.65 o                         
  -8  -6   2       2314.19       2380.01        42.65 o                         
  -6  -6   2         82.46         77.62         7.81 o                         
  -4  -6   2        106.39         96.19         6.34 o                         
  -2  -6   2       3216.87       3183.35        26.74 o                         
   0  -6   2       2172.03       1955.55        17.34 o                         
   2  -6   2       2208.72       2118.48        19.91 o                         
   4  -6   2        922.58        896.99        14.44 o                         
   6  -6   2        135.21        152.65        10.13 o                         
   8  -6   2        540.35        584.07        24.50 o                         
  10  -6   2        181.58        198.25        17.91 o                         
  12  -6   2        217.58        226.91        21.42 o                         
  14  -6   2        442.89        548.10        36.04 o                         
 -15  -5   2         38.09         14.52        25.39 o                         
 -13  -5   2         81.98        103.61        31.31 o                         
 -11  -5   2        241.79        178.97        16.95 o                         
  -9  -5   2       1294.85       1293.92        25.52 o                         
  -7  -5   2        472.45        415.60        13.75 o                         
  -5  -5   2        692.97        597.71        10.43 o                         
  -3  -5   2       2354.45       2290.20        22.43 o                         
  -1  -5   2       3849.58       3746.18        30.65 o                         
   1  -5   2       1058.42        982.98        11.34 o                         
   3  -5   2      10687.17      10566.82        85.57 o                         
   5  -5   2        211.41        243.50         8.20 o                         
   7  -5   2       2001.52       1931.94        30.03 o                         
   9  -5   2        237.07        233.19        15.43 o                         
  11  -5   2        263.15        263.80        17.77 o                         
  13  -5   2        316.86        313.19        22.16 o                         
  15  -5   2        130.41        131.00        28.33 o                         
 -16  -4   2         34.41         -2.86        31.42 o                         
 -14  -4   2        471.25        508.32        32.46 o                         
 -12  -4   2        299.63        282.54        16.93 o                         
 -10  -4   2         41.16         39.60        10.32 o                         
  -8  -4   2        632.39        613.68        13.61 o                         
  -6  -4   2       3532.69       3095.36        31.68 o                         
  -4  -4   2       5118.16       4947.46        43.15 o                         
  -2  -4   2       4003.58       3913.64        36.04 o                         
   0  -4   2        165.21        178.15         5.24 o                         
   2  -4   2       5775.25       5667.65        50.18 o                         
   4  -4   2       2824.95       2696.80        26.04 o                         
   6  -4   2       1738.33       1582.68        19.23 o                         
   8  -4   2        932.01        864.47        19.81 o                         
  10  -4   2       1584.78       1581.25        33.08 o                         
  12  -4   2        261.88        283.55        18.30 o                         
  14  -4   2        171.82        159.51        24.23 o                         
  16  -4   2        100.08         91.34        29.39 o                         
 -17  -3   2         89.87         74.80        30.65 o                         
 -15  -3   2       1162.82       1239.35        78.48 o                         
 -13  -3   2        537.02        579.83        26.22 o                         
 -11  -3   2        195.48        181.83        10.22 o                         
  -9  -3   2        424.82        399.76        14.19 o                         
  -7  -3   2       1194.26       1173.82        14.87 o                         
  -5  -3   2      11021.68      10645.67        96.19 o                         
  -3  -3   2       7591.09       6992.22        60.93 o                         
  -1  -3   2        329.96        382.12         5.52 o                         
   1  -3   2        145.07        134.44         5.30 o                         
   3  -3   2       2664.98       2529.71        23.71 o                         
   5  -3   2       3472.15       3631.52        37.07 o                         
   7  -3   2       1749.16       1695.04        21.40 o                         
   9  -3   2       1952.11       1787.56        26.32 o                         
  11  -3   2        419.31        468.10        26.29 o                         
  13  -3   2        107.23         90.47        17.54 o                         
  15  -3   2         34.89         17.29        21.75 o                         
 -16  -2   2        374.72        366.33        24.34 o                         
 -14  -2   2        712.63        676.91        33.85 o                         
 -12  -2   2        223.59        221.71        12.07 o                         
 -10  -2   2         69.46         63.19         7.64 o                         
  -8  -2   2        248.33        274.41         9.51 o                         
  -6  -2   2       1435.96       1462.46        15.93 o                         
  -4  -2   2       3757.81       3852.31        34.48 o                         
  -2  -2   2      12584.77      13878.61       128.38 o                         
   0  -2   2       4153.78       4100.64        36.88 o                         
   2  -2   2      14966.86      16997.40       205.60 o                         
   4  -2   2       3099.52       2993.87        31.89 o                         
   6  -2   2       5344.56       5532.17        51.70 o                         
   8  -2   2       3388.77       3161.23        34.19 o                         
  10  -2   2       1012.11        982.51        23.89 o                         
  12  -2   2         76.97        112.00        12.93 o                         
  14  -2   2        336.36        351.61        19.54 o                         
  16  -2   2        110.60         89.60        33.37 o                         
 -17  -1   2         45.78         58.06        32.09 o                         
 -15  -1   2        144.17        123.32        17.41 o                         
 -13  -1   2        187.38        184.80        12.40 o                         
 -11  -1   2       1389.11       1419.45        21.15 o                         
  -9  -1   2       3710.90       3359.85        34.55 o                         
  -7  -1   2       3297.96       3216.83        30.45 o                         
  -5  -1   2       2273.21       2542.08        26.53 o                         
  -3  -1   2      26385.87      29510.22       272.45 o                         
  -1  -1   2       2440.40       2510.77        26.87 o                         
   1  -1   2      20506.68      23037.80       224.16 o                         
   3  -1   2      13038.42      14168.88       137.79 o                         
   5  -1   2       4004.10       4019.87        39.54 o                         
   7  -1   2        251.67        194.13         7.22 o                         
   9  -1   2       2506.93       2401.79        26.67 o                         
  11  -1   2        323.87        332.33        13.53 o                         
  13  -1   2       1558.49       1530.95        30.78 o                         
  15  -1   2        332.75        342.02        24.95 o                         
  17  -1   2        184.48        186.71        37.47 o                         
 -16   0   2         48.54         48.33        25.25 o                         
 -14   0   2         10.26          8.30        11.91 o                         
 -12   0   2        203.51        216.65        10.05 o                         
 -10   0   2       3833.13       3838.42        38.82 o                         
  -8   0   2       5540.16       5268.38        50.06 o                         
  -6   0   2       1069.92       1130.32        13.14 o                         
  -4   0   2       4540.11       4010.44        38.98 o                         
  -2   0   2       5666.75       7216.00        70.47 o                         
   0   0   2       1205.91       1382.63        46.39 o                         
   2   0   2       2129.66       2482.92        25.88 o                         
   4   0   2       4010.45       4332.04        40.43 o                         
   6   0   2          5.82         55.18         4.29 o                         
   8   0   2       1376.71       1430.72        17.46 o                         
  10   0   2         16.38          8.94         8.03 o                         
  12   0   2        969.10        949.13        19.82 o                         
  14   0   2        409.39        394.59        25.08 o                         
  16   0   2         98.95        192.42        51.60 o                         
 -17   1   2         65.84        107.89        33.38 o                         
 -15   1   2        174.06        197.15        21.05 o                         
 -13   1   2        129.51        137.11        11.82 o                         
 -11   1   2       1455.74       1465.91        20.86 o                         
  -9   1   2       3734.48       3429.70        33.14 o                         
  -7   1   2       3056.51       3027.01        30.01 o                         
  -5   1   2       2486.76       2893.94        27.81 o                         
  -3   1   2      27162.14      31035.42       298.81 o                         
  -1   1   2       2099.44       2086.79        24.49 o                         
   1   1   2      19990.70      22514.29       206.73 o                         
   3   1   2      12368.90      13756.53       122.05 o                         
   5   1   2       3869.65       3948.61        39.21 o                         
   7   1   2        370.00        272.13         9.15 o                         
   9   1   2       2564.90       2429.63        35.60 o                         
  11   1   2        271.26        240.57        12.05 o                         
  13   1   2       1451.78       1487.70        38.88 o                         
  15   1   2        314.39        355.85        45.77 o                         
  17   1   2        207.43        212.24        34.59 o                         
 -16   2   2        393.24        401.44        33.07 o                         
 -14   2   2        678.54        724.26        29.80 o                         
 -12   2   2        165.00        160.71        12.65 o                         
 -10   2   2         89.98         99.42         9.28 o                         
  -8   2   2        189.50        210.13         8.56 o                         
  -6   2   2       1306.97       1376.45        17.60 o                         
  -4   2   2       4086.83       4285.36        38.01 o                         
  -2   2   2      13250.85      14516.49       134.13 o                         
   0   2   2       4718.64       4720.68        49.56 o                         
   2   2   2      14030.17      15964.59       141.25 o                         
   4   2   2       2726.33       2672.65        25.98 o                         
   6   2   2       5612.04       5835.89        57.10 o                         
   8   2   2       3660.95       3480.84        39.30 o                         
  10   2   2       1069.83       1083.56        24.73 o                         
  12   2   2         38.77         48.56        15.72 o                         
  14   2   2        285.92        261.66        22.07 o                         
  16   2   2        140.00        115.02        30.58 o                         
 -17   3   2         99.39        113.01        35.70 o                         
 -15   3   2       1198.09       1335.14        50.74 o                         
 -13   3   2        504.67        532.43        22.75 o                         
 -11   3   2        152.50        147.46        11.31 o                         
  -9   3   2        389.61        380.57        14.16 o                         
  -7   3   2       1394.94       1390.77        19.15 o                         
  -5   3   2      10656.95      10659.60        95.80 o                         
  -3   3   2       7531.29       7023.56        61.06 o                         
  -1   3   2        215.48        263.70         8.06 o                         
   1   3   2        167.90        168.33         5.53 o                         
   3   3   2       2294.08       2174.91        24.16 o                         
   5   3   2       3647.50       3918.26        41.70 o                         
   7   3   2       1696.17       1653.81        21.47 o                         
   9   3   2       1901.11       1776.40        26.11 o                         
  11   3   2        322.54        355.10        18.81 o                         
  13   3   2        127.24        112.70        18.79 o                         
  15   3   2         24.48         10.95        28.16 o                         
 -16   4   2         21.95        -17.06        31.17 o                         
 -14   4   2        482.70        490.94        29.98 o                         
 -12   4   2        335.65        295.78        15.52 o                         
 -10   4   2         17.70          5.31         9.74 o                         
  -8   4   2        777.86        769.78        15.22 o                         
  -6   4   2       3488.49       3169.20        31.51 o                         
  -4   4   2       4875.75       4805.23        49.44 o                         
  -2   4   2       3793.55       3835.38        39.84 o                         
   0   4   2        258.10        258.79         8.38 o                         
   2   4   2       6232.73       6124.45        61.83 o                         
   4   4   2       3050.99       2964.05        34.61 o                         
   6   4   2       1672.29       1571.48        22.98 o                         
   8   4   2        875.05        845.98        20.97 o                         
  10   4   2       1560.25       1555.72        35.08 o                         
  12   4   2        290.82        299.48        23.48 o                         
  14   4   2        211.71        173.14        27.34 o                         
  16   4   2         82.73         49.32        50.00 o                         
 -15   5   2         24.29          0.93        28.33 o                         
 -13   5   2         88.98         81.32        22.81 o                         
 -11   5   2        312.12        288.45        19.48 o                         
  -9   5   2       1264.81       1246.49        24.54 o                         
  -7   5   2        426.40        373.54        13.03 o                         
  -5   5   2        717.52        642.95        14.04 o                         
  -3   5   2       2270.13       2236.94        25.89 o                         
  -1   5   2       3368.94       3283.00        39.20 o                         
   1   5   2       1296.38       1228.06        16.67 o                         
   3   5   2      11081.64      10825.66       121.35 o                         
   5   5   2        132.18        160.11         8.49 o                         
   7   5   2       1730.36       1715.21        30.69 o                         
   9   5   2        228.29        242.57        16.54 o                         
  11   5   2        307.93        337.85        23.79 o                         
  13   5   2        352.52        388.19        28.09 o                         
  15   5   2        144.02        179.29        35.69 o                         
 -14   6   2          8.45        -32.35        32.35 o                         
 -12   6   2        206.14        231.19        23.88 o                         
 -10   6   2       2245.79       2232.57        38.87 o                         
  -8   6   2       2249.32       2295.05        35.05 o                         
  -6   6   2        129.89        133.79         9.49 o                         
  -4   6   2        150.52        159.64         9.08 o                         
  -2   6   2       3102.02       3147.33        45.24 o                         
   0   6   2       2292.03       2137.78        36.61 o                         
   2   6   2       2090.02       2019.46        28.00 o                         
   4   6   2        964.21        929.42        19.28 o                         
   6   6   2         92.63        114.44        11.12 o                         
   8   6   2        445.49        525.50        24.96 o                         
  10   6   2        183.59        158.68        22.11 o                         
  12   6   2        257.82        296.37        27.06 o                         
  14   6   2        404.05        429.30        33.75 o                         
 -13   7   2         13.15        -15.88        30.63 o                         
 -11   7   2        488.58        481.60        29.83 o                         
  -9   7   2       1022.66       1244.40        55.41 o                         
  -7   7   2        176.87        237.08        13.20 o                         
  -5   7   2        102.40         94.40        10.13 o                         
  -3   7   2        656.79        700.71        25.27 o                         
  -1   7   2       2267.89       2194.40        48.18 o                         
   1   7   2       1506.93       1408.01        27.49 o                         
   3   7   2        947.47        896.97        19.88 o                         
   5   7   2        635.47        638.70        23.57 o                         
   7   7   2        336.28        388.15        20.62 o                         
   9   7   2        224.20        217.01        22.08 o                         
  11   7   2        145.69        117.58        23.74 o                         
  13   7   2        150.35        157.55        32.87 o                         
 -12   8   2         85.27        109.69        31.65 o                         
 -10   8   2        297.46        287.63        26.64 o                         
  -8   8   2        112.84        163.07        18.67 o                         
  -6   8   2        480.62        474.90        23.85 o                         
  -4   8   2        239.56        206.76        18.13 o                         
  -2   8   2        970.80       1011.06        34.26 o                         
   0   8   2        456.65        470.80        26.70 o                         
   2   8   2       1124.49       1163.17        28.93 o                         
   4   8   2        162.23        128.29        13.58 o                         
   6   8   2        880.71        927.62        30.71 o                         
   8   8   2        591.44        716.80        64.55 o                         
  10   8   2        102.35        124.03        30.97 o                         
  12   8   2         78.50        117.63        35.73 o                         
 -11   9   2         66.06         56.23        42.52 o                         
  -9   9   2        101.41         96.68        23.01 o                         
  -7   9   2        120.82        136.31        21.29 o                         
  -5   9   2        796.09        876.38        53.09 o                         
  -3   9   2        659.74        765.58        35.73 o                         
  -1   9   2        203.60        253.49        21.38 o                         
   1   9   2        118.68         94.47        20.46 o                         
   3   9   2        605.92        658.94        31.90 o                         
   5   9   2         15.25         20.36        19.65 o                         
   7   9   2        644.44        702.15        35.13 o                         
   9   9   2        252.30        255.69        44.56 o                         
  11   9   2         69.03        137.76        35.29 o                         
 -10  10   2         98.51        133.07        38.61 o                         
  -8  10   2         81.92         64.05        32.22 o                         
  -6  10   2        335.01        393.77        30.66 o                         
  -4  10   2        680.72        742.64        51.78 o                         
  -2  10   2        256.21        255.59        26.32 o                         
   0  10   2        183.76        198.89        23.96 o                         
   2  10   2         73.80         94.66        26.51 o                         
   4  10   2        393.45        415.84        32.78 o                         
   6  10   2         20.04         34.65        25.27 o                         
   8  10   2        212.29        225.57        36.26 o                         
  -7  11   2         85.16        113.08        37.13 o                         
  -5  11   2        313.97        373.59        33.82 o                         
  -3  11   2        381.38        379.28        31.72 o                         
  -1  11   2         95.97        129.18        28.79 o                         
   1  11   2         66.51         54.01        30.90 o                         
   3  11   2        273.31        367.15        93.84 o                         
   5  11   2        129.29         96.92        59.76 o                         
   0  12   2         92.43        128.21        38.70 o                         
  -7 -11   3        198.05        331.78        53.32 o                         
  -5 -11   3        122.32         80.40        26.86 o                         
  -3 -11   3        129.03         84.94        26.35 o                         
  -1 -11   3        387.80        373.30        25.97 o                         
   1 -11   3        112.80        113.75        22.68 o                         
   3 -11   3        299.48        324.74        26.17 o                         
   5 -11   3         16.36        -12.41        29.87 o                         
  -8 -10   3        167.52        116.36        43.58 o                         
  -6 -10   3        276.82        249.93        26.13 o                         
  -4 -10   3        638.27        719.93        30.41 o                         
  -2 -10   3        188.31        190.47        18.48 o                         
   0 -10   3         50.77         52.90        16.09 o                         
   2 -10   3        104.76         94.78        16.83 o                         
   4 -10   3        100.95         80.44        18.17 o                         
   6 -10   3         88.56         13.58        22.65 o                         
   8 -10   3        193.01        166.89        30.59 o                         
 -11  -9   3          6.81         -7.82        44.18 o                         
  -9  -9   3         16.60         17.58        24.84 o                         
  -7  -9   3        263.47        221.37        18.84 o                         
  -5  -9   3        629.93        665.92        25.36 o                         
  -3  -9   3        722.92        761.03        24.83 o                         
  -1  -9   3        209.98        203.85        12.04 o                         
   1  -9   3        181.45        155.96        12.50 o                         
   3  -9   3        360.59        353.11        24.64 o                         
   5  -9   3        258.31        257.90        18.92 o                         
   7  -9   3        182.78        157.57        19.58 o                         
   9  -9   3         97.68         82.36        27.34 o                         
 -12  -8   3         21.97         16.00        29.61 o                         
 -10  -8   3        126.64        112.09        21.41 o                         
  -8  -8   3        386.96        400.54        22.18 o                         
  -6  -8   3        341.18        359.50        16.56 o                         
  -4  -8   3        457.15        430.69        14.88 o                         
  -2  -8   3       1117.21       1119.63        18.20 o                         
   0  -8   3        294.13        243.66        11.66 o                         
   2  -8   3       1942.35       1918.79        29.76 o                         
   4  -8   3       1118.53       1087.78        24.55 o                         
   6  -8   3        506.09        491.77        19.30 o                         
   8  -8   3        405.53        430.70        18.57 o                         
  10  -8   3        132.99        116.85        23.70 o                         
  12  -8   3        144.19        118.35        35.92 o                         
 -13  -7   3         72.83         23.30        40.12 o                         
 -11  -7   3        258.35        248.09        20.66 o                         
  -9  -7   3       2156.84       2234.69        50.20 o                         
  -7  -7   3        419.72        437.76        17.83 o                         
  -5  -7   3         99.25        124.43         9.21 o                         
  -3  -7   3        363.10        354.25        10.99 o                         
  -1  -7   3       2969.99       2765.40        25.70 o                         
   1  -7   3         50.70         38.78         6.34 o                         
   3  -7   3       1243.46       1203.07        24.05 o                         
   5  -7   3        383.63        383.99        13.16 o                         
   7  -7   3        569.47        584.30        17.67 o                         
   9  -7   3        225.79        200.42        19.56 o                         
  11  -7   3         94.79         78.78        21.35 o                         
  13  -7   3         97.70         84.44        28.06 o                         
 -14  -6   3         51.34         32.81        37.60 o                         
 -12  -6   3        101.95        104.82        19.20 o                         
 -10  -6   3        704.08        660.93        34.02 o                         
  -8  -6   3       1892.39       1930.63        32.19 o                         
  -6  -6   3        227.55        200.02         9.42 o                         
  -4  -6   3        725.65        631.33        12.46 o                         
  -2  -6   3        831.18        763.00        11.47 o                         
   0  -6   3       5275.19       4923.95        37.65 o                         
   2  -6   3       1054.39        994.15        14.12 o                         
   4  -6   3        983.83        955.62        14.98 o                         
   6  -6   3        960.63        884.80        18.50 o                         
   8  -6   3        377.09        387.30        20.47 o                         
  10  -6   3         29.69         13.55        15.65 o                         
  12  -6   3        154.07        177.53        21.53 o                         
  14  -6   3        141.31        148.01        29.95 o                         
 -15  -5   3        160.50        196.32        28.78 o                         
 -13  -5   3        378.99        388.06        25.43 o                         
 -11  -5   3        614.37        574.52        25.57 o                         
  -9  -5   3        510.99        480.82        19.23 o                         
  -7  -5   3       1045.71        928.18        18.32 o                         
  -5  -5   3        466.38        481.93        10.47 o                         
  -3  -5   3       2495.81       2314.25        22.03 o                         
  -1  -5   3       6273.67       5790.91        48.34 o                         
   1  -5   3       2880.77       2946.13        29.03 o                         
   3  -5   3       1273.98       1149.30        13.84 o                         
   5  -5   3       1278.71       1228.19        15.92 o                         
   7  -5   3       4293.91       4182.88        67.10 o                         
   9  -5   3        287.62        272.95        16.50 o                         
  11  -5   3        106.80        132.08        17.24 o                         
  13  -5   3         98.27        105.35        21.57 o                         
  15  -5   3         20.65         26.78        27.11 o                         
 -16  -4   3        395.29        422.54        36.95 o                         
 -14  -4   3        579.57        575.99        28.26 o                         
 -12  -4   3        314.02        265.34        14.58 o                         
 -10  -4   3        238.81        235.35        12.74 o                         
  -8  -4   3        116.21         98.88         7.50 o                         
  -6  -4   3       1294.05       1106.06        15.31 o                         
  -4  -4   3       6209.67       6040.72        56.22 o                         
  -2  -4   3       2985.84       3191.94        29.15 o                         
   0  -4   3        209.77        274.68         6.48 o                         
   2  -4   3       3098.28       3132.95        32.23 o                         
   4  -4   3        250.02        205.30         6.92 o                         
   6  -4   3        625.30        546.21        13.40 o                         
   8  -4   3        406.64        343.35        14.45 o                         
  10  -4   3       1409.92       1431.57        31.56 o                         
  12  -4   3        365.54        358.72        21.26 o                         
  14  -4   3         14.88          6.63        21.31 o                         
  16  -4   3         48.95         26.83        31.21 o                         
 -17  -3   3        196.83        205.92        36.48 o                         
 -15  -3   3        509.72        530.34        44.19 o                         
 -13  -3   3        958.85        993.08        26.77 o                         
 -11  -3   3          4.81         10.97         9.38 o                         
  -9  -3   3        360.80        336.48        11.37 o                         
  -7  -3   3        948.83        823.67        12.78 o                         
  -5  -3   3      13795.25      13461.29       132.41 o                         
  -3  -3   3       5320.48       4783.62        46.50 o                         
  -1  -3   3        152.41        200.97         6.09 o                         
   1  -3   3        105.47         88.02         4.19 o                         
   3  -3   3       2314.77       2228.86        23.42 o                         
   5  -3   3       1120.51       1034.25        14.52 o                         
   7  -3   3       1201.98       1224.61        16.53 o                         
   9  -3   3       2334.48       2272.47        34.55 o                         
  11  -3   3       1445.24       1414.32        32.91 o                         
  13  -3   3         26.76         35.19        17.22 o                         
  15  -3   3         19.87         -9.01        22.16 o                         
 -16  -2   3        220.09        196.68        26.78 o                         
 -14  -2   3       1023.54        965.75        29.03 o                         
 -12  -2   3        437.29        390.14        15.69 o                         
 -10  -2   3        498.61        510.48        13.49 o                         
  -8  -2   3        421.05        408.27         9.15 o                         
  -6  -2   3      15090.09      15364.61       131.83 o                         
  -4  -2   3         84.00        123.78         4.92 o                         
  -2  -2   3       7508.47       7997.55        77.69 o                         
   0  -2   3       2908.14       2867.35        26.15 o                         
   2  -2   3       8647.83       9248.73       107.76 o                         
   4  -2   3       3473.36       3217.12        36.36 o                         
   6  -2   3       3720.88       3421.30        32.21 o                         
   8  -2   3        166.36        145.99         9.84 o                         
  10  -2   3        952.66        928.04        20.58 o                         
  12  -2   3        561.60        615.42        24.41 o                         
  14  -2   3         42.22         24.74        19.32 o                         
  16  -2   3        201.92        170.15        37.64 o                         
 -17  -1   3        124.25        102.59        32.75 o                         
 -15  -1   3        104.24         83.60        17.83 o                         
 -13  -1   3         29.07         11.37        12.75 o                         
 -11  -1   3        564.24        616.65        15.55 o                         
  -9  -1   3       4579.32       4537.94        42.65 o                         
  -7  -1   3       1344.24       1405.47        16.59 o                         
  -5  -1   3       1036.89       1013.25        11.87 o                         
  -3  -1   3       5466.92       6143.62        58.19 o                         
  -1  -1   3      13513.24      15437.14       149.02 o                         
   1  -1   3       5429.98       5835.85        52.68 o                         
   3  -1   3       8336.60       8733.63        78.44 o                         
   5  -1   3       7449.51       7947.39        72.41 o                         
   7  -1   3       1680.01       1508.23        17.08 o                         
   9  -1   3         99.33        135.94         9.34 o                         
  11  -1   3         98.67         94.31        10.71 o                         
  13  -1   3        352.15        379.79        21.36 o                         
  15  -1   3        173.74        172.76        25.01 o                         
 -16   0   3         18.00        -14.80        21.52 o                         
 -14   0   3          1.97          2.78        12.46 o                         
 -12   0   3        152.37        146.48        11.80 o                         
 -10   0   3       3978.68       3840.66        38.83 o                         
  -8   0   3       5663.07       5642.58        53.23 o                         
  -6   0   3       1257.40       1277.94        14.76 o                         
  -4   0   3         17.85         56.00         3.22 o                         
  -2   0   3      28151.34      32002.39       281.45 o                         
   0   0   3      10793.15      11957.19       131.57 o                         
   2   0   3       7351.32       8016.02        71.94 o                         
   4   0   3       2415.18       2819.13        28.42 o                         
   6   0   3      13636.40      13736.72       123.21 o                         
   8   0   3         29.15         30.56         4.88 o                         
  10   0   3         14.88         16.04         6.89 o                         
  12   0   3         84.87         69.26        12.19 o                         
  14   0   3        876.88       1047.45        39.45 o                         
  16   0   3          4.46          9.16        37.41 o                         
 -17   1   3        156.17        153.66        48.04 o                         
 -15   1   3        138.51        158.44        20.37 o                         
 -13   1   3         14.86         12.31        12.66 o                         
 -11   1   3        549.88        587.80        15.55 o                         
  -9   1   3       4286.89       4283.23        42.18 o                         
  -7   1   3       1466.30       1561.20        18.54 o                         
  -5   1   3        889.10        897.85        12.36 o                         
  -3   1   3       6092.53       6842.02        75.70 o                         
  -1   1   3      14290.07      16231.63       143.38 o                         
   1   1   3       5272.09       5667.80        49.26 o                         
   3   1   3       7712.25       7977.74       101.78 o                         
   5   1   3       8210.82       8860.66        84.22 o                         
   7   1   3       1850.36       1683.16        19.78 o                         
   9   1   3        133.32        168.43         7.90 o                         
  11   1   3         72.45         72.22        11.70 o                         
  13   1   3        352.30        373.57        19.73 o                         
  15   1   3        150.97        143.98        25.44 o                         
 -16   2   3        276.39        266.41        26.59 o                         
 -14   2   3       1038.58       1083.19        36.92 o                         
 -12   2   3        398.12        370.56        16.69 o                         
 -10   2   3        386.87        437.56        16.34 o                         
  -8   2   3        355.89        359.05        10.52 o                         
  -6   2   3      15015.88      15733.34       140.50 o                         
  -4   2   3         92.50        156.50         5.13 o                         
  -2   2   3       7728.34       8174.53        96.73 o                         
   0   2   3       3106.69       3091.80        31.77 o                         
   2   2   3       7841.20       8426.10        83.02 o                         
   4   2   3       3163.47       2992.75        27.90 o                         
   6   2   3       3881.16       3592.11        35.27 o                         
   8   2   3        252.53        210.32         9.14 o                         
  10   2   3        926.94        901.85        20.73 o                         
  12   2   3        509.07        554.45        23.88 o                         
  14   2   3         24.81         20.67        20.87 o                         
  16   2   3        178.34        191.07        35.60 o                         
 -17   3   3        170.36        109.20        34.52 o                         
 -15   3   3        568.90        693.45        34.71 o                         
 -13   3   3        973.95       1051.75        32.02 o                         
 -11   3   3         13.17         21.04        10.80 o                         
  -9   3   3        406.58        394.87        19.58 o                         
  -7   3   3        870.73        793.33        15.20 o                         
  -5   3   3      13906.10      13900.36       119.37 o                         
  -3   3   3       5751.58       5200.66        45.94 o                         
  -1   3   3        102.59        141.97         6.06 o                         
   1   3   3         91.75         62.36         3.80 o                         
   3   3   3       2353.78       2345.39        23.49 o                         
   5   3   3        992.00        941.53        14.52 o                         
   7   3   3       1367.79       1455.01        20.20 o                         
   9   3   3       2413.88       2311.69        37.45 o                         
  11   3   3       1383.07       1314.09        28.83 o                         
  13   3   3         34.87         25.71        17.97 o                         
  15   3   3         22.94          1.89        29.00 o                         
 -16   4   3        341.49        336.31        34.96 o                         
 -14   4   3        585.70        624.83        33.10 o                         
 -12   4   3        276.08        250.02        17.75 o                         
 -10   4   3        311.07        302.36        13.87 o                         
  -8   4   3        172.36        145.37         9.21 o                         
  -6   4   3       1395.84       1248.54        17.54 o                         
  -4   4   3       5923.34       5808.96        59.37 o                         
  -2   4   3       2842.51       3105.93        33.14 o                         
   0   4   3        141.35        213.81         8.62 o                         
   2   4   3       3371.26       3428.82        33.13 o                         
   4   4   3        272.30        243.02        11.65 o                         
   6   4   3        518.19        474.42        12.68 o                         
   8   4   3        318.22        279.91        16.53 o                         
  10   4   3       1463.27       1468.32        34.71 o                         
  12   4   3        434.09        443.00        28.30 o                         
  14   4   3         21.47         17.43        26.17 o                         
  16   4   3         63.93         29.83        35.64 o                         
 -15   5   3        131.76        123.33        29.51 o                         
 -13   5   3        350.99        352.43        26.16 o                         
 -11   5   3        719.76        651.20        22.40 o                         
  -9   5   3        529.02        519.35        17.67 o                         
  -7   5   3       1222.79       1104.88        16.52 o                         
  -5   5   3        380.61        389.36        11.21 o                         
  -3   5   3       2425.68       2310.11        28.44 o                         
  -1   5   3       5918.69       5558.00        63.20 o                         
   1   5   3       3124.87       3250.81        33.68 o                         
   3   5   3       1408.01       1328.37        18.03 o                         
   5   5   3       1389.79       1379.44        21.88 o                         
   7   5   3       4014.71       4009.18        55.46 o                         
   9   5   3        240.41        250.33        16.40 o                         
  11   5   3        106.87        149.01        22.65 o                         
  13   5   3        127.42        191.26        29.02 o                         
  15   5   3         11.92         66.81        35.11 o                         
 -14   6   3         36.10          9.18        26.98 o                         
 -12   6   3        121.01        111.36        20.90 o                         
 -10   6   3        624.06        682.12        25.89 o                         
  -8   6   3       1893.63       1975.10        30.99 o                         
  -6   6   3        287.09        270.57        11.58 o                         
  -4   6   3        693.23        631.06        14.55 o                         
  -2   6   3        767.74        715.97        16.85 o                         
   0   6   3       5264.34       4991.69        62.68 o                         
   2   6   3       1190.97       1183.49        20.23 o                         
   4   6   3       1109.12       1063.28        25.83 o                         
   6   6   3       1002.01        952.68        27.33 o                         
   8   6   3        313.11        358.28        22.50 o                         
  10   6   3         51.48         13.36        18.18 o                         
  12   6   3        148.11        178.82        27.56 o                         
  14   6   3        157.10        161.73        33.69 o                         
 -13   7   3         65.09         45.16        26.70 o                         
 -11   7   3        229.73        198.52        36.42 o                         
  -9   7   3       2108.97       2265.07        51.89 o                         
  -7   7   3        416.63        476.09        26.36 o                         
  -5   7   3         93.06        113.53        11.02 o                         
  -3   7   3        462.61        453.31        19.07 o                         
  -1   7   3       2943.80       2833.92        52.76 o                         
   1   7   3         65.47         80.47        12.47 o                         
   3   7   3       1214.92       1237.93        23.25 o                         
   5   7   3        328.32        398.67        19.34 o                         
   7   7   3        608.35        703.65        40.00 o                         
   9   7   3        274.32        210.42        31.21 o                         
  11   7   3         71.33         94.14        26.29 o                         
  13   7   3         89.86         72.73        33.09 o                         
 -12   8   3         19.83         81.67        30.65 o                         
 -10   8   3        108.12        115.47        24.35 o                         
  -8   8   3        369.46        380.44        21.65 o                         
  -6   8   3        288.95        279.40        17.55 o                         
  -4   8   3        512.08        528.85        26.90 o                         
  -2   8   3       1241.26       1262.86        38.00 o                         
   0   8   3        367.03        374.21        23.34 o                         
   2   8   3       1726.69       1719.43        38.86 o                         
   4   8   3       1070.68       1005.77        29.04 o                         
   6   8   3        570.02        643.40        29.20 o                         
   8   8   3        477.54        617.55        60.17 o                         
  10   8   3        106.70        138.63        29.08 o                         
  12   8   3        154.40         87.23        35.53 o                         
 -11   9   3          1.93        -47.24        48.48 o                         
  -9   9   3         31.17         47.44        22.35 o                         
  -7   9   3        221.12        255.08        24.02 o                         
  -5   9   3        610.46        660.56        33.15 o                         
  -3   9   3        768.89        831.93        36.52 o                         
  -1   9   3        256.18        297.62        24.41 o                         
   1   9   3        146.59        127.74        19.69 o                         
   3   9   3        292.79        323.42        26.96 o                         
   5   9   3        247.78        270.48        20.21 o                         
   7   9   3        228.94        279.36        23.29 o                         
   9   9   3        108.72         43.71        29.70 o                         
  -8  10   3        206.68        182.40        29.58 o                         
  -6  10   3        260.70        324.04        28.65 o                         
  -4  10   3        625.64        708.16        67.12 o                         
  -2  10   3        177.08        180.42        25.47 o                         
   0  10   3         60.94         67.51        23.88 o                         
   2  10   3         96.34        118.95        29.53 o                         
   4  10   3        140.04        118.11        24.81 o                         
   6  10   3         77.62         77.16        27.65 o                         
   8  10   3        175.87        176.82        35.52 o                         
  -7  11   3        228.13        243.67        39.17 o                         
  -5  11   3        107.21         81.80        27.92 o                         
  -3  11   3         95.89        124.12        29.55 o                         
  -1  11   3        353.58        352.13        31.08 o                         
   1  11   3        145.11        168.95        33.67 o                         
   3  11   3        331.13        406.66       108.40 o                         
   5  11   3         30.62         10.67        34.61 o                         
  -5 -11   4        272.11        299.43        35.28 o                         
  -3 -11   4        187.75        165.64        26.65 o                         
  -1 -11   4        144.90         94.33        21.38 o                         
   1 -11   4        142.31        138.76        24.35 o                         
   3 -11   4        165.47        169.94        24.38 o                         
   5 -11   4          6.05        -22.50        30.04 o                         
  -8 -10   4         76.86         18.28        37.03 o                         
  -6 -10   4        149.45        126.17        25.41 o                         
  -4 -10   4        706.53        722.59        30.72 o                         
  -2 -10   4         81.30        117.25        18.90 o                         
   0 -10   4        279.43        323.03        20.04 o                         
   2 -10   4        138.38        137.72        19.02 o                         
   4 -10   4         48.76         32.75        19.53 o                         
   6 -10   4         75.55         37.43        24.04 o                         
   8 -10   4        400.19        455.51        33.81 o                         
 -11  -9   4         25.40        -19.82        40.28 o                         
  -9  -9   4         21.69          9.38        29.46 o                         
  -7  -9   4        196.54        171.99        20.89 o                         
  -5  -9   4        431.75        417.40        23.80 o                         
  -3  -9   4        571.87        613.55        24.93 o                         
  -1  -9   4        355.33        373.52        20.16 o                         
   1  -9   4        165.19        162.41        13.06 o                         
   3  -9   4        521.86        498.56        22.59 o                         
   5  -9   4          4.16          3.14        16.80 o                         
   7  -9   4        129.06        105.07        19.39 o                         
   9  -9   4          7.46        -23.65        25.90 o                         
 -12  -8   4        192.93        160.28        33.03 o                         
 -10  -8   4        114.27         99.49        21.33 o                         
  -8  -8   4        797.86        813.80        33.00 o                         
  -6  -8   4        128.38        121.13        11.79 o                         
  -4  -8   4        427.03        464.29        17.62 o                         
  -2  -8   4        889.11        927.34        21.01 o                         
   0  -8   4       1417.32       1343.00        21.11 o                         
   2  -8   4        508.33        482.89        17.94 o                         
   4  -8   4        663.25        625.47        27.88 o                         
   6  -8   4        294.08        313.55        15.14 o                         
   8  -8   4        275.89        254.87        19.45 o                         
  10  -8   4         29.52          7.22        28.63 o                         
  12  -8   4        183.18        159.86        27.52 o                         
 -13  -7   4         95.66         50.51        28.99 o                         
 -11  -7   4        198.00        200.10        21.91 o                         
  -9  -7   4       1599.07       1623.22        37.49 o                         
  -7  -7   4        514.95        559.15        24.76 o                         
  -5  -7   4        302.73        325.84        15.75 o                         
  -3  -7   4        241.42        202.17         9.74 o                         
  -1  -7   4       1091.90       1062.43        17.17 o                         
   1  -7   4        581.47        523.86        12.83 o                         
   3  -7   4        789.02        758.40        17.39 o                         
   5  -7   4       1649.35       1734.34        28.17 o                         
   7  -7   4        451.45        458.71        16.68 o                         
   9  -7   4        234.24        207.90        21.05 o                         
  11  -7   4         48.03         38.50        20.34 o                         
  13  -7   4        239.09        303.24        32.93 o                         
 -14  -6   4         59.52         57.64        29.50 o                         
 -12  -6   4        366.76        349.97        31.02 o                         
 -10  -6   4        415.44        448.92        22.00 o                         
  -8  -6   4        724.23        703.21        18.05 o                         
  -6  -6   4        589.25        577.61        17.03 o                         
  -4  -6   4       1823.24       1717.38        22.29 o                         
  -2  -6   4        130.17        144.35         6.91 o                         
   0  -6   4        701.46        633.09        11.32 o                         
   2  -6   4        800.05        801.85        17.83 o                         
   4  -6   4       1190.28       1250.78        19.07 o                         
   6  -6   4        270.62        282.51        14.47 o                         
   8  -6   4        547.37        536.84        23.61 o                         
  10  -6   4        274.56        281.83        19.10 o                         
  12  -6   4         15.45         20.70        21.59 o                         
  14  -6   4        130.28        163.98        29.26 o                         
 -15  -5   4         39.47         97.89        32.92 o                         
 -13  -5   4        518.13        545.54        27.98 o                         
 -11  -5   4        862.86        873.48        26.39 o                         
  -9  -5   4        422.07        420.69        17.70 o                         
  -7  -5   4       1418.08       1440.63        24.96 o                         
  -5  -5   4       2717.40       2535.22        28.67 o                         
  -3  -5   4        346.70        309.19        10.11 o                         
  -1  -5   4       2599.68       2342.22        21.88 o                         
   1  -5   4       2031.84       1932.84        21.02 o                         
   3  -5   4       3537.79       3307.24        33.77 o                         
   5  -5   4        130.32        104.18         6.16 o                         
   7  -5   4       2850.93       2885.71        44.87 o                         
   9  -5   4        442.85        482.43        28.10 o                         
  11  -5   4        197.92        192.53        19.56 o                         
  13  -5   4         58.40         51.36        21.20 o                         
  15  -5   4        306.25        342.13        31.61 o                         
 -16  -4   4        350.12        392.84        74.86 o                         
 -14  -4   4        434.68        456.11        25.55 o                         
 -12  -4   4        667.92        658.02        24.04 o                         
 -10  -4   4         18.53         16.64         9.64 o                         
  -8  -4   4        245.18        200.33         8.64 o                         
  -6  -4   4       3406.15       3090.07        36.93 o                         
  -4  -4   4       1243.43       1122.09        14.39 o                         
  -2  -4   4       4041.05       4149.99        38.47 o                         
   0  -4   4       3687.15       3708.66        34.84 o                         
   2  -4   4       1565.27       1396.65        16.63 o                         
   4  -4   4        884.61        833.41        11.86 o                         
   6  -4   4        765.89        726.73        15.13 o                         
   8  -4   4       1577.94       1451.17        26.63 o                         
  10  -4   4       1168.95       1247.22        33.21 o                         
  12  -4   4        453.78        518.49        29.07 o                         
  14  -4   4         13.11          0.61        22.96 o                         
 -17  -3   4        132.73         61.92        39.16 o                         
 -15  -3   4        354.26        368.25        22.13 o                         
 -13  -3   4        826.11        825.14        26.54 o                         
 -11  -3   4         25.49         36.00         9.47 o                         
  -9  -3   4         75.41         88.14         6.92 o                         
  -7  -3   4        283.91        239.45         7.91 o                         
  -5  -3   4       2384.73       2034.16        23.84 o                         
  -3  -3   4       2263.94       2355.61        27.59 o                         
  -1  -3   4       2690.51       2664.20        25.35 o                         
   1  -3   4       3733.26       3495.60        35.20 o                         
   3  -3   4       1874.07       1832.38        18.96 o                         
   5  -3   4        846.76        915.66        14.13 o                         
   7  -3   4         84.20         78.03         6.42 o                         
   9  -3   4       1462.89       1553.69        24.07 o                         
  11  -3   4        892.45        915.50        29.30 o                         
  13  -3   4         60.65         46.42        18.16 o                         
  15  -3   4        124.59        143.28        30.38 o                         
 -16  -2   4         26.52        -13.47        24.92 o                         
 -14  -2   4        530.67        552.50        29.44 o                         
 -12  -2   4        611.14        565.77        20.19 o                         
 -10  -2   4         85.54         86.25         8.24 o                         
  -8  -2   4       2148.66       1967.85        21.38 o                         
  -6  -2   4        748.40        617.62         9.79 o                         
  -4  -2   4       7103.96       7666.86        76.66 o                         
  -2  -2   4      11930.15      12129.99       125.36 o                         
   0  -2   4       9879.72      10126.31       124.16 o                         
   2  -2   4       3842.87       3614.06        35.87 o                         
   4  -2   4       5130.95       5313.47        46.03 o                         
   6  -2   4        533.73        450.47         9.79 o                         
   8  -2   4       1440.49       1371.74        18.26 o                         
  10  -2   4        990.65        972.29        19.98 o                         
  12  -2   4        302.09        297.14        16.79 o                         
  14  -2   4         27.82         21.64        20.93 o                         
  16  -2   4         97.74         69.24        35.62 o                         
 -17  -1   4        151.36        124.20        60.74 o                         
 -15  -1   4         67.52         39.66        17.75 o                         
 -13  -1   4        148.22        155.60        12.71 o                         
 -11  -1   4       1114.73       1130.33        19.59 o                         
  -9  -1   4       2447.10       2355.52        25.13 o                         
  -7  -1   4       2110.85       1911.47        19.98 o                         
  -5  -1   4       6169.22       6580.84        66.18 o                         
  -3  -1   4       3383.46       3398.06        36.34 o                         
  -1  -1   4       2278.79       2504.97        25.20 o                         
   1  -1   4       4638.66       4854.08        59.38 o                         
   3  -1   4       9433.68      10157.42        91.37 o                         
   5  -1   4       2972.79       3133.31        32.77 o                         
   7  -1   4       4207.54       4077.00        38.56 o                         
   9  -1   4        477.75        505.53        14.42 o                         
  11  -1   4         13.02         12.72        10.13 o                         
  13  -1   4        307.05        275.49        16.74 o                         
  15  -1   4        349.57        377.45        37.20 o                         
 -16   0   4          2.21        -14.48        24.76 o                         
 -14   0   4         13.03         -2.36        13.28 o                         
 -12   0   4        182.88        194.17        10.98 o                         
 -10   0   4       3991.71       3766.76        40.51 o                         
  -8   0   4       1027.21        944.36        13.60 o                         
  -6   0   4       4502.81       5169.67        50.60 o                         
  -4   0   4       3477.38       3574.40        41.36 o                         
  -2   0   4       7923.02       7910.48        81.33 o                         
   0   0   4         53.91         58.84         3.38 o                         
   2   0   4        470.25        620.25        12.43 o                         
   4   0   4         15.29         49.79         3.66 o                         
   6   0   4      17716.22      18802.77       167.84 o                         
   8   0   4          5.46         10.99         6.24 o                         
  10   0   4         10.33         10.01         7.51 o                         
  12   0   4         63.24         74.70        14.04 o                         
  14   0   4        789.25        955.43        39.06 o                         
  16   0   4        356.08        384.29        53.63 o                         
 -17   1   4        140.79        157.78        28.09 o                         
 -15   1   4         99.63        100.86        21.63 o                         
 -13   1   4        188.84        186.35        11.90 o                         
 -11   1   4       1208.01       1208.34        20.70 o                         
  -9   1   4       2397.42       2337.59        25.78 o                         
  -7   1   4       1876.62       1717.18        19.28 o                         
  -5   1   4       5823.41       6270.53        57.66 o                         
  -3   1   4       3878.76       3961.41        43.17 o                         
  -1   1   4       2715.86       2935.16        27.96 o                         
   1   1   4       4317.61       4569.44        48.57 o                         
   3   1   4       9002.86       9702.15        91.13 o                         
   5   1   4       2547.15       2740.45        28.80 o                         
   7   1   4       4449.99       4416.80        47.60 o                         
   9   1   4        595.90        636.23        18.03 o                         
  11   1   4         33.35         34.98        12.55 o                         
  13   1   4        294.95        314.11        20.96 o                         
  15   1   4        366.87        439.75        42.73 o                         
 -16   2   4         19.79         -6.67        23.44 o                         
 -14   2   4        609.15        666.11        31.12 o                         
 -12   2   4        638.66        639.44        21.85 o                         
 -10   2   4        126.13        114.68         9.11 o                         
  -8   2   4       1957.57       1803.90        22.63 o                         
  -6   2   4        848.52        761.25        11.47 o                         
  -4   2   4       6795.98       7334.22        69.67 o                         
  -2   2   4      12702.19      12768.46       131.62 o                         
   0   2   4       9614.51       9980.55        93.18 o                         
   2   2   4       3731.21       3544.55        35.03 o                         
   4   2   4       4766.07       5106.09        49.73 o                         
   6   2   4        692.93        604.63        12.90 o                         
   8   2   4       1455.17       1390.19        18.92 o                         
  10   2   4       1088.28       1070.33        21.38 o                         
  12   2   4        289.46        283.32        17.15 o                         
  14   2   4         24.44         17.68        23.12 o                         
  16   2   4         74.58         70.49        38.79 o                         
 -17   3   4        141.21         85.69        32.54 o                         
 -15   3   4        334.50        351.58        26.41 o                         
 -13   3   4        835.25        863.44        28.98 o                         
 -11   3   4         44.24         45.07        12.01 o                         
  -9   3   4         44.89         55.95         7.59 o                         
  -7   3   4        222.44        187.94         9.46 o                         
  -5   3   4       2512.90       2215.65        22.79 o                         
  -3   3   4       2333.57       2409.00        25.38 o                         
  -1   3   4       2806.76       2730.11        30.73 o                         
   1   3   4       3874.24       3680.67        36.53 o                         
   3   3   4       1652.34       1632.44        17.90 o                         
   5   3   4        990.39       1095.37        13.99 o                         
   7   3   4         59.82         59.38         5.94 o                         
   9   3   4       1551.57       1602.64        40.36 o                         
  11   3   4        862.14        863.59        26.37 o                         
  13   3   4         74.80         54.17        19.34 o                         
  15   3   4        114.34         62.07        36.71 o                         
 -16   4   4        350.40        394.84        31.35 o                         
 -14   4   4        413.82        449.08        28.36 o                         
 -12   4   4        586.11        620.37        26.96 o                         
 -10   4   4          7.50         26.63        10.61 o                         
  -8   4   4        299.67        264.77        10.45 o                         
  -6   4   4       3477.75       3268.86        31.88 o                         
  -4   4   4       1207.09       1119.70        15.02 o                         
  -2   4   4       3709.29       3831.31        40.22 o                         
   0   4   4       3571.39       3613.57        40.30 o                         
   2   4   4       1726.90       1581.64        19.64 o                         
   4   4   4       1019.79       1010.07        13.95 o                         
   6   4   4        762.60        766.89        15.72 o                         
   8   4   4       1353.01       1243.77        30.68 o                         
  10   4   4       1090.81       1156.26        33.48 o                         
  12   4   4        435.51        509.72        47.02 o                         
  14   4   4         22.54         15.01        29.02 o                         
 -15   5   4         39.76         30.62        26.67 o                         
 -13   5   4        452.31        448.37        25.87 o                         
 -11   5   4        856.29        849.40        24.89 o                         
  -9   5   4        485.61        468.87        18.14 o                         
  -7   5   4       1631.90       1630.83        24.51 o                         
  -5   5   4       2647.31       2538.07        28.56 o                         
  -3   5   4        308.76        288.15        11.04 o                         
  -1   5   4       2350.13       2145.92        26.24 o                         
   1   5   4       2218.64       2165.83        24.46 o                         
   3   5   4       3838.69       3678.42        39.97 o                         
   5   5   4        183.93        156.10        10.19 o                         
   7   5   4       2900.16       2968.33        55.79 o                         
   9   5   4        385.14        383.18        22.55 o                         
  11   5   4        178.59        196.91        22.78 o                         
  13   5   4         77.00         87.41        27.96 o                         
  15   5   4        321.51        410.25        39.09 o                         
 -14   6   4         78.71         29.40        28.34 o                         
 -12   6   4        367.54        315.13        22.57 o                         
 -10   6   4        443.16        467.77        22.70 o                         
  -8   6   4        721.80        732.17        19.78 o                         
  -6   6   4        700.91        674.76        16.19 o                         
  -4   6   4       1624.40       1568.72        27.14 o                         
  -2   6   4        150.73        208.62        14.21 o                         
   0   6   4        578.63        539.62        14.70 o                         
   2   6   4        909.58        945.21        24.63 o                         
   4   6   4       1121.55       1166.67        22.28 o                         
   6   6   4        287.66        278.33        16.38 o                         
   8   6   4        511.06        491.13        26.85 o                         
  10   6   4        307.24        305.91        25.55 o                         
  12   6   4          9.45        -31.76        31.76 o                         
  14   6   4        134.73        216.68        55.32 o                         
 -13   7   4        117.43         54.13        33.84 o                         
 -11   7   4        220.93        213.68        27.50 o                         
  -9   7   4       1509.18       1582.26        34.18 o                         
  -7   7   4        465.61        478.82        21.09 o                         
  -5   7   4        367.59        366.77        16.82 o                         
  -3   7   4        206.55        180.44        14.04 o                         
  -1   7   4       1047.24       1021.77        23.94 o                         
   1   7   4        621.23        557.06        22.69 o                         
   3   7   4        710.40        695.67        21.60 o                         
   5   7   4       1584.48       1674.56        35.08 o                         
   7   7   4        439.92        498.69        26.28 o                         
   9   7   4        281.02        250.70        27.16 o                         
  11   7   4         41.43         58.49        26.92 o                         
  13   7   4        238.47        342.27        47.83 o                         
 -12   8   4        219.85        304.49        48.35 o                         
 -10   8   4        113.14        155.59        23.92 o                         
  -8   8   4        741.87        764.34        27.65 o                         
  -6   8   4         92.66         97.54        20.90 o                         
  -4   8   4        501.29        544.64        23.80 o                         
  -2   8   4        995.41       1051.50        35.48 o                         
   0   8   4       1499.61       1396.21        39.82 o                         
   2   8   4        400.38        375.18        22.94 o                         
   4   8   4        595.54        631.19        26.54 o                         
   6   8   4        320.36        362.85        22.77 o                         
   8   8   4        338.65        405.58        33.59 o                         
  10   8   4         49.51         54.42        29.37 o                         
  12   8   4        177.23        171.34        37.40 o                         
 -11   9   4         27.95        -20.53        37.86 o                         
  -9   9   4         10.67        -25.96        25.96 o                         
  -7   9   4        171.59        202.54        24.00 o                         
  -5   9   4        388.45        366.30        23.56 o                         
  -3   9   4        673.55        705.95        35.58 o                         
  -1   9   4        341.10        399.24        27.36 o                         
   1   9   4        161.73        168.10        19.33 o                         
   3   9   4        452.28        399.08        25.11 o                         
   5   9   4          8.39         -6.99        18.31 o                         
   7   9   4        137.54        166.46        25.77 o                         
   9   9   4          7.84        -18.71        35.88 o                         
  -8  10   4        103.86         87.83        29.99 o                         
  -6  10   4        145.59        184.06        33.92 o                         
  -4  10   4        672.80        752.62        41.77 o                         
  -2  10   4        112.26        210.11        26.03 o                         
   0  10   4        260.76        352.94        27.61 o                         
   2  10   4        138.90        158.95        24.30 o                         
   4  10   4         66.64         57.07        23.05 o                         
   6  10   4        101.62         83.38        26.99 o                         
   8  10   4        381.40        422.05        82.09 o                         
  -5  11   4        277.49        281.65        47.97 o                         
  -3  11   4        149.59        179.56        30.13 o                         
  -1  11   4        111.43         83.25        28.95 o                         
   1  11   4        159.50        178.84        33.33 o                         
   3  11   4        199.40        223.08        52.96 o                         
   5  11   4         10.12        -12.16        39.10 o                         
  -5 -11   5        138.53        163.31        30.90 o                         
  -3 -11   5        306.29        304.95        31.52 o                         
  -1 -11   5        196.42        196.44        25.82 o                         
   1 -11   5        309.61        319.11        25.52 o                         
   3 -11   5        103.15         95.86        23.74 o                         
  -8 -10   5          8.42        -39.92        39.92 o                         
  -6 -10   5         58.55         38.04        28.13 o                         
  -4 -10   5        339.26        270.36        23.50 o                         
  -2 -10   5         50.83         41.36        18.39 o                         
   0 -10   5        555.11        580.34        27.19 o                         
   2 -10   5        236.33        258.93        21.75 o                         
   4 -10   5         22.09         20.43        21.20 o                         
   6 -10   5         70.48          5.44        33.93 o                         
 -11  -9   5        105.58         83.13        37.25 o                         
  -9  -9   5         42.28        -21.68        29.76 o                         
  -7  -9   5        353.14        359.02        25.89 o                         
  -5  -9   5         54.49         83.26        18.94 o                         
  -3  -9   5        204.68        196.50        13.53 o                         
  -1  -9   5        906.13        951.04        28.39 o                         
   1  -9   5        287.79        361.43        17.85 o                         
   3  -9   5        224.99        212.26        15.07 o                         
   5  -9   5         17.34        -14.21        17.12 o                         
   7  -9   5        173.62        216.32        24.17 o                         
   9  -9   5        235.98        251.66        26.71 o                         
 -12  -8   5        161.47        184.97        31.05 o                         
 -10  -8   5        147.83        140.39        26.37 o                         
  -8  -8   5        727.54        736.24        36.87 o                         
  -6  -8   5       1090.61       1091.92        28.13 o                         
  -4  -8   5        126.87        142.89        13.17 o                         
  -2  -8   5       1274.40       1287.97        25.30 o                         
   0  -8   5        334.40        312.94        19.00 o                         
   2  -8   5        506.86        572.37        21.87 o                         
   4  -8   5        648.56        612.55        31.36 o                         
   6  -8   5         46.61         71.22        15.08 o                         
   8  -8   5        294.47        333.09        23.54 o                         
  10  -8   5        146.59         96.15        32.24 o                         
 -13  -7   5        189.04        231.51        34.24 o                         
 -11  -7   5        402.53        391.38        25.88 o                         
  -9  -7   5        449.50        478.37        22.11 o                         
  -7  -7   5        631.16        642.15        19.83 o                         
  -5  -7   5        115.65        143.98        12.03 o                         
  -3  -7   5       2064.96       1986.81        41.04 o                         
  -1  -7   5        186.62        183.90        10.78 o                         
   1  -7   5        153.94        149.17         8.03 o                         
   3  -7   5        311.63        292.74        12.92 o                         
   5  -7   5       1913.60       2027.78        30.04 o                         
   7  -7   5        260.68        257.04        13.20 o                         
   9  -7   5        176.08        163.69        17.79 o                         
  11  -7   5         21.63         -8.48        21.95 o                         
 -14  -6   5        141.26         81.46        29.83 o                         
 -12  -6   5        350.51        383.82        25.01 o                         
 -10  -6   5        641.62        708.36        27.04 o                         
  -8  -6   5       1184.44       1227.91        21.93 o                         
  -6  -6   5        888.95        895.11        18.41 o                         
  -4  -6   5       4616.67       4453.37        53.95 o                         
  -2  -6   5        218.30        191.20         8.02 o                         
   0  -6   5        165.02        133.34         7.13 o                         
   2  -6   5        351.56        357.90        13.11 o                         
   4  -6   5       3840.73       3876.65        47.85 o                         
   6  -6   5        985.00       1052.39        20.53 o                         
   8  -6   5        110.45         96.87        13.23 o                         
  10  -6   5         33.01         21.07        16.43 o                         
  12  -6   5         88.60         70.88        22.89 o                         
 -15  -5   5         18.44         56.29        29.86 o                         
 -13  -5   5        169.34        191.52        30.95 o                         
 -11  -5   5       1103.29       1135.26        26.55 o                         
  -9  -5   5        440.02        416.29        14.87 o                         
  -7  -5   5       1210.29       1089.57        22.30 o                         
  -5  -5   5       1425.56       1322.14        22.91 o                         
  -3  -5   5       7042.82       6769.10        61.93 o                         
  -1  -5   5       1138.76        945.20        13.42 o                         
   1  -5   5       1241.09       1164.64        14.95 o                         
   3  -5   5       1582.46       1448.64        20.06 o                         
   5  -5   5        129.88        152.02         6.88 o                         
   7  -5   5        350.92        312.31        15.22 o                         
   9  -5   5        432.14        420.32        21.02 o                         
  11  -5   5         32.49         44.07        16.48 o                         
  13  -5   5         43.63         37.14        22.19 o                         
 -16  -4   5         62.91         33.75        56.23 o                         
 -14  -4   5        811.43        924.51        36.19 o                         
 -12  -4   5        565.61        570.98        26.35 o                         
 -10  -4   5          6.38          5.94        10.34 o                         
  -8  -4   5        662.78        637.68        14.36 o                         
  -6  -4   5       2860.17       2734.93        30.20 o                         
  -4  -4   5       1501.31       1464.50        18.75 o                         
  -2  -4   5       1443.45       1428.65        15.90 o                         
   0  -4   5       3374.86       3212.19        31.19 o                         
   2  -4   5       3424.17       3158.72        32.41 o                         
   4  -4   5        287.54        236.29         7.71 o                         
   6  -4   5        625.76        679.02        15.69 o                         
   8  -4   5       2333.48       2349.98        33.05 o                         
  10  -4   5        695.57        742.98        25.52 o                         
  12  -4   5        258.12        244.45        19.49 o                         
  14  -4   5         40.51         58.28        24.40 o                         
 -17  -3   5         63.23        -30.03        40.00 o                         
 -15  -3   5        763.54        831.58        34.06 o                         
 -13  -3   5       1135.08       1132.23        29.95 o                         
 -11  -3   5        421.50        415.43        18.14 o                         
  -9  -3   5        201.87        220.89        11.84 o                         
  -7  -3   5       1083.91        951.28        13.92 o                         
  -5  -3   5       2022.57       1925.64        22.25 o                         
  -3  -3   5        829.31        899.26        13.72 o                         
  -1  -3   5       3020.95       2978.34        28.43 o                         
   1  -3   5       8193.29       8215.39        75.19 o                         
   3  -3   5       1396.52       1250.86        14.93 o                         
   5  -3   5        731.15        728.05        12.23 o                         
   7  -3   5        511.58        480.20        12.45 o                         
   9  -3   5       2082.64       2133.55        37.01 o                         
  11  -3   5        559.27        595.33        24.26 o                         
  13  -3   5         50.81         50.46        20.21 o                         
  15  -3   5         20.73         12.34        33.43 o                         
 -16  -2   5        298.32        284.32        26.36 o                         
 -14  -2   5        268.58        304.21        18.61 o                         
 -12  -2   5        556.66        602.19        20.85 o                         
 -10  -2   5        305.73        260.65        11.82 o                         
  -8  -2   5       3045.84       3070.76        32.02 o                         
  -6  -2   5       2229.27       2247.22        24.13 o                         
  -4  -2   5       1564.80       1646.45        19.14 o                         
  -2  -2   5       9154.50       8860.33        80.26 o                         
   0  -2   5       1313.64       1333.55        15.01 o                         
   2  -2   5       2952.10       2696.40        28.03 o                         
   4  -2   5       1668.15       1682.30        18.41 o                         
   6  -2   5        475.44        538.07        11.63 o                         
   8  -2   5        220.96        223.09        10.96 o                         
  10  -2   5       1499.71       1474.86        28.79 o                         
  12  -2   5        221.61        206.30        14.62 o                         
  14  -2   5         26.34         18.86        23.75 o                         
  16  -2   5          5.55         -8.91        36.04 o                         
 -17  -1   5        221.67        116.23        41.37 o                         
 -15  -1   5         39.63         55.58        32.16 o                         
 -13  -1   5         24.91         17.79        12.60 o                         
 -11  -1   5        912.63        878.87        18.35 o                         
  -9  -1   5       2000.06       1906.12        21.70 o                         
  -7  -1   5       2449.70       2454.51        25.94 o                         
  -5  -1   5       3900.55       3893.87        39.21 o                         
  -3  -1   5       9344.00       9977.35        98.59 o                         
  -1  -1   5       7759.07       8200.07        85.46 o                         
   1  -1   5        773.04        715.79        10.18 o                         
   3  -1   5       6991.69       7234.64        66.32 o                         
   5  -1   5       3405.31       3419.28        35.72 o                         
   7  -1   5       1659.92       1642.82        19.28 o                         
   9  -1   5         33.31         44.10         8.02 o                         
  11  -1   5         71.40         69.08        11.09 o                         
  13  -1   5        213.10        186.17        17.42 o                         
  15  -1   5        337.09        441.38        49.72 o                         
 -16   0   5          9.20         -6.27        23.83 o                         
 -14   0   5        126.39         97.77        22.76 o                         
 -12   0   5          2.61         -4.81        10.25 o                         
 -10   0   5       2281.92       2173.62        26.84 o                         
  -8   0   5       2766.66       2768.72        29.02 o                         
  -6   0   5       1666.28       1825.84        20.01 o                         
  -4   0   5       3398.71       3833.58        38.01 o                         
  -2   0   5       2062.87       1754.66        19.09 o                         
   0   0   5        338.48        364.59         7.36 o                         
   2   0   5        555.14        665.91        10.02 o                         
   4   0   5       4710.00       4377.78        40.16 o                         
   6   0   5        754.85        642.91        10.82 o                         
   8   0   5        254.00        296.39        10.57 o                         
  10   0   5        280.30        285.75        11.65 o                         
  12   0   5         11.83         15.34        14.44 o                         
  14   0   5        148.05        151.83        26.04 o                         
  16   0   5        355.55        422.85        66.29 o                         
 -17   1   5        204.48        226.58        29.70 o                         
 -15   1   5         59.45         49.00        23.28 o                         
 -13   1   5         52.11         46.97        12.97 o                         
 -11   1   5        971.71        956.31        20.36 o                         
  -9   1   5       2019.71       1967.15        23.42 o                         
  -7   1   5       2167.53       2193.71        23.64 o                         
  -5   1   5       3821.88       3863.64        38.61 o                         
  -3   1   5       9709.90      10243.29       101.22 o                         
  -1   1   5       8530.31       8984.71        88.88 o                         
   1   1   5        638.16        597.29         9.09 o                         
   3   1   5       6809.26       7118.26        65.30 o                         
   5   1   5       3156.33       3195.84        30.48 o                         
   7   1   5       1674.19       1700.87        21.83 o                         
   9   1   5         21.30         33.34        10.07 o                         
  11   1   5        106.67         93.24        14.15 o                         
  13   1   5        191.01        192.11        19.62 o                         
  15   1   5        332.31        377.86        32.70 o                         
 -16   2   5        285.67        301.61        27.62 o                         
 -14   2   5        297.50        300.47        22.43 o                         
 -12   2   5        613.40        636.73        24.42 o                         
 -10   2   5        381.84        362.60        14.39 o                         
  -8   2   5       2766.65       2827.45        30.83 o                         
  -6   2   5       1880.75       1876.59        21.93 o                         
  -4   2   5       1796.31       1909.89        21.16 o                         
  -2   2   5       9820.91       9475.08        85.29 o                         
   0   2   5       1230.67       1248.39        14.51 o                         
   2   2   5       2614.91       2379.75        23.94 o                         
   4   2   5       1604.36       1663.21        19.19 o                         
   6   2   5        510.11        557.32        12.03 o                         
   8   2   5        239.40        244.76        10.46 o                         
  10   2   5       1542.99       1501.82        27.13 o                         
  12   2   5        241.76        237.52        16.82 o                         
  14   2   5         30.40         -3.08        24.98 o                         
  16   2   5          1.84        -22.29        65.39 o                         
 -17   3   5         80.22         72.83        34.42 o                         
 -15   3   5        711.17        780.95        38.90 o                         
 -13   3   5       1144.34       1176.75        31.54 o                         
 -11   3   5        453.18        475.30        19.99 o                         
  -9   3   5        213.80        252.63        13.71 o                         
  -7   3   5        907.79        822.85        14.06 o                         
  -5   3   5       1918.41       1831.35        19.49 o                         
  -3   3   5        878.25        972.24        12.84 o                         
  -1   3   5       2940.63       2899.77        32.95 o                         
   1   3   5       8237.92       8276.59        87.15 o                         
   3   3   5       1422.17       1329.93        15.70 o                         
   5   3   5        675.18        672.45        12.79 o                         
   7   3   5        479.09        437.73        14.73 o                         
   9   3   5       2125.93       2154.21        42.57 o                         
  11   3   5        564.76        557.66        30.39 o                         
  13   3   5         51.95         42.84        24.69 o                         
  15   3   5         13.27         22.67        71.80 o                         
 -16   4   5         65.06         75.98        33.10 o                         
 -14   4   5        850.05        977.11        48.94 o                         
 -12   4   5        524.07        576.89        32.27 o                         
 -10   4   5         18.78         43.46         9.57 o                         
  -8   4   5        785.33        816.26        19.14 o                         
  -6   4   5       3125.14       3018.09        30.42 o                         
  -4   4   5       1282.75       1265.47        17.94 o                         
  -2   4   5       1422.34       1398.68        17.99 o                         
   0   4   5       3156.73       3011.28        37.10 o                         
   2   4   5       3673.47       3411.51        37.16 o                         
   4   4   5        374.91        342.42         9.91 o                         
   6   4   5        748.97        802.02        15.04 o                         
   8   4   5       2245.95       2175.31        32.07 o                         
  10   4   5        726.10        720.85        25.01 o                         
  12   4   5        229.77        258.59        29.85 o                         
  14   4   5         53.50         38.04        35.73 o                         
 -15   5   5         23.42        -28.23        33.37 o                         
 -13   5   5        116.98        132.95        21.89 o                         
 -11   5   5        985.24       1030.35        27.43 o                         
  -9   5   5        491.01        510.57        22.08 o                         
  -7   5   5       1331.54       1215.29        20.74 o                         
  -5   5   5       1617.52       1553.43        22.79 o                         
  -3   5   5       6574.22       6456.23        69.77 o                         
  -1   5   5        989.87        862.03        16.43 o                         
   1   5   5       1240.39       1193.82        17.04 o                         
   3   5   5       1740.04       1605.57        20.39 o                         
   5   5   5         75.30         85.05         8.51 o                         
   7   5   5        452.55        428.06        25.07 o                         
   9   5   5        376.94        399.72        26.19 o                         
  11   5   5         20.13         20.91        24.91 o                         
  13   5   5         35.60         76.29        43.12 o                         
 -14   6   5        147.58        118.79        30.03 o                         
 -12   6   5        314.37        326.83        26.82 o                         
 -10   6   5        671.36        746.37        25.16 o                         
  -8   6   5       1176.72       1191.69        21.26 o                         
  -6   6   5       1067.30       1027.73        20.67 o                         
  -4   6   5       4579.31       4461.93        77.70 o                         
  -2   6   5        189.98        176.53        11.17 o                         
   0   6   5        124.96        105.23         9.42 o                         
   2   6   5        457.64        466.92        15.44 o                         
   4   6   5       3788.32       3902.16        48.70 o                         
   6   6   5        946.29       1038.65        25.73 o                         
   8   6   5         77.72         90.35        19.09 o                         
  10   6   5         33.95         22.14        28.99 o                         
  12   6   5         70.03         62.70        33.48 o                         
 -13   7   5        223.12        178.72        32.40 o                         
 -11   7   5        451.21        439.16        26.69 o                         
  -9   7   5        403.85        456.19        23.73 o                         
  -7   7   5        535.49        522.07        21.83 o                         
  -5   7   5        143.89        177.44        13.71 o                         
  -3   7   5       2257.22       2240.61        45.27 o                         
  -1   7   5        206.64        245.64        15.70 o                         
   1   7   5        149.41        166.80        13.60 o                         
   3   7   5        304.80        307.36        16.37 o                         
   5   7   5       1892.38       1962.35        62.43 o                         
   7   7   5        244.21        257.71        26.01 o                         
   9   7   5        211.81        184.43        27.37 o                         
  11   7   5         20.14         28.68        31.61 o                         
 -12   8   5        192.78        120.89        37.01 o                         
 -10   8   5        153.96        171.66        30.55 o                         
  -8   8   5        679.46        745.97        36.69 o                         
  -6   8   5        953.31        951.01        29.90 o                         
  -4   8   5        131.90        131.67        17.11 o                         
  -2   8   5       1412.91       1434.98        37.42 o                         
   0   8   5        337.07        330.77        25.88 o                         
   2   8   5        433.55        428.36        26.82 o                         
   4   8   5        604.39        574.74        36.95 o                         
   6   8   5         31.39         97.68        21.69 o                         
   8   8   5        281.43        355.94        34.02 o                         
  10   8   5        186.67        152.66        35.48 o                         
 -11   9   5        132.93        100.70        40.22 o                         
  -9   9   5         51.60         13.20        29.72 o                         
  -7   9   5        300.75        354.70        26.26 o                         
  -5   9   5         63.70         52.73        22.65 o                         
  -3   9   5        225.36        257.19        23.21 o                         
  -1   9   5        947.27       1001.58        39.14 o                         
   1   9   5        298.87        374.11        26.44 o                         
   3   9   5        199.44        180.06        18.48 o                         
   5   9   5         10.31          8.78        19.92 o                         
   7   9   5        203.91        343.12        50.45 o                         
   9   9   5        223.77        275.43        42.93 o                         
  -8  10   5         11.31        -14.34        30.32 o                         
  -6  10   5         88.80         80.48        32.99 o                         
  -4  10   5        304.07        278.52        27.82 o                         
  -2  10   5         37.78         52.92        25.84 o                         
   0  10   5        536.93        667.24        40.25 o                         
   2  10   5        244.46        271.72        29.65 o                         
   4  10   5         34.81         15.33        49.51 o                         
   6  10   5         85.21         49.53        51.09 o                         
  -5  11   5        145.07        152.15        32.87 o                         
  -3  11   5        296.07        366.32        33.54 o                         
  -1  11   5        148.82        189.94        30.40 o                         
   1  11   5        312.68        388.06        65.72 o                         
   3  11   5        133.75        134.56        59.80 o                         
  -5 -11   6         15.25         -3.38        35.30 o                         
  -3 -11   6        148.39        119.54        29.41 o                         
  -1 -11   6        270.38        268.65        25.96 o                         
   1 -11   6         84.23         95.25        24.32 o                         
   3 -11   6         60.59         51.70        26.51 o                         
  -8 -10   6         56.95         33.35        46.73 o                         
  -6 -10   6         47.74          4.84        38.47 o                         
  -4 -10   6          5.90        -13.39        25.99 o                         
  -2 -10   6        254.38        203.01        22.18 o                         
   0 -10   6        444.63        520.47        25.11 o                         
   2 -10   6        318.02        302.93        21.71 o                         
   4 -10   6        108.44        111.87        23.57 o                         
   6 -10   6         92.27         16.61        32.55 o                         
 -11  -9   6        167.98        -12.92        39.96 o                         
  -9  -9   6         60.91        -17.19        42.12 o                         
  -7  -9   6        230.08        211.71        30.88 o                         
  -5  -9   6         18.81         36.50        20.56 o                         
  -3  -9   6        239.48        245.67        17.54 o                         
  -1  -9   6        344.31        348.57        21.14 o                         
   1  -9   6        834.68        939.12        31.53 o                         
   3  -9   6         70.57         63.76        15.67 o                         
   5  -9   6          0.63        -14.13        18.07 o                         
   7  -9   6         20.15         -8.36        29.68 o                         
   9  -9   6        233.47        248.53        27.55 o                         
 -12  -8   6        183.88        199.08        40.43 o                         
 -10  -8   6        143.10        121.05        30.67 o                         
  -8  -8   6        402.64        414.16        28.56 o                         
  -6  -8   6        586.29        644.15        32.92 o                         
  -4  -8   6        515.04        539.88        29.28 o                         
  -2  -8   6        696.69        718.16        25.52 o                         
   0  -8   6        141.21        137.94        12.57 o                         
   2  -8   6        322.07        282.13        15.02 o                         
   4  -8   6        584.75        630.76        23.98 o                         
   6  -8   6         36.99         29.36        14.26 o                         
   8  -8   6        350.02        315.31        23.81 o                         
  10  -8   6         57.61         11.30        31.88 o                         
 -13  -7   6         36.32         -0.80        30.37 o                         
 -11  -7   6        240.68        223.77        26.37 o                         
  -9  -7   6        200.75        221.92        16.17 o                         
  -7  -7   6       1941.86       1908.61        49.86 o                         
  -5  -7   6        123.40        125.42        13.64 o                         
  -3  -7   6       2105.74       2013.38        29.42 o                         
  -1  -7   6        478.94        475.46        18.05 o                         
   1  -7   6         89.35         69.60        10.70 o                         
   3  -7   6        125.93        156.74        11.61 o                         
   5  -7   6       2139.60       2306.03        43.45 o                         
   7  -7   6        219.17        205.13        18.67 o                         
   9  -7   6        119.37         73.82        19.90 o                         
  11  -7   6         28.13         -0.85        23.23 o                         
 -14  -6   6          7.81         64.57        49.35 o                         
 -12  -6   6        232.25        256.20        22.91 o                         
 -10  -6   6        266.52        242.80        14.13 o                         
  -8  -6   6        669.69        709.72        21.34 o                         
  -6  -6   6        550.10        548.23        24.77 o                         
  -4  -6   6        751.55        736.52        17.67 o                         
  -2  -6   6       1996.82       1841.09        27.61 o                         
   0  -6   6         71.58         63.96         7.31 o                         
   2  -6   6         21.76         17.33         8.02 o                         
   4  -6   6       2379.23       2300.88        36.43 o                         
   6  -6   6       2756.99       2735.62        37.43 o                         
   8  -6   6        102.48         71.85        13.59 o                         
  10  -6   6         17.45         -6.72        19.03 o                         
  12  -6   6         29.97         34.64        25.66 o                         
 -15  -5   6        263.27        252.70        34.14 o                         
 -13  -5   6         66.93         68.54        19.34 o                         
 -11  -5   6        536.08        576.22        22.35 o                         
  -9  -5   6        196.76        168.04        10.88 o                         
  -7  -5   6       1536.60       1423.59        24.49 o                         
  -5  -5   6       2734.00       2716.00        41.35 o                         
  -3  -5   6       2674.97       2418.41        25.01 o                         
  -1  -5   6       1069.06        955.36        14.36 o                         
   1  -5   6        895.25        952.83        14.43 o                         
   3  -5   6        936.90        854.63        18.49 o                         
   5  -5   6       1398.09       1390.97        19.72 o                         
   7  -5   6        411.01        391.29        17.47 o                         
   9  -5   6        117.01        137.31        13.00 o                         
  11  -5   6        145.67        169.65        18.65 o                         
  13  -5   6        321.14        372.28        29.60 o                         
 -16  -4   6         11.00         -5.71        53.36 o                         
 -14  -4   6       1132.59       1184.85        37.06 o                         
 -12  -4   6        603.04        617.92        25.33 o                         
 -10  -4   6        309.04        269.33        14.11 o                         
  -8  -4   6        800.21        736.37        17.30 o                         
  -6  -4   6        945.51        910.44        18.71 o                         
  -4  -4   6        563.30        594.79        13.75 o                         
  -2  -4   6       2637.29       2524.64        24.80 o                         
   0  -4   6       4193.13       4007.73        41.59 o                         
   2  -4   6       1823.88       1731.69        21.40 o                         
   4  -4   6        100.60         74.77         5.61 o                         
   6  -4   6        307.87        328.76        15.42 o                         
   8  -4   6        673.24        622.99        19.35 o                         
  10  -4   6        653.80        712.62        26.06 o                         
  12  -4   6        157.58        172.59        20.43 o                         
  14  -4   6         11.30          4.66        29.72 o                         
 -17  -3   6         41.52          9.77        33.41 o                         
 -15  -3   6        125.70        177.37        28.52 o                         
 -13  -3   6        474.01        462.05        20.92 o                         
 -11  -3   6        748.79        685.84        21.90 o                         
  -9  -3   6        376.78        389.20        13.24 o                         
  -7  -3   6       1400.70       1256.68        17.00 o                         
  -5  -3   6        103.47        106.54         6.47 o                         
  -3  -3   6       1867.77       1960.61        23.08 o                         
  -1  -3   6       1226.49       1034.98        13.40 o                         
   1  -3   6       8785.60       8812.80        80.89 o                         
   3  -3   6        437.23        408.41        11.52 o                         
   5  -3   6        250.12        220.49         8.05 o                         
   7  -3   6         31.62         22.34         8.68 o                         
   9  -3   6       2235.33       2232.27        32.24 o                         
  11  -3   6        877.52        894.54        26.78 o                         
  13  -3   6        239.41        202.93        22.93 o                         
  15  -3   6         57.15         22.46        32.02 o                         
 -16  -2   6        122.40         87.49        23.41 o                         
 -14  -2   6        269.15        279.12        19.47 o                         
 -12  -2   6       1258.40       1247.11        38.12 o                         
 -10  -2   6        828.28        756.26        18.12 o                         
  -8  -2   6       2111.21       2205.64        24.25 o                         
  -6  -2   6       4003.55       4014.50        41.09 o                         
  -4  -2   6        273.73        239.82         8.48 o                         
  -2  -2   6      14703.35      15731.82       140.77 o                         
   0  -2   6       1337.20       1219.22        14.90 o                         
   2  -2   6       1765.61       1683.09        19.78 o                         
   4  -2   6        539.65        497.88        10.29 o                         
   6  -2   6         24.44         35.67         6.30 o                         
   8  -2   6        115.31        133.27         9.21 o                         
  10  -2   6        974.18        870.49        22.06 o                         
  12  -2   6        161.79        176.52        18.42 o                         
  14  -2   6         88.34         56.26        26.54 o                         
 -17  -1   6        198.54        163.65        52.15 o                         
 -15  -1   6        233.36        213.48        23.44 o                         
 -13  -1   6        644.34        651.16        25.54 o                         
 -11  -1   6        288.93        329.21        16.18 o                         
  -9  -1   6       1295.29       1317.02        18.93 o                         
  -7  -1   6       4634.32       4493.08        41.99 o                         
  -5  -1   6       3119.22       2944.30        29.80 o                         
  -3  -1   6       2870.49       2928.73        29.41 o                         
  -1  -1   6       8304.48       9395.26        86.30 o                         
   1  -1   6        920.64        931.17        15.34 o                         
   3  -1   6       2053.57       2148.20        23.98 o                         
   5  -1   6       4135.62       4053.68        41.72 o                         
   7  -1   6       1966.37       1931.05        27.76 o                         
   9  -1   6          9.05         15.46         8.91 o                         
  11  -1   6         83.04         73.78        12.38 o                         
  13  -1   6         91.44        102.54        20.78 o                         
  15  -1   6         57.93        107.48        61.56 o                         
 -16   0   6        153.14        113.92        23.72 o                         
 -14   0   6        227.05        195.54        17.75 o                         
 -12   0   6        357.47        291.17        13.82 o                         
 -10   0   6        231.74        274.59        12.05 o                         
  -8   0   6       1908.12       2039.56        23.48 o                         
  -6   0   6       1621.78       1600.58        18.53 o                         
  -4   0   6       1169.70       1259.78        14.96 o                         
  -2   0   6       1297.08       1076.62        14.41 o                         
   0   0   6       1010.36        836.71        12.07 o                         
   2   0   6         13.79         21.79         3.93 o                         
   4   0   6      11310.16      11491.50       108.81 o                         
   6   0   6       5134.05       5059.38        48.76 o                         
   8   0   6        109.42        116.25         7.83 o                         
  10   0   6          2.56         14.83         9.69 o                         
  12   0   6        104.66        126.50        17.93 o                         
  14   0   6          0.94        -28.04        28.04 o                         
 -17   1   6        191.57        173.44        34.91 o                         
 -15   1   6        194.95        190.50        20.06 o                         
 -13   1   6        747.82        750.60        27.84 o                         
 -11   1   6        313.74        323.66        14.14 o                         
  -9   1   6       1273.73       1270.99        20.20 o                         
  -7   1   6       4213.21       4035.32        39.75 o                         
  -5   1   6       3143.21       2977.91        34.93 o                         
  -3   1   6       2618.43       2597.75        32.31 o                         
  -1   1   6       8813.92      10087.26        95.20 o                         
   1   1   6        729.91        722.25        10.60 o                         
   3   1   6       2272.36       2403.54        24.02 o                         
   5   1   6       4003.85       3969.97        37.43 o                         
   7   1   6       2018.88       1972.30        22.28 o                         
   9   1   6          6.82         28.96         9.77 o                         
  11   1   6        113.06        129.72        13.48 o                         
  13   1   6        114.23        133.39        22.06 o                         
  15   1   6         54.97         46.43        41.84 o                         
 -16   2   6        105.29        112.74        42.80 o                         
 -14   2   6        321.81        348.84        20.07 o                         
 -12   2   6       1343.02       1314.37        28.71 o                         
 -10   2   6        929.35        870.12        20.25 o                         
  -8   2   6       1997.54       2113.59        25.56 o                         
  -6   2   6       3667.54       3687.65        38.57 o                         
  -4   2   6        288.94        233.90         7.88 o                         
  -2   2   6      15337.31      16321.43       139.72 o                         
   0   2   6       1497.54       1428.46        14.92 o                         
   2   2   6       1566.55       1478.95        15.83 o                         
   4   2   6        543.66        511.00        10.24 o                         
   6   2   6         42.07         42.24         6.10 o                         
   8   2   6         66.17         90.73         9.42 o                         
  10   2   6        968.45        877.74        25.24 o                         
  12   2   6        190.63        234.71        17.65 o                         
  14   2   6         87.28        108.49        27.45 o                         
 -17   3   6         43.26         63.01        36.95 o                         
 -15   3   6        140.41        132.12        32.91 o                         
 -13   3   6        441.52        497.17        29.41 o                         
 -11   3   6        740.44        652.42        21.14 o                         
  -9   3   6        492.06        499.90        15.57 o                         
  -7   3   6       1323.87       1227.27        18.03 o                         
  -5   3   6         52.05         57.32         5.77 o                         
  -3   3   6       1923.02       2080.72        22.55 o                         
  -1   3   6       1222.32       1054.12        15.18 o                         
   1   3   6       8603.04       8643.05        72.89 o                         
   3   3   6        473.58        456.53         9.96 o                         
   5   3   6        224.68        210.07         8.53 o                         
   7   3   6         36.77         46.76         7.61 o                         
   9   3   6       2124.03       2085.67        34.49 o                         
  11   3   6        941.60        964.54        29.16 o                         
  13   3   6        247.42        201.83        32.64 o                         
  15   3   6         56.68        -38.02        38.02 o                         
 -16   4   6         20.35         18.82        31.76 o                         
 -14   4   6       1088.66       1243.86        47.14 o                         
 -12   4   6        545.35        641.71        32.98 o                         
 -10   4   6        275.53        256.85        12.90 o                         
  -8   4   6        887.76        837.45        19.14 o                         
  -6   4   6       1112.34       1117.48        17.08 o                         
  -4   4   6        588.35        621.75        14.07 o                         
  -2   4   6       2473.79       2393.75        27.56 o                         
   0   4   6       4082.19       3895.38        47.06 o                         
   2   4   6       1880.99       1774.21        21.63 o                         
   4   4   6        105.09         62.86         6.37 o                         
   6   4   6        355.95        347.52        15.20 o                         
   8   4   6        670.84        597.85        21.75 o                         
  10   4   6        695.23        743.07        30.53 o                         
  12   4   6        148.58        134.46        52.09 o                         
  14   4   6         10.42        -16.41        41.59 o                         
 -15   5   6        240.81        259.81        34.45 o                         
 -13   5   6         78.03         75.75        21.96 o                         
 -11   5   6        441.32        529.12        25.16 o                         
  -9   5   6        224.24        188.24        11.59 o                         
  -7   5   6       1681.55       1563.68        23.14 o                         
  -5   5   6       3008.37       3087.88        37.51 o                         
  -3   5   6       2348.29       2180.01        26.68 o                         
  -1   5   6        936.26        858.56        17.71 o                         
   1   5   6        910.22        941.14        15.65 o                         
   3   5   6       1056.70       1008.09        17.32 o                         
   5   5   6       1267.94       1266.10        26.70 o                         
   7   5   6        422.69        415.38        16.23 o                         
   9   5   6        138.34        180.01        18.20 o                         
  11   5   6        113.85        126.04        27.55 o                         
  13   5   6        279.05        382.58        37.89 o                         
 -14   6   6         17.99         27.32        31.08 o                         
 -12   6   6        178.73        189.76        26.35 o                         
 -10   6   6        219.92        209.68        15.35 o                         
  -8   6   6        713.97        724.32        23.95 o                         
  -6   6   6        598.59        628.03        19.82 o                         
  -4   6   6        630.61        643.05        20.60 o                         
  -2   6   6       1988.35       1863.98        33.18 o                         
   0   6   6         57.20         58.28         9.71 o                         
   2   6   6         48.11         30.32         8.55 o                         
   4   6   6       2507.78       2427.55        38.40 o                         
   6   6   6       2721.43       2808.64        48.03 o                         
   8   6   6        136.72        105.29        18.30 o                         
  10   6   6         22.65         -5.85        25.34 o                         
  12   6   6         18.31         34.24        33.87 o                         
 -13   7   6         54.88         20.40        34.43 o                         
 -11   7   6        253.00        232.13        32.79 o                         
  -9   7   6        228.26        224.63        21.06 o                         
  -7   7   6       1831.88       1868.84        37.69 o                         
  -5   7   6         81.22         89.34        14.08 o                         
  -3   7   6       2146.32       2084.89        53.51 o                         
  -1   7   6        595.65        598.02        21.84 o                         
   1   7   6         63.40         36.17        12.35 o                         
   3   7   6        111.77        154.14        12.01 o                         
   5   7   6       2101.93       2359.23        49.86 o                         
   7   7   6        298.39        280.24        28.23 o                         
   9   7   6         90.18         82.26        30.45 o                         
  11   7   6         37.43         12.67        43.23 o                         
 -12   8   6        219.80        175.79        37.82 o                         
 -10   8   6        160.90        195.91        31.00 o                         
  -8   8   6        384.77        458.73        34.58 o                         
  -6   8   6        495.08        573.77        25.96 o                         
  -4   8   6        523.45        544.56        29.54 o                         
  -2   8   6        814.54        831.53        31.30 o                         
   0   8   6        148.66        121.54        17.89 o                         
   2   8   6        293.82        262.48        21.06 o                         
   4   8   6        546.58        576.34        29.67 o                         
   6   8   6         59.01        159.38        58.25 o                         
   8   8   6        302.85        308.34        53.12 o                         
  10   8   6         62.28         69.09        37.57 o                         
 -11   9   6        185.21        249.69        43.45 o                         
  -9   9   6         61.83         32.67        26.66 o                         
  -7   9   6        184.05        216.47        24.00 o                         
  -5   9   6         19.26         34.58        20.82 o                         
  -3   9   6        252.57        294.26        24.28 o                         
  -1   9   6        388.83        440.85        29.39 o                         
   1   9   6        829.63        835.24        35.30 o                         
   3   9   6         53.86         33.81        29.55 o                         
   5   9   6          3.92          3.33        23.56 o                         
   7   9   6         11.66         25.56        34.70 o                         
   9   9   6        240.04        352.87        42.38 o                         
  -8  10   6         75.92         96.55        33.52 o                         
  -6  10   6         53.14        106.20        28.80 o                         
  -4  10   6          5.93         10.24        26.01 o                         
  -2  10   6        244.00        217.00        28.54 o                         
   0  10   6        442.53        584.32        40.41 o                         
   2  10   6        289.62        256.99        37.87 o                         
   4  10   6        136.56         69.82        78.30 o                         
   6  10   6         75.17         99.93        29.23 o                         
  -5  11   6         30.46         51.83        34.71 o                         
  -3  11   6        133.22        144.07        31.69 o                         
  -1  11   6        245.90        283.19        33.91 o                         
   1  11   6         85.99        103.28        36.04 o                         
   3  11   6         81.64         61.42        28.59 o                         
  -3 -11   7         11.34        -31.06        31.06 o                         
  -1 -11   7        193.91        199.03        27.55 o                         
   1 -11   7        105.34        118.28        28.63 o                         
  -8 -10   7        150.40        131.97        49.03 o                         
  -6 -10   7         89.64         49.63        30.50 o                         
  -4 -10   7         63.95         45.59        23.18 o                         
  -2 -10   7         58.88         62.54        21.76 o                         
   0 -10   7        772.46        933.11        38.17 o                         
   2 -10   7        233.25        228.25        24.86 o                         
   4 -10   7         55.72         10.56        24.91 o                         
   6 -10   7         15.29        -29.81        29.81 o                         
  -9  -9   7        191.83        159.66        27.97 o                         
  -7  -9   7        214.82        224.44        29.94 o                         
  -5  -9   7         81.54         66.82        21.86 o                         
  -3  -9   7         35.60         58.40        19.29 o                         
  -1  -9   7        441.88        449.04        26.37 o                         
   1  -9   7        713.03        781.02        33.25 o                         
   3  -9   7         57.56         33.83        19.34 o                         
   5  -9   7         56.27         62.71        21.00 o                         
   7  -9   7        200.03        170.24        48.96 o                         
 -12  -8   7        194.98        164.62        32.17 o                         
 -10  -8   7        179.75        149.81        26.54 o                         
  -8  -8   7        135.24         91.40        23.69 o                         
  -6  -8   7        328.30        355.63        23.18 o                         
  -4  -8   7        209.38        186.55        15.53 o                         
  -2  -8   7        641.97        641.82        28.23 o                         
   0  -8   7         72.56         62.50        17.30 o                         
   2  -8   7        349.46        350.82        30.01 o                         
   4  -8   7        283.00        304.61        17.98 o                         
   6  -8   7        270.30        296.14        17.00 o                         
   8  -8   7        133.78        144.61        23.40 o                         
  10  -8   7         76.79         -7.49        28.15 o                         
 -13  -7   7        111.69        104.54        31.62 o                         
 -11  -7   7         69.59         66.80        25.26 o                         
  -9  -7   7         33.27         -0.07        16.81 o                         
  -7  -7   7        585.55        635.82        30.79 o                         
  -5  -7   7       1013.35       1004.74        24.36 o                         
  -3  -7   7       1853.10       1769.86        29.10 o                         
  -1  -7   7         93.86         86.00        12.35 o                         
   1  -7   7        100.70        103.81        11.97 o                         
   3  -7   7        408.78        423.95        23.35 o                         
   5  -7   7       1363.73       1548.50        28.20 o                         
   7  -7   7        788.70        879.44        42.37 o                         
   9  -7   7         55.91         11.27        19.13 o                         
  11  -7   7          7.94        -27.33        27.33 o                         
 -14  -6   7        203.56        201.39        40.08 o                         
 -12  -6   7         20.87         -3.95        20.45 o                         
 -10  -6   7        567.48        584.56        25.28 o                         
  -8  -6   7        509.38        534.31        20.27 o                         
  -6  -6   7       1410.67       1351.77        33.39 o                         
  -4  -6   7        571.32        659.09        22.36 o                         
  -2  -6   7       1610.54       1527.60        29.17 o                         
   0  -6   7        169.59        138.75        10.36 o                         
   2  -6   7        155.49        150.71        10.23 o                         
   4  -6   7         86.62         81.95        10.68 o                         
   6  -6   7       1502.83       1420.97        26.92 o                         
   8  -6   7        504.94        465.08        19.97 o                         
  10  -6   7         88.08         73.39        21.66 o                         
  12  -6   7         24.95        -18.59        28.08 o                         
 -15  -5   7         64.42         26.38        30.35 o                         
 -13  -5   7        472.56        550.68        31.83 o                         
 -11  -5   7        861.13        864.41        25.63 o                         
  -9  -5   7        137.14        139.31        12.55 o                         
  -7  -5   7       1469.04       1454.11        28.63 o                         
  -5  -5   7       1739.57       1754.86        32.13 o                         
  -3  -5   7        444.89        386.53        15.12 o                         
  -1  -5   7        572.61        626.26        16.02 o                         
   1  -5   7        878.04        831.91        15.66 o                         
   3  -5   7        205.32        173.97         9.83 o                         
   5  -5   7       1358.65       1247.70        20.30 o                         
   7  -5   7        607.12        641.68        22.32 o                         
   9  -5   7        447.04        442.12        23.63 o                         
  11  -5   7         58.14         54.45        21.09 o                         
  13  -5   7        203.11        276.58        34.30 o                         
 -16  -4   7         92.20         60.35        36.24 o                         
 -14  -4   7        174.11        224.26        23.42 o                         
 -12  -4   7       1215.46       1206.76        31.28 o                         
 -10  -4   7        459.21        499.51        24.22 o                         
  -8  -4   7        678.50        671.94        18.24 o                         
  -6  -4   7        405.19        445.07        16.26 o                         
  -4  -4   7        191.67        173.87         8.49 o                         
  -2  -4   7        537.32        571.07        11.74 o                         
   0  -4   7       5475.81       5041.54        48.96 o                         
   2  -4   7       1939.71       1923.69        23.99 o                         
   4  -4   7        124.02        125.55         7.91 o                         
   6  -4   7         19.57         21.80         8.38 o                         
   8  -4   7         33.73         35.92        11.77 o                         
  10  -4   7       1050.70       1124.11        32.38 o                         
  12  -4   7        321.26        339.14        23.45 o                         
  14  -4   7        236.05        260.19        38.14 o                         
 -15  -3   7        129.12        141.20        27.74 o                         
 -13  -3   7        419.04        348.10        25.50 o                         
 -11  -3   7        609.69        630.37        21.58 o                         
  -9  -3   7        658.86        610.97        17.47 o                         
  -7  -3   7        314.22        257.99        11.12 o                         
  -5  -3   7        217.80        224.84         9.02 o                         
  -3  -3   7        541.30        615.14        12.93 o                         
  -1  -3   7       5759.81       5725.70        54.62 o                         
   1  -3   7       5005.67       4616.87        44.94 o                         
   3  -3   7       1234.88       1164.48        15.68 o                         
   5  -3   7        301.18        304.64        12.26 o                         
   7  -3   7        149.43        139.46        10.74 o                         
   9  -3   7        290.13        287.36        13.80 o                         
  11  -3   7        499.30        470.48        22.36 o                         
  13  -3   7        156.34        166.73        24.89 o                         
 -16  -2   7        254.49        280.09        42.11 o                         
 -14  -2   7        641.17        606.70        29.13 o                         
 -12  -2   7        630.09        619.84        23.76 o                         
 -10  -2   7        839.40        785.80        18.69 o                         
  -8  -2   7       1390.06       1300.39        18.13 o                         
  -6  -2   7       2070.13       2047.00        23.51 o                         
  -4  -2   7        238.28        174.26         6.96 o                         
  -2  -2   7       6117.76       6496.35        63.38 o                         
   0  -2   7       1375.71       1312.30        16.50 o                         
   2  -2   7       3627.53       3413.64        35.83 o                         
   4  -2   7        738.55        755.72        12.99 o                         
   6  -2   7        800.58        769.88        15.45 o                         
   8  -2   7        191.45        174.95        10.71 o                         
  10  -2   7        160.89        175.74        13.05 o                         
  12  -2   7        616.94        689.46        39.59 o                         
  14  -2   7        132.69        132.46        31.69 o                         
 -17  -1   7        287.32        210.26        32.64 o                         
 -15  -1   7         11.09         27.27        20.20 o                         
 -13  -1   7        793.14        789.13        27.10 o                         
 -11  -1   7        441.32        414.09        21.12 o                         
  -9  -1   7        214.01        191.37         8.99 o                         
  -7  -1   7       1920.37       1964.37        21.96 o                         
  -5  -1   7       3031.44       3011.02        30.81 o                         
  -3  -1   7       2417.13       2441.25        24.37 o                         
  -1  -1   7       2562.35       2885.85        28.07 o                         
   1  -1   7        199.37        237.30         8.98 o                         
   3  -1   7        181.32        175.77         7.12 o                         
   5  -1   7       1828.15       1812.00        21.00 o                         
   7  -1   7       1902.82       1884.49        24.69 o                         
   9  -1   7        180.93        173.85        10.81 o                         
  11  -1   7         43.39         45.91        13.67 o                         
  13  -1   7        464.21        573.22        44.29 o                         
  15  -1   7         42.73         15.81        34.94 o                         
 -16   0   7        126.60         93.50        27.15 o                         
 -14   0   7         48.82         66.30        19.37 o                         
 -12   0   7       1066.83       1028.67        25.64 o                         
 -10   0   7         14.75         21.30         8.78 o                         
  -8   0   7        260.89        309.77        11.16 o                         
  -6   0   7       7001.21       7115.82        63.60 o                         
  -4   0   7       5676.65       5914.98        57.88 o                         
  -2   0   7        764.79        826.63        12.60 o                         
   0   0   7          2.38         36.10         5.13 o                         
   2   0   7       1037.12       1031.53        14.15 o                         
   4   0   7       4075.04       4060.49        42.02 o                         
   6   0   7       3638.86       3441.38        38.76 o                         
   8   0   7        156.85        153.85        12.19 o                         
  10   0   7         73.34         51.84        11.47 o                         
  12   0   7          2.34         12.57        22.00 o                         
  14   0   7         17.98         21.22        36.72 o                         
 -17   1   7        255.97        224.09        43.55 o                         
 -15   1   7          2.76         41.49        31.66 o                         
 -13   1   7        902.81        967.55        32.71 o                         
 -11   1   7        513.26        503.12        20.07 o                         
  -9   1   7        272.95        263.18        10.89 o                         
  -7   1   7       1736.36       1744.59        19.83 o                         
  -5   1   7       2989.20       2915.65        34.89 o                         
  -3   1   7       2813.79       2925.96        42.25 o                         
  -1   1   7       2242.18       2460.73        27.86 o                         
   1   1   7        179.34        224.26         8.97 o                         
   3   1   7        265.99        270.68         9.42 o                         
   5   1   7       1750.23       1739.69        20.84 o                         
   7   1   7       1828.86       1852.06        23.21 o                         
   9   1   7        160.91        165.04        12.05 o                         
  11   1   7         42.85         28.63        16.04 o                         
  13   1   7        522.42        551.74        32.15 o                         
  15   1   7         39.85        -38.44        38.44 o                         
 -16   2   7        210.56        267.18        34.19 o                         
 -14   2   7        641.43        617.02        31.30 o                         
 -12   2   7        777.54        802.39        26.99 o                         
 -10   2   7        860.46        779.92        19.24 o                         
  -8   2   7       1358.96       1281.62        20.84 o                         
  -6   2   7       1828.82       1800.91        22.72 o                         
  -4   2   7        264.45        214.27         8.89 o                         
  -2   2   7       5977.93       6340.37        56.56 o                         
   0   2   7       1500.84       1495.47        17.17 o                         
   2   2   7       3588.23       3433.04        30.57 o                         
   4   2   7        730.86        750.78        12.99 o                         
   6   2   7        722.79        693.57        13.36 o                         
   8   2   7        187.33        156.41        11.28 o                         
  10   2   7        150.60        155.38        14.84 o                         
  12   2   7        680.83        752.42        33.46 o                         
  14   2   7        153.50        160.07        48.37 o                         
 -15   3   7        119.85        180.89        30.13 o                         
 -13   3   7        443.77        386.05        25.41 o                         
 -11   3   7        652.64        680.87        23.03 o                         
  -9   3   7        635.80        588.15        19.03 o                         
  -7   3   7        304.05        267.29        11.59 o                         
  -5   3   7        293.53        336.18        11.11 o                         
  -3   3   7        424.26        520.94        10.04 o                         
  -1   3   7       6146.23       6202.21        57.96 o                         
   1   3   7       4969.64       4548.00        41.86 o                         
   3   3   7       1258.61       1217.76        16.16 o                         
   5   3   7        312.43        324.68        12.30 o                         
   7   3   7        183.38        158.53         9.98 o                         
   9   3   7        206.33        225.43        20.18 o                         
  11   3   7        536.29        456.12        51.49 o                         
  13   3   7        146.66        198.94        56.55 o                         
 -16   4   7        123.32        108.31        35.29 o                         
 -14   4   7        127.94        156.15        27.68 o                         
 -12   4   7       1147.39       1205.39        41.09 o                         
 -10   4   7        413.39        480.21        21.61 o                         
  -8   4   7        750.05        776.93        20.41 o                         
  -6   4   7        393.12        412.91        12.88 o                         
  -4   4   7        136.60        138.82         7.93 o                         
  -2   4   7        530.27        573.39        18.13 o                         
   0   4   7       5523.88       5164.96        54.31 o                         
   2   4   7       1796.52       1784.98        22.26 o                         
   4   4   7        169.14        187.60        11.88 o                         
   6   4   7          5.38         11.12         8.20 o                         
   8   4   7         35.70         46.33        11.17 o                         
  10   4   7       1058.10       1095.98        35.08 o                         
  12   4   7        287.95        299.57        45.67 o                         
  14   4   7        196.90        156.14        62.95 o                         
 -15   5   7         66.38         72.32        36.22 o                         
 -13   5   7        444.00        544.77        32.92 o                         
 -11   5   7        783.85        788.71        33.88 o                         
  -9   5   7        186.45        180.21        16.07 o                         
  -7   5   7       1478.97       1448.07        24.29 o                         
  -5   5   7       1870.80       1912.85        29.80 o                         
  -3   5   7        442.61        442.03        18.48 o                         
  -1   5   7        532.69        581.96        16.83 o                         
   1   5   7        840.56        798.87        16.33 o                         
   3   5   7        300.86        299.74        12.68 o                         
   5   5   7       1335.56       1280.59        22.79 o                         
   7   5   7        694.20        704.90        24.62 o                         
   9   5   7        469.29        469.57        24.52 o                         
  11   5   7         47.86         40.16        28.69 o                         
  13   5   7        187.80        265.36        63.98 o                         
 -14   6   7        211.15        175.79        37.51 o                         
 -12   6   7         20.61        -13.32        25.62 o                         
 -10   6   7        486.77        509.21        27.86 o                         
  -8   6   7        611.73        622.10        21.16 o                         
  -6   6   7       1404.73       1388.96        26.87 o                         
  -4   6   7        689.72        770.96        21.43 o                         
  -2   6   7       1462.15       1375.63        26.13 o                         
   0   6   7        174.86        174.12        12.10 o                         
   2   6   7        103.89        105.21         9.67 o                         
   4   6   7        120.58        136.90        10.76 o                         
   6   6   7       1474.48       1474.79        40.90 o                         
   8   6   7        565.84        539.56        31.16 o                         
  10   6   7         64.20         39.42        44.72 o                         
  12   6   7         18.97        -30.57        33.90 o                         
 -13   7   7        141.29         88.31        38.01 o                         
 -11   7   7         76.93         86.51        33.07 o                         
  -9   7   7         14.43         13.14        27.18 o                         
  -7   7   7        597.05        645.05        27.39 o                         
  -5   7   7        998.66        998.62        26.32 o                         
  -3   7   7       1728.73       1690.56        36.54 o                         
  -1   7   7        136.45        149.80        14.31 o                         
   1   7   7        138.02        117.31        13.83 o                         
   3   7   7        340.35        340.29        15.67 o                         
   5   7   7       1308.11       1502.00        55.86 o                         
   7   7   7        817.02        956.33        39.44 o                         
   9   7   7         35.20         46.99        29.82 o                         
  11   7   7          3.41        -20.38        35.90 o                         
 -12   8   7        226.49        240.74        40.33 o                         
 -10   8   7        204.95        214.78        42.15 o                         
  -8   8   7         92.72         68.38        21.87 o                         
  -6   8   7        317.94        360.21        23.19 o                         
  -4   8   7        181.22        182.97        18.00 o                         
  -2   8   7        709.68        751.95        31.72 o                         
   0   8   7        114.66         98.00        16.11 o                         
   2   8   7        352.13        385.58        36.88 o                         
   4   8   7        314.98        377.79        23.35 o                         
   6   8   7        276.04        335.56        33.18 o                         
   8   8   7        100.36         48.18        46.73 o                         
  10   8   7         82.14         42.01        39.32 o                         
  -9   9   7        177.38        136.52        28.76 o                         
  -7   9   7        174.15        178.76        27.64 o                         
  -5   9   7         56.42         43.01        23.78 o                         
  -3   9   7         53.06         33.90        22.26 o                         
  -1   9   7        442.82        464.90        29.31 o                         
   1   9   7        726.88        798.18        39.14 o                         
   3   9   7         56.86         24.46        23.71 o                         
   5   9   7         49.72         44.07        26.31 o                         
   7   9   7        176.17        199.12        39.33 o                         
  -8  10   7        173.07        238.38        38.74 o                         
  -6  10   7         67.94         57.96        30.39 o                         
  -4  10   7         86.70         69.62        29.11 o                         
  -2  10   7         61.11         59.64        26.65 o                         
   0  10   7        770.89        880.06        54.60 o                         
   2  10   7        219.61        189.48        45.08 o                         
   4  10   7         77.10         99.25        32.59 o                         
   6  10   7          8.23        -53.82        80.39 o                         
  -3  11   7          3.61        -30.79        30.88 o                         
  -1  11   7        182.81        237.96        37.68 o                         
   1  11   7         97.98        127.93        45.27 o                         
  -6 -10   8         96.53        121.24        35.67 o                         
  -4 -10   8        121.99        126.44        32.02 o                         
  -2 -10   8        139.46        113.43        23.04 o                         
   0 -10   8        365.99        416.34        24.87 o                         
   2 -10   8        350.03        302.60        26.14 o                         
   4 -10   8          9.70         54.20        26.61 o                         
  -9  -9   8        337.11        335.44        31.44 o                         
  -7  -9   8        141.95        160.79        28.75 o                         
  -5  -9   8         42.17         16.95        24.76 o                         
  -3  -9   8          9.30          8.53        20.24 o                         
  -1  -9   8        491.52        492.88        27.60 o                         
   1  -9   8        536.57        608.50        30.57 o                         
   3  -9   8        259.55        253.11        22.16 o                         
   5  -9   8         23.83         22.20        21.87 o                         
   7  -9   8         79.80         52.34        34.42 o                         
 -12  -8   8        312.12        280.93        32.72 o                         
 -10  -8   8        572.33        556.40        33.00 o                         
  -8  -8   8         42.76          3.42        27.82 o                         
  -6  -8   8        270.12        253.14        19.81 o                         
  -4  -8   8        265.34        253.90        20.08 o                         
  -2  -8   8        235.35        200.78        19.42 o                         
   0  -8   8         24.91         21.03        16.02 o                         
   2  -8   8        334.36        380.41        26.99 o                         
   4  -8   8        238.26        232.36        20.43 o                         
   6  -8   8        383.51        414.01        32.83 o                         
   8  -8   8         63.44          6.93        24.34 o                         
 -13  -7   8         39.14         56.58        30.35 o                         
 -11  -7   8         88.96         57.42        25.02 o                         
  -9  -7   8         16.75         12.27        17.86 o                         
  -7  -7   8          4.31         -2.19        28.16 o                         
  -5  -7   8       1543.10       1570.18        55.32 o                         
  -3  -7   8        807.11        859.52        26.87 o                         
  -1  -7   8        107.90         94.36        14.15 o                         
   1  -7   8        481.65        590.12        29.31 o                         
   3  -7   8        185.37        184.45        14.99 o                         
   5  -7   8        412.59        449.89        31.00 o                         
   7  -7   8        571.12        504.23        39.83 o                         
   9  -7   8         19.96         -7.38        23.78 o                         
  11  -7   8         49.57        -15.06        39.58 o                         
 -14  -6   8        145.96        165.37        30.12 o                         
 -12  -6   8        276.70        305.61        23.53 o                         
 -10  -6   8         32.10         37.27        17.48 o                         
  -8  -6   8         35.96         32.58        15.84 o                         
  -6  -6   8       2173.93       2017.14        49.92 o                         
  -4  -6   8       2943.62       2985.81        41.41 o                         
  -2  -6   8        343.52        372.14        23.15 o                         
   0  -6   8         48.68         44.25        11.71 o                         
   2  -6   8        169.36        181.98        12.23 o                         
   4  -6   8        351.89        393.83        17.11 o                         
   6  -6   8        715.48        727.70        26.82 o                         
   8  -6   8        218.51        253.58        21.48 o                         
  10  -6   8         96.73         96.09        25.35 o                         
  12  -6   8         33.55          2.67        34.78 o                         
 -15  -5   8         51.38        126.97        43.67 o                         
 -13  -5   8        273.43        289.22        28.64 o                         
 -11  -5   8        429.14        433.52        22.81 o                         
  -9  -5   8        189.35        184.34        14.27 o                         
  -7  -5   8        496.96        510.67        22.78 o                         
  -5  -5   8       1642.66       1614.65        37.27 o                         
  -3  -5   8       1014.49        982.95        22.95 o                         
  -1  -5   8        841.13        930.14        19.86 o                         
   1  -5   8        128.03        126.87         9.18 o                         
   3  -5   8       1358.58       1308.66        22.63 o                         
   5  -5   8        256.42        226.42        11.37 o                         
   7  -5   8        890.19        906.04        25.95 o                         
   9  -5   8        126.70        151.87        18.73 o                         
  11  -5   8         51.28         67.48        25.56 o                         
  13  -5   8         15.82         24.73        32.70 o                         
 -16  -4   8        210.81        169.80        41.65 o                         
 -14  -4   8         73.93         51.21        28.57 o                         
 -12  -4   8         12.82         18.96        15.67 o                         
 -10  -4   8       2008.37       2055.30        35.23 o                         
  -8  -4   8       1217.57       1205.26        24.49 o                         
  -6  -4   8        149.31        133.15        13.46 o                         
  -4  -4   8        157.91        141.43        10.21 o                         
  -2  -4   8        927.56        910.11        15.04 o                         
   0  -4   8       1264.72       1166.78        17.61 o                         
   2  -4   8       3107.18       2973.85        33.92 o                         
   4  -4   8        108.63         92.40         9.46 o                         
   6  -4   8          5.97          8.43         8.69 o                         
   8  -4   8        648.60        594.52        24.28 o                         
  10  -4   8        164.67        189.20        19.48 o                         
  12  -4   8        109.83         97.73        25.19 o                         
 -15  -3   8         15.35         17.61        23.27 o                         
 -13  -3   8        188.00        168.10        17.76 o                         
 -11  -3   8        783.32        831.04        24.82 o                         
  -9  -3   8       3502.88       3546.48        44.59 o                         
  -7  -3   8        558.04        537.51        16.69 o                         
  -5  -3   8         82.78         85.22         7.40 o                         
  -3  -3   8        586.25        647.73        14.73 o                         
  -1  -3   8       3417.90       3347.97        36.42 o                         
   1  -3   8       8742.87       8245.73        80.55 o                         
   3  -3   8        673.37        650.10        14.24 o                         
   5  -3   8         63.44         51.36         8.37 o                         
   7  -3   8        514.34        514.48        19.73 o                         
   9  -3   8        163.90        146.90        13.89 o                         
  11  -3   8        347.52        326.23        23.81 o                         
  13  -3   8        278.91        323.59        33.93 o                         
 -16  -2   8        164.19        175.88        34.03 o                         
 -14  -2   8        215.14        214.64        18.53 o                         
 -12  -2   8        752.40        803.03        30.40 o                         
 -10  -2   8        892.91        932.99        22.06 o                         
  -8  -2   8        948.37        963.39        18.02 o                         
  -6  -2   8       1917.01       1888.21        23.00 o                         
  -4  -2   8         70.35         78.81         6.39 o                         
  -2  -2   8       1244.14       1363.85        16.96 o                         
   0  -2   8       5276.05       5315.60        53.60 o                         
   2  -2   8       1976.28       1810.23        23.77 o                         
   4  -2   8        439.27        458.83        12.52 o                         
   6  -2   8       1443.99       1425.01        22.98 o                         
   8  -2   8       1107.91       1009.95        22.79 o                         
  10  -2   8        207.60        217.23        15.43 o                         
  12  -2   8        428.30        450.83        27.44 o                         
  14  -2   8         38.78         66.09        29.15 o                         
 -17  -1   8        395.50        434.96        37.57 o                         
 -15  -1   8        416.97        446.44        38.72 o                         
 -13  -1   8        287.92        303.66        18.81 o                         
 -11  -1   8       1313.96       1258.00        25.38 o                         
  -9  -1   8         11.20          6.99         8.27 o                         
  -7  -1   8        769.18        854.89        14.38 o                         
  -5  -1   8       5974.72       6166.67        61.12 o                         
  -3  -1   8       1305.81       1332.42        17.48 o                         
  -1  -1   8        370.00        481.62        10.62 o                         
   1  -1   8        722.59        757.94        12.96 o                         
   3  -1   8       1614.08       1485.69        20.19 o                         
   5  -1   8        362.56        338.94        11.64 o                         
   7  -1   8       1182.07       1178.78        20.47 o                         
   9  -1   8        650.23        665.92        20.98 o                         
  11  -1   8        208.65        198.82        18.02 o                         
  13  -1   8         69.56         86.65        34.56 o                         
 -16   0   8        262.03        272.82        32.52 o                         
 -14   0   8         93.23        133.33        18.96 o                         
 -12   0   8        182.77        180.12        14.47 o                         
 -10   0   8          1.31          1.70         8.94 o                         
  -8   0   8          5.26         10.15         7.34 o                         
  -6   0   8        891.44        848.12        13.35 o                         
  -4   0   8      18709.39      19112.69       164.02 o                         
  -2   0   8       6426.44       7138.15        73.18 o                         
   0   0   8       1806.47       1809.84        21.90 o                         
   2   0   8         59.29         52.87         5.88 o                         
   4   0   8       6233.36       6292.86        60.13 o                         
   6   0   8        899.70        765.13        15.68 o                         
   8   0   8        913.91        893.59        20.57 o                         
  10   0   8         76.49         61.59        14.48 o                         
  12   0   8         30.29         31.96        21.20 o                         
  14   0   8         21.99        -10.17        35.69 o                         
 -17   1   8        377.99        362.56        33.99 o                         
 -15   1   8        345.12        374.15        56.45 o                         
 -13   1   8        259.87        265.14        18.91 o                         
 -11   1   8       1474.13       1408.65        29.49 o                         
  -9   1   8         18.65         14.65         7.95 o                         
  -7   1   8        632.20        702.41        16.14 o                         
  -5   1   8       6104.50       6208.56        64.83 o                         
  -3   1   8       1290.89       1325.68        17.60 o                         
  -1   1   8        463.41        557.82        12.46 o                         
   1   1   8        887.55        925.37        14.27 o                         
   3   1   8       1717.57       1590.00        19.22 o                         
   5   1   8        423.32        384.04        12.12 o                         
   7   1   8       1108.56       1109.78        19.78 o                         
   9   1   8        547.91        604.55        24.32 o                         
  11   1   8        259.25        254.82        20.71 o                         
  13   1   8         90.21        104.55        28.50 o                         
 -16   2   8        138.28        158.58        32.21 o                         
 -14   2   8        163.94        161.83        25.89 o                         
 -12   2   8        805.00        867.08        26.50 o                         
 -10   2   8        986.02        974.99        25.34 o                         
  -8   2   8        948.35        923.77        20.29 o                         
  -6   2   8       1706.43       1627.21        22.14 o                         
  -4   2   8        134.44        133.39         6.92 o                         
  -2   2   8        995.36       1107.87        15.14 o                         
   0   2   8       5343.87       5429.89        49.62 o                         
   2   2   8       2085.96       1959.89        20.95 o                         
   4   2   8        564.96        567.37        13.01 o                         
   6   2   8       1283.20       1255.90        19.83 o                         
   8   2   8       1006.30        953.75        23.20 o                         
  10   2   8        194.96        240.22        16.81 o                         
  12   2   8        463.19        483.00        26.16 o                         
  14   2   8         36.20         14.42        38.25 o                         
 -15   3   8         10.23         22.73        28.41 o                         
 -13   3   8        216.12        171.09        25.21 o                         
 -11   3   8        790.06        881.38        30.74 o                         
  -9   3   8       3487.15       3566.32        48.44 o                         
  -7   3   8        497.09        501.50        17.21 o                         
  -5   3   8         46.61         58.81         7.06 o                         
  -3   3   8        664.38        709.13        13.28 o                         
  -1   3   8       3375.30       3268.14        33.29 o                         
   1   3   8       8706.89       8277.49        70.97 o                         
   3   3   8        736.72        710.04        15.58 o                         
   5   3   8         56.14         49.93         8.46 o                         
   7   3   8        534.29        555.61        18.90 o                         
   9   3   8        204.23        232.02        16.53 o                         
  11   3   8        325.97        326.89        33.05 o                         
  13   3   8        282.96        279.54        49.41 o                         
 -16   4   8        246.21        261.95        38.55 o                         
 -14   4   8         93.87        141.51        29.38 o                         
 -12   4   8         17.43        -11.29        21.62 o                         
 -10   4   8       1896.15       1952.86        39.32 o                         
  -8   4   8       1322.07       1383.47        26.91 o                         
  -6   4   8        221.91        230.87        11.85 o                         
  -4   4   8        190.14        201.73        12.42 o                         
  -2   4   8        925.11        953.69        19.13 o                         
   0   4   8       1274.79       1178.90        15.59 o                         
   2   4   8       2931.88       2870.29        30.64 o                         
   4   4   8        144.45        145.32         9.11 o                         
   6   4   8          6.56         13.72         9.70 o                         
   8   4   8        750.92        746.86        24.10 o                         
  10   4   8        163.02        168.04        18.13 o                         
  12   4   8         95.47        176.57        37.26 o                         
 -15   5   8         75.01         39.55        44.77 o                         
 -13   5   8        248.03        290.30        30.45 o                         
 -11   5   8        381.14        429.40        30.13 o                         
  -9   5   8        127.62         96.70        15.07 o                         
  -7   5   8        566.30        601.42        21.35 o                         
  -5   5   8       1671.97       1665.19        27.70 o                         
  -3   5   8        951.23        901.40        18.67 o                         
  -1   5   8        845.75        993.71        21.65 o                         
   1   5   8         88.92        110.98        13.95 o                         
   3   5   8       1210.89       1201.78        26.52 o                         
   5   5   8        287.99        289.05        21.21 o                         
   7   5   8        967.17        952.84        26.46 o                         
   9   5   8        136.10        158.74        18.10 o                         
  11   5   8         31.58         35.42        29.75 o                         
  13   5   8         11.60        -13.49        38.39 o                         
 -14   6   8        146.37        149.62        39.83 o                         
 -12   6   8        244.29        334.66        50.79 o                         
 -10   6   8         23.80         43.71        20.94 o                         
  -8   6   8         63.23         49.85        15.26 o                         
  -6   6   8       2158.62       2089.56        34.08 o                         
  -4   6   8       3064.26       3137.56        55.22 o                         
  -2   6   8        331.67        413.57        19.71 o                         
   0   6   8         73.36         76.45        12.23 o                         
   2   6   8        160.43        180.92        12.02 o                         
   4   6   8        322.62        342.57        16.03 o                         
   6   6   8        716.09        747.16        27.93 o                         
   8   6   8        236.85        283.55        22.79 o                         
  10   6   8         83.95         26.77        31.37 o                         
  12   6   8         23.86          0.38        39.68 o                         
 -13   7   8         29.69         -9.40        60.45 o                         
 -11   7   8        114.62        120.93        39.49 o                         
  -9   7   8         12.67         17.81        26.62 o                         
  -7   7   8         12.70          9.89        17.68 o                         
  -5   7   8       1551.59       1564.36        49.21 o                         
  -3   7   8        782.95        830.12        26.85 o                         
  -1   7   8         73.34         83.74        14.83 o                         
   1   7   8        561.26        592.73        24.58 o                         
   3   7   8        214.88        225.98        13.81 o                         
   5   7   8        376.35        453.45        42.78 o                         
   7   7   8        554.62        520.84        33.48 o                         
   9   7   8         14.84         11.26        33.42 o                         
  11   7   8         49.04         85.94        40.95 o                         
 -12   8   8        369.91        306.59        44.89 o                         
 -10   8   8        557.99        539.31        40.10 o                         
  -8   8   8         30.65         34.79        23.21 o                         
  -6   8   8        216.37        252.46        22.35 o                         
  -4   8   8        256.77        280.82        20.93 o                         
  -2   8   8        226.06        192.42        18.53 o                         
   0   8   8         27.37         -9.01        16.52 o                         
   2   8   8        327.92        321.93        19.81 o                         
   4   8   8        301.79        350.42        26.25 o                         
   6   8   8        337.47        447.38        40.99 o                         
   8   8   8         48.50         44.90        38.38 o                         
  -9   9   8        317.61        383.14        37.48 o                         
  -7   9   8        141.08        194.01        28.16 o                         
  -5   9   8         28.46         -6.98        24.25 o                         
  -3   9   8         16.59         18.98        22.77 o                         
  -1   9   8        489.74        507.06        32.24 o                         
   1   9   8        531.01        557.55        41.82 o                         
   3   9   8        273.57        227.71        28.33 o                         
   5   9   8         36.02         28.26        37.15 o                         
   7   9   8         59.62         15.89        42.17 o                         
  -6  10   8         90.22        115.30        29.90 o                         
  -4  10   8        133.15        153.48        28.84 o                         
  -2  10   8        148.46        208.85        30.08 o                         
   0  10   8        340.21        432.52        32.76 o                         
   2  10   8        353.78        298.10        78.73 o                         
   4  10   8          8.92         22.51        36.60 o                         
  -6 -10   9         13.92         18.18        38.92 o                         
  -4 -10   9          5.66         20.64        35.29 o                         
  -2 -10   9          6.13         14.17        30.40 o                         
   0 -10   9        189.60        174.04        26.16 o                         
   2 -10   9        429.83        391.88        28.73 o                         
  -9  -9   9        629.06        698.87        44.53 o                         
  -7  -9   9         36.14        -26.50        32.82 o                         
  -5  -9   9         31.42         -0.91        28.83 o                         
  -3  -9   9         52.89         75.08        26.85 o                         
  -1  -9   9        163.82        150.89        24.68 o                         
   1  -9   9        387.90        357.80        28.99 o                         
   3  -9   9        371.84        343.00        26.29 o                         
   5  -9   9          2.12         17.62        37.52 o                         
 -10  -8   9        422.31        355.03        40.03 o                         
  -8  -8   9         26.10         24.78        26.55 o                         
  -6  -8   9        159.41        162.04        28.59 o                         
  -4  -8   9        343.92        358.47        24.49 o                         
  -2  -8   9        409.73        413.21        24.83 o                         
   0  -8   9        656.73        581.79        40.41 o                         
   2  -8   9        561.27        640.57        45.27 o                         
   4  -8   9        145.95        157.00        27.11 o                         
   6  -8   9        121.05        174.70        35.62 o                         
   8  -8   9        190.88         93.05        40.21 o                         
 -13  -7   9         93.43        117.63        30.82 o                         
 -11  -7   9        142.70        106.58        27.28 o                         
  -9  -7   9         76.88         91.17        28.62 o                         
  -7  -7   9         33.42         -1.01        35.47 o                         
  -5  -7   9       1637.85       1733.18        63.38 o                         
  -3  -7   9        703.19        758.12        32.03 o                         
  -1  -7   9        332.96        304.72        19.90 o                         
   1  -7   9        147.53        105.62        19.81 o                         
   3  -7   9        164.92        182.12        16.70 o                         
   5  -7   9        320.63        294.18        24.24 o                         
   7  -7   9        165.74        131.53        27.47 o                         
   9  -7   9         79.17         43.16        35.31 o                         
 -14  -6   9        377.41        444.37        41.06 o                         
 -12  -6   9          3.40        -22.82        22.82 o                         
 -10  -6   9        125.78        138.54        18.91 o                         
  -8  -6   9         35.88         10.95        17.43 o                         
  -6  -6   9        658.66        559.00        35.89 o                         
  -4  -6   9       2159.49       2157.89        43.51 o                         
  -2  -6   9        825.91        801.06        24.52 o                         
   0  -6   9        672.91        679.94        25.76 o                         
   2  -6   9       1177.26       1130.81        27.34 o                         
   4  -6   9        488.85        465.03        22.30 o                         
   6  -6   9        308.71        301.60        26.22 o                         
   8  -6   9        191.20        164.38        26.13 o                         
  10  -6   9        217.67        195.39        42.28 o                         
 -15  -5   9        284.72        237.90        33.89 o                         
 -13  -5   9        186.84        180.83        23.72 o                         
 -11  -5   9        214.44        196.57        19.08 o                         
  -9  -5   9        972.96        984.53        35.34 o                         
  -7  -5   9        101.88         95.65        14.96 o                         
  -5  -5   9        112.57        103.69        17.27 o                         
  -3  -5   9        844.86        819.09        25.53 o                         
  -1  -5   9        234.97        235.63        15.46 o                         
   1  -5   9        212.92        187.24        11.31 o                         
   3  -5   9       1985.42       1948.39        30.70 o                         
   5  -5   9        115.44        109.52        13.80 o                         
   7  -5   9        434.75        423.20        23.73 o                         
   9  -5   9        380.79        376.48        24.70 o                         
  11  -5   9        126.66        113.94        32.64 o                         
 -14  -4   9         16.77          2.30        23.65 o                         
 -12  -4   9        451.02        486.50        35.87 o                         
 -10  -4   9        493.33        446.42        21.96 o                         
  -8  -4   9       3283.77       3167.62        44.61 o                         
  -6  -4   9         32.92         29.44        14.01 o                         
  -4  -4   9        183.18        156.51        13.46 o                         
  -2  -4   9        225.77        200.70        13.20 o                         
   0  -4   9       3237.25       3124.02        45.05 o                         
   2  -4   9        535.02        513.86        16.97 o                         
   4  -4   9       1127.80       1100.78        25.33 o                         
   6  -4   9        237.28        201.92        12.79 o                         
   8  -4   9        474.87        485.73        25.56 o                         
  10  -4   9          9.57          5.79        22.90 o                         
  12  -4   9         29.69         24.83        34.21 o                         
 -15  -3   9         93.38         64.66        26.07 o                         
 -13  -3   9         12.83         -8.58        18.01 o                         
 -11  -3   9       1476.04       1487.91        34.15 o                         
  -9  -3   9       1115.51       1086.88        24.39 o                         
  -7  -3   9        851.41        851.48        20.74 o                         
  -5  -3   9        179.45        193.89        11.95 o                         
  -3  -3   9        191.60        178.19         9.48 o                         
  -1  -3   9       2225.70       2123.66        27.13 o                         
   1  -3   9       2871.31       2711.12        37.73 o                         
   3  -3   9        215.93        209.86        13.67 o                         
   5  -3   9        148.30        141.40        10.59 o                         
   7  -3   9        199.16        209.06        12.77 o                         
   9  -3   9         44.71         61.21        14.50 o                         
  11  -3   9         88.45         95.80        21.00 o                         
  13  -3   9         17.30         -4.97        30.18 o                         
 -16  -2   9         76.52        103.46        34.80 o                         
 -14  -2   9         54.69        103.31        30.17 o                         
 -12  -2   9        508.27        500.60        23.43 o                         
 -10  -2   9       1832.19       1927.63        31.12 o                         
  -8  -2   9        388.00        420.74        18.82 o                         
  -6  -2   9        167.65        167.58         8.40 o                         
  -4  -2   9       1293.08       1337.26        22.72 o                         
  -2  -2   9        531.52        445.90        13.06 o                         
   0  -2   9        674.51        600.16        14.80 o                         
   2  -2   9       1483.91       1406.26        20.11 o                         
   4  -2   9       2424.84       2374.54        31.16 o                         
   6  -2   9         27.23         34.40        10.56 o                         
   8  -2   9        824.11        834.14        23.26 o                         
  10  -2   9        242.27        246.08        17.17 o                         
  12  -2   9         84.47         89.38        26.09 o                         
 -15  -1   9        496.51        476.86        27.98 o                         
 -13  -1   9        361.21        407.92        24.51 o                         
 -11  -1   9        139.65        146.41        13.88 o                         
  -9  -1   9        611.69        610.84        19.86 o                         
  -7  -1   9       2005.59       2076.47        28.00 o                         
  -5  -1   9       3853.68       3661.78        43.79 o                         
  -3  -1   9       3907.82       4139.28        39.54 o                         
  -1  -1   9        595.18        597.47        12.55 o                         
   1  -1   9        150.08        162.11         8.64 o                         
   3  -1   9       1544.64       1518.75        21.67 o                         
   5  -1   9       1901.76       1817.93        27.76 o                         
   7  -1   9        819.46        807.20        19.53 o                         
   9  -1   9        309.67        302.27        15.23 o                         
  11  -1   9        131.01        133.63        20.38 o                         
  13  -1   9        116.23        115.65        33.90 o                         
 -16   0   9        681.72        603.39        82.00 o                         
 -14   0   9        174.90        190.58        20.47 o                         
 -12   0   9        110.67        130.92        14.56 o                         
 -10   0   9        652.87        622.17        19.34 o                         
  -8   0   9        613.17        666.89        18.78 o                         
  -6   0   9         14.14         32.73         6.61 o                         
  -4   0   9       3895.89       3721.70        36.20 o                         
  -2   0   9        661.13        763.29        13.61 o                         
   0   0   9         27.24         19.12         5.69 o                         
   2   0   9        484.14        497.20        12.91 o                         
   4   0   9       2687.67       2509.42        28.91 o                         
   6   0   9        174.59        159.03         9.44 o                         
   8   0   9        812.93        841.17        22.73 o                         
  10   0   9        146.94        170.41        16.29 o                         
  12   0   9        136.90        122.92        25.44 o                         
  14   0   9          2.99         -3.69        34.95 o                         
 -15   1   9        477.99        458.16        33.67 o                         
 -13   1   9        343.30        361.90        21.81 o                         
 -11   1   9        188.62        181.46        14.52 o                         
  -9   1   9        702.56        676.97        24.17 o                         
  -7   1   9       1764.24       1837.19        38.91 o                         
  -5   1   9       3693.24       3453.55        44.41 o                         
  -3   1   9       3915.91       4185.23        48.02 o                         
  -1   1   9        507.12        497.03        13.20 o                         
   1   1   9        147.67        142.72         7.31 o                         
   3   1   9       1484.75       1454.22        20.47 o                         
   5   1   9       2064.40       1928.52        25.22 o                         
   7   1   9        744.60        739.42        19.25 o                         
   9   1   9        286.06        259.63        15.44 o                         
  11   1   9        128.92        172.12        23.23 o                         
  13   1   9        133.21        199.94        34.03 o                         
 -16   2   9         67.82         61.97        43.52 o                         
 -14   2   9         37.13         40.40        24.15 o                         
 -12   2   9        590.30        618.66        28.98 o                         
 -10   2   9       1913.68       2048.71        37.56 o                         
  -8   2   9        402.79        385.13        18.46 o                         
  -6   2   9        144.24        138.65         9.38 o                         
  -4   2   9       1359.86       1388.89        23.45 o                         
  -2   2   9        511.16        426.39        12.77 o                         
   0   2   9        702.50        613.03        12.97 o                         
   2   2   9       1533.78       1461.10        17.71 o                         
   4   2   9       2664.23       2604.91        30.15 o                         
   6   2   9         33.88         36.02         9.60 o                         
   8   2   9        740.41        798.31        37.00 o                         
  10   2   9        233.71        279.57        22.22 o                         
  12   2   9        112.55        135.16        25.96 o                         
 -15   3   9         70.55         27.85        30.62 o                         
 -13   3   9          2.97          4.84        23.27 o                         
 -11   3   9       1534.52       1597.01        36.03 o                         
  -9   3   9        995.99       1049.17        32.47 o                         
  -7   3   9        929.66        927.84        22.66 o                         
  -5   3   9        129.52        144.62         9.26 o                         
  -3   3   9        159.33        159.52         7.73 o                         
  -1   3   9       2167.91       2110.01        23.51 o                         
   1   3   9       2897.50       2794.22        30.52 o                         
   3   3   9        237.41        266.81        14.73 o                         
   5   3   9         93.99         95.93        10.58 o                         
   7   3   9        163.60        171.31        11.20 o                         
   9   3   9         35.82         40.91        16.38 o                         
  11   3   9         95.67        127.92        26.48 o                         
  13   3   9         21.39        -28.14        44.70 o                         
 -14   4   9         31.06         -7.07        29.19 o                         
 -12   4   9        402.12        454.71        28.46 o                         
 -10   4   9        441.22        450.37        23.47 o                         
  -8   4   9       3342.52       3258.05        63.39 o                         
  -6   4   9         60.60         67.58         9.70 o                         
  -4   4   9        244.77        227.77        10.53 o                         
  -2   4   9        265.44        240.08        15.38 o                         
   0   4   9       3152.22       3090.97        34.23 o                         
   2   4   9        594.48        573.46        15.15 o                         
   4   4   9       1096.85       1061.73        21.28 o                         
   6   4   9        173.07        155.46        13.19 o                         
   8   4   9        529.75        554.67        23.99 o                         
  10   4   9         19.71          8.23        18.59 o                         
  12   4   9         25.06        -18.30        33.57 o                         
 -15   5   9        332.47        355.13        42.08 o                         
 -13   5   9        157.16        216.44        44.43 o                         
 -11   5   9        157.62        141.93        21.62 o                         
  -9   5   9        968.82        955.06        32.00 o                         
  -7   5   9        155.84        192.16        15.05 o                         
  -5   5   9        115.40        124.45        12.27 o                         
  -3   5   9        944.86        936.90        21.66 o                         
  -1   5   9        230.14        268.95        16.00 o                         
   1   5   9        272.50        254.16        19.54 o                         
   3   5   9       1835.23       1810.71        31.23 o                         
   5   5   9        107.75        103.97        11.57 o                         
   7   5   9        470.95        519.90        27.04 o                         
   9   5   9        426.02        437.11        25.16 o                         
  11   5   9         97.89        102.14        37.67 o                         
 -14   6   9        366.98        439.61        45.54 o                         
 -12   6   9          6.06         13.18        38.64 o                         
 -10   6   9         96.92         87.12        24.67 o                         
  -8   6   9         32.82         14.61        17.78 o                         
  -6   6   9        599.51        560.44        26.43 o                         
  -4   6   9       2178.63       2183.34        42.01 o                         
  -2   6   9        811.05        789.48        24.67 o                         
   0   6   9        751.40        756.00        23.77 o                         
   2   6   9       1073.27       1071.92        26.05 o                         
   4   6   9        507.45        534.06        25.31 o                         
   6   6   9        333.70        318.64        19.84 o                         
   8   6   9        216.42        208.18        23.65 o                         
  10   6   9        235.45        244.88        36.69 o                         
 -13   7   9        105.72         98.59        45.00 o                         
 -11   7   9        169.54        206.11        35.31 o                         
  -9   7   9         64.64         60.15        29.76 o                         
  -7   7   9         39.02          9.28        19.08 o                         
  -5   7   9       1650.40       1607.36        44.74 o                         
  -3   7   9        659.11        657.32        29.45 o                         
  -1   7   9        333.96        314.15        18.18 o                         
   1   7   9        144.03        118.89        15.21 o                         
   3   7   9        188.86        229.30        21.47 o                         
   5   7   9        377.07        372.56        23.16 o                         
   7   7   9        155.89        118.90        26.84 o                         
   9   7   9         56.43         -6.97        36.92 o                         
 -10   8   9        485.99        472.51        39.93 o                         
  -8   8   9         23.24         38.62        24.52 o                         
  -6   8   9        142.69        184.42        22.05 o                         
  -4   8   9        294.51        299.19        23.95 o                         
  -2   8   9        463.10        476.97        25.25 o                         
   0   8   9        568.25        461.22        24.93 o                         
   2   8   9        657.02        724.04        31.15 o                         
   4   8   9        166.62        130.51        29.39 o                         
   6   8   9        101.56        113.91        32.49 o                         
   8   8   9        159.53        184.86        43.64 o                         
  -9   9   9        646.07        678.37        54.97 o                         
  -7   9   9         39.93         54.30        30.05 o                         
  -5   9   9         19.08          0.34        26.99 o                         
  -3   9   9         67.52         92.70        27.30 o                         
  -1   9   9        122.81        154.25        23.16 o                         
   1   9   9        421.61        482.53        54.10 o                         
   3   9   9        394.15          9.74        80.54 o                         
   5   9   9          4.51        -25.07        41.68 o                         
  -6  10   9         16.34        -30.66        33.23 o                         
  -4  10   9         12.14          0.09        28.28 o                         
  -2  10   9          3.29         35.23        27.25 o                         
   0  10   9        196.53        238.61        36.96 o                         
   2  10   9        417.97        351.47        80.17 o                         
  -4 -10  10         19.53         43.40        37.04 o                         
  -2 -10  10        154.80        155.19        34.83 o                         
   0 -10  10        209.74        168.17        31.48 o                         
  -7  -9  10        184.59         88.84        37.26 o                         
  -5  -9  10          3.37         15.87        43.04 o                         
  -3  -9  10        169.77        146.55        32.79 o                         
  -1  -9  10         14.72         14.96        24.78 o                         
   1  -9  10        205.33        211.06        30.75 o                         
   3  -9  10        123.63         94.86        32.35 o                         
   5  -9  10         77.60         27.66        40.45 o                         
 -10  -8  10         71.42         -6.64        31.13 o                         
  -8  -8  10         81.62         75.88        38.39 o                         
  -6  -8  10        111.48         72.14        35.60 o                         
  -4  -8  10        166.51        181.58        30.30 o                         
  -2  -8  10        456.90        487.31        28.83 o                         
   0  -8  10         31.41         43.97        22.13 o                         
   2  -8  10        349.01        329.35        41.08 o                         
   4  -8  10        452.64        443.18        39.61 o                         
   6  -8  10         41.41         30.02        39.93 o                         
 -11  -7  10         44.44        -20.22        29.71 o                         
  -9  -7  10         26.60         29.41        24.33 o                         
  -7  -7  10         31.65         23.87        29.34 o                         
  -5  -7  10       1003.45       1183.33        48.08 o                         
  -3  -7  10        244.28        218.05        18.75 o                         
  -1  -7  10        811.31        849.44        31.70 o                         
   1  -7  10         88.65         61.49        18.26 o                         
   3  -7  10        393.55        396.82        24.37 o                         
   5  -7  10        160.66        151.32        26.82 o                         
   7  -7  10         36.75        -14.37        32.28 o                         
   9  -7  10        251.41        213.19        37.67 o                         
 -12  -6  10        345.27        294.94        28.67 o                         
 -10  -6  10         86.87         59.08        20.92 o                         
  -8  -6  10         61.46         71.58        20.62 o                         
  -6  -6  10        364.91        332.74        22.59 o                         
  -4  -6  10        991.87       1029.31        37.84 o                         
  -2  -6  10       1082.81       1127.61        28.73 o                         
   0  -6  10        392.96        375.67        20.82 o                         
   2  -6  10        278.25        205.71        23.98 o                         
   4  -6  10        422.18        373.41        21.89 o                         
   6  -6  10         64.37         47.53        23.46 o                         
   8  -6  10        169.18        103.23        27.74 o                         
  10  -6  10        151.04         95.56        35.58 o                         
 -13  -5  10         67.77         62.85        32.26 o                         
 -11  -5  10        243.74        236.37        21.49 o                         
  -9  -5  10        550.45        492.69        32.20 o                         
  -7  -5  10       1094.42       1045.68        32.02 o                         
  -5  -5  10        298.47        270.43        18.47 o                         
  -3  -5  10        794.93        808.01        21.14 o                         
  -1  -5  10       1215.67       1236.29        38.21 o                         
   1  -5  10       1003.27       1028.70        25.26 o                         
   3  -5  10       1544.19       1574.14        45.41 o                         
   5  -5  10        170.08        129.32        15.54 o                         
   7  -5  10        341.24        351.66        22.00 o                         
   9  -5  10        214.95        135.09        27.74 o                         
  11  -5  10        142.66        161.73        36.53 o                         
 -14  -4  10         33.13         11.78        25.62 o                         
 -12  -4  10          6.71        -15.28        18.90 o                         
 -10  -4  10        656.22        672.49        26.91 o                         
  -8  -4  10       1741.02       1804.15        38.67 o                         
  -6  -4  10        644.52        638.83        26.23 o                         
  -4  -4  10        263.85        220.68        14.71 o                         
  -2  -4  10        681.27        623.63        25.88 o                         
   0  -4  10        430.43        418.91        18.11 o                         
   2  -4  10       1617.08       1565.23        28.60 o                         
   4  -4  10        244.70        226.68        14.45 o                         
   6  -4  10        594.80        555.49        27.60 o                         
   8  -4  10        306.21        277.35        20.54 o                         
  10  -4  10         17.56          8.46        27.06 o                         
  12  -4  10          7.64        -25.08        36.73 o                         
 -15  -3  10         18.28         88.46        72.64 o                         
 -13  -3  10          9.53         22.48        19.16 o                         
 -11  -3  10        179.27        184.56        16.35 o                         
  -9  -3  10       2480.28       2551.39        37.86 o                         
  -7  -3  10       1830.80       1889.34        36.16 o                         
  -5  -3  10        216.00        179.52        11.95 o                         
  -3  -3  10        180.26        188.25        11.52 o                         
  -1  -3  10       1530.00       1420.57        28.20 o                         
   1  -3  10        701.98        710.20        21.50 o                         
   3  -3  10       1823.00       1807.64        33.05 o                         
   5  -3  10        924.18        933.31        23.54 o                         
   7  -3  10         35.49         47.46        14.10 o                         
   9  -3  10         23.26         12.23        20.73 o                         
  11  -3  10          0.99         -4.85        26.91 o                         
 -16  -2  10         86.77         -3.01        33.90 o                         
 -14  -2  10         83.82         66.96        31.92 o                         
 -12  -2  10        294.38        278.27        18.19 o                         
 -10  -2  10        109.08        142.79        13.99 o                         
  -8  -2  10       1282.97       1243.67        27.48 o                         
  -6  -2  10        924.19       1015.08        22.85 o                         
  -4  -2  10        177.76        201.42        16.93 o                         
  -2  -2  10       1310.52       1217.39        18.39 o                         
   0  -2  10       2292.13       2172.07        27.90 o                         
   2  -2  10        268.76        240.26        15.88 o                         
   4  -2  10       5481.83       5413.16        62.68 o                         
   6  -2  10         16.89         27.55        11.45 o                         
   8  -2  10        463.72        526.44        24.87 o                         
  10  -2  10         47.84         75.31        23.86 o                         
  12  -2  10         96.25         79.82        32.23 o                         
 -15  -1  10        359.35        354.88        28.89 o                         
 -13  -1  10        268.65        286.94        20.30 o                         
 -11  -1  10        401.42        371.79        19.61 o                         
  -9  -1  10        788.58        808.79        21.60 o                         
  -7  -1  10       6942.48       7279.25        91.49 o                         
  -5  -1  10        743.27        674.60        17.03 o                         
  -3  -1  10       3730.81       3774.89        40.85 o                         
  -1  -1  10        977.59        944.74        17.14 o                         
   1  -1  10        832.25        825.25        18.80 o                         
   3  -1  10        119.20        107.80         8.65 o                         
   5  -1  10       1546.56       1526.77        30.30 o                         
   7  -1  10       1088.05       1163.22        31.26 o                         
   9  -1  10        477.93        448.85        27.20 o                         
  11  -1  10        170.85        168.59        25.85 o                         
  13  -1  10        123.54        166.70        37.02 o                         
 -16   0  10        491.57        559.24        53.25 o                         
 -14   0  10       1077.29       1148.55        38.36 o                         
 -12   0  10        351.91        383.51        21.39 o                         
 -10   0  10         54.41         60.93        12.45 o                         
  -8   0  10        292.20        337.18        16.88 o                         
  -6   0  10        121.26        131.08        10.48 o                         
  -4   0  10       5951.83       6190.72        88.87 o                         
  -2   0  10       1394.13       1481.25        20.30 o                         
   0   0  10        122.84        118.35         7.85 o                         
   2   0  10        558.17        575.95        19.96 o                         
   4   0  10        422.87        449.31        15.55 o                         
   6   0  10        179.92        168.04        12.09 o                         
   8   0  10        415.37        380.91        19.05 o                         
  10   0  10        363.85        502.21        27.93 o                         
  12   0  10         43.58         91.86        28.28 o                         
 -15   1  10        363.69        347.46        26.40 o                         
 -13   1  10        263.47        308.71        22.72 o                         
 -11   1  10        454.53        444.40        21.11 o                         
  -9   1  10        698.13        696.41        25.87 o                         
  -7   1  10       7388.51       7598.11       116.72 o                         
  -5   1  10        589.61        506.50        15.95 o                         
  -3   1  10       3582.22       3579.11        55.29 o                         
  -1   1  10        832.27        758.71        16.16 o                         
   1   1  10        910.88        910.90        17.37 o                         
   3   1  10        170.29        151.19        10.71 o                         
   5   1  10       1649.78       1678.01        26.71 o                         
   7   1  10        974.14        998.91        24.51 o                         
   9   1  10        442.53        422.63        20.00 o                         
  11   1  10        158.64        161.83        23.95 o                         
  13   1  10        132.28        126.06        34.89 o                         
 -16   2  10         61.72         43.39        74.34 o                         
 -14   2  10         56.37         15.95        26.60 o                         
 -12   2  10        289.94        276.37        21.62 o                         
 -10   2  10         76.15         88.67        16.09 o                         
  -8   2  10       1321.24       1283.97        31.46 o                         
  -6   2  10       1020.62       1050.30        27.33 o                         
  -4   2  10        115.81        111.09        11.91 o                         
  -2   2  10       1157.14       1056.75        28.16 o                         
   0   2  10       2158.88       2041.88        25.08 o                         
   2   2  10        385.80        355.00        13.05 o                         
   4   2  10       5515.41       5472.49        57.13 o                         
   6   2  10         24.48         37.58        11.51 o                         
   8   2  10        401.33        448.09        25.52 o                         
  10   2  10         39.57         36.74        21.16 o                         
  12   2  10        102.16         25.79        62.08 o                         
 -15   3  10         16.89         16.01        36.40 o                         
 -13   3  10          2.64         -8.84        28.75 o                         
 -11   3  10        193.07        213.73        18.42 o                         
  -9   3  10       2652.53       2809.01        47.74 o                         
  -7   3  10       1637.24       1695.76        30.46 o                         
  -5   3  10        277.76        257.87        19.65 o                         
  -3   3  10        202.98        218.59        16.42 o                         
  -1   3  10       1447.63       1398.70        22.28 o                         
   1   3  10        773.35        761.83        17.17 o                         
   3   3  10       1880.74       1908.03        26.05 o                         
   5   3  10        889.85        937.50        22.42 o                         
   7   3  10         13.81         28.55        14.11 o                         
   9   3  10         10.54         -2.88        19.01 o                         
  11   3  10          0.11        -25.07        25.07 o                         
 -14   4  10         50.75         11.82        32.37 o                         
 -12   4  10          0.52        -23.36        23.36 o                         
 -10   4  10        701.81        741.25        29.37 o                         
  -8   4  10       1630.85       1704.44        40.08 o                         
  -6   4  10        511.71        564.57        29.82 o                         
  -4   4  10        323.30        309.79        15.78 o                         
  -2   4  10        773.53        715.73        18.15 o                         
   0   4  10        523.06        546.97        17.14 o                         
   2   4  10       1560.30       1515.88        25.29 o                         
   4   4  10        185.46        192.92        12.60 o                         
   6   4  10        586.18        586.92        23.41 o                         
   8   4  10        358.55        368.24        31.23 o                         
  10   4  10         21.61          4.70        26.00 o                         
  12   4  10          9.62        -28.64        36.02 o                         
 -13   5  10         74.35         23.97       117.99 o                         
 -11   5  10        248.03        208.59        23.61 o                         
  -9   5  10        458.22        428.44        22.94 o                         
  -7   5  10       1160.77       1107.87        51.75 o                         
  -5   5  10        209.32        204.54        15.81 o                         
  -3   5  10        824.24        907.28        23.28 o                         
  -1   5  10       1366.12       1424.98        34.04 o                         
   1   5  10       1022.52       1081.73        29.05 o                         
   3   5  10       1345.68       1363.44        30.51 o                         
   5   5  10        173.59        161.89        12.74 o                         
   7   5  10        369.99        429.06        24.17 o                         
   9   5  10        259.78        266.61        30.40 o                         
  11   5  10        145.50        135.03        38.04 o                         
 -12   6  10        336.85        367.75        42.03 o                         
 -10   6  10         68.97         31.27        32.02 o                         
  -8   6  10         90.80         96.14        32.36 o                         
  -6   6  10        398.91        450.71        36.81 o                         
  -4   6  10        911.36        904.59        28.88 o                         
  -2   6  10       1170.11       1214.86        37.25 o                         
   0   6  10        348.61        364.82        25.50 o                         
   2   6  10        260.48        219.73        22.16 o                         
   4   6  10        386.49        369.98        17.96 o                         
   6   6  10         81.98         73.20        18.25 o                         
   8   6  10        152.87        137.67        26.88 o                         
  10   6  10        180.80        146.49        39.14 o                         
 -11   7  10         31.86         29.11        39.45 o                         
  -9   7  10         42.52         -1.25        37.80 o                         
  -7   7  10         52.46         51.21        21.26 o                         
  -5   7  10       1036.62       1147.28        34.73 o                         
  -3   7  10        225.14        249.98        18.85 o                         
  -1   7  10        767.72        721.61        30.88 o                         
   1   7  10         78.43         70.12        20.91 o                         
   3   7  10        398.45        436.96        40.06 o                         
   5   7  10        189.10        166.80        20.39 o                         
   7   7  10         32.36         -3.50        28.97 o                         
   9   7  10        225.22        230.18        41.74 o                         
 -10   8  10         96.63        106.08        46.43 o                         
  -8   8  10         92.11         92.04        28.34 o                         
  -6   8  10        127.20        153.45        24.03 o                         
  -4   8  10        159.34        149.71        23.48 o                         
  -2   8  10        389.87        400.94        23.08 o                         
   0   8  10         34.62         21.40        24.81 o                         
   2   8  10        372.19        447.95        29.47 o                         
   4   8  10        497.35        469.24        72.00 o                         
   6   8  10         30.46        -28.01        32.64 o                         
  -7   9  10        176.22        183.91        33.44 o                         
  -5   9  10         11.10         11.77        28.56 o                         
  -3   9  10        139.42         99.43        25.25 o                         
  -1   9  10         20.95         32.45        26.00 o                         
   1   9  10        212.50        221.41        31.88 o                         
   3   9  10        135.95        143.89        81.04 o                         
   5   9  10         78.68          6.79        52.00 o                         
  -4  10  10         15.49         -7.47        30.32 o                         
  -2  10  10        188.75        180.08        31.68 o                         
   0  10  10        183.36        183.41       105.70 o                         
  -7  -9  11         94.34         55.40        43.15 o                         
  -5  -9  11        216.08        248.62        42.08 o                         
  -3  -9  11        151.93         98.34        36.67 o                         
  -1  -9  11        244.40        245.51        36.51 o                         
   1  -9  11         49.20         -3.37        32.29 o                         
   3  -9  11        133.90        134.47        37.46 o                         
 -10  -8  11         46.18         22.42        33.88 o                         
  -8  -8  11        150.79        130.79        34.18 o                         
  -6  -8  11        355.17        290.88        56.92 o                         
  -4  -8  11         59.36         62.33        33.70 o                         
  -2  -8  11        991.82        984.09        51.13 o                         
   0  -8  11        165.91        143.18        25.57 o                         
   2  -8  11        153.65        126.41        27.59 o                         
   4  -8  11        200.22        196.14        36.88 o                         
   6  -8  11         15.73        -35.84        35.84 o                         
 -11  -7  11         65.12         39.65        31.48 o                         
  -9  -7  11         19.29         18.68        27.63 o                         
  -7  -7  11        100.40         82.82        34.27 o                         
  -5  -7  11        161.39        195.45        35.07 o                         
  -3  -7  11        849.64        851.21        58.06 o                         
  -1  -7  11        124.39        121.90        20.50 o                         
   1  -7  11        165.38        165.20        22.19 o                         
   3  -7  11         20.97         25.71        25.23 o                         
   5  -7  11         38.14         48.80        31.27 o                         
   7  -7  11          7.49         14.60        47.66 o                         
 -12  -6  11        276.35        265.85        33.36 o                         
 -10  -6  11          4.00          7.28        22.75 o                         
  -8  -6  11         22.26         47.96        22.01 o                         
  -6  -6  11         15.54         23.37        27.08 o                         
  -4  -6  11       1821.97       1948.35        50.39 o                         
  -2  -6  11        670.51        706.80        27.95 o                         
   0  -6  11        224.11        195.71        20.53 o                         
   2  -6  11        177.37        190.49        18.93 o                         
   4  -6  11         52.80         36.95        19.21 o                         
   6  -6  11         35.08         32.85        31.29 o                         
   8  -6  11        221.14        178.25        37.65 o                         
 -13  -5  11        106.91         58.14        29.83 o                         
 -11  -5  11         85.90        109.00        21.47 o                         
  -9  -5  11         28.62         -8.80        19.40 o                         
  -7  -5  11        576.43        525.73        28.55 o                         
  -5  -5  11       1819.40       1958.25        55.81 o                         
  -3  -5  11        511.45        514.24        33.46 o                         
  -1  -5  11        741.77        817.31        36.47 o                         
   1  -5  11        336.55        273.52        19.33 o                         
   3  -5  11        731.24        732.70        28.39 o                         
   5  -5  11        531.31        533.03        35.51 o                         
   7  -5  11        375.89        434.55        31.24 o                         
   9  -5  11         33.08         30.43        31.47 o                         
 -14  -4  11         16.39         37.74        28.67 o                         
 -12  -4  11         32.17         18.53        23.67 o                         
 -10  -4  11        520.20        591.33        30.01 o                         
  -8  -4  11        480.79        480.51        27.42 o                         
  -6  -4  11       1811.12       1727.82        43.21 o                         
  -4  -4  11        334.60        323.36        22.56 o                         
  -2  -4  11        367.91        301.25        25.00 o                         
   0  -4  11        572.09        608.48        24.35 o                         
   2  -4  11        542.01        584.04        25.83 o                         
   4  -4  11        437.78        381.17        22.30 o                         
   6  -4  11        482.20        569.00        31.34 o                         
   8  -4  11         15.44         18.94        21.71 o                         
  10  -4  11         56.09         31.24        29.07 o                         
 -15  -3  11         27.45         -8.07        29.71 o                         
 -13  -3  11         60.51         61.02        22.09 o                         
 -11  -3  11        380.78        397.99        22.04 o                         
  -9  -3  11       1515.48       1600.85        35.31 o                         
  -7  -3  11       3294.12       3363.51        61.74 o                         
  -5  -3  11        387.28        418.77        19.56 o                         
  -3  -3  11        217.41        178.14        12.98 o                         
  -1  -3  11        201.84        194.30        13.35 o                         
   1  -3  11       1235.74       1280.33        28.22 o                         
   3  -3  11        163.47        155.76        13.45 o                         
   5  -3  11       2493.58       2456.98        42.65 o                         
   7  -3  11        329.18        339.80        21.17 o                         
   9  -3  11         79.59         80.87        24.18 o                         
  11  -3  11          8.59         23.14        31.83 o                         
 -14  -2  11        105.01         83.33        23.17 o                         
 -12  -2  11         62.21         38.57        20.52 o                         
 -10  -2  11        948.19        985.42        31.09 o                         
  -8  -2  11       1817.63       1877.74        35.90 o                         
  -6  -2  11        257.62        264.86        15.09 o                         
  -4  -2  11        863.93        920.49        32.80 o                         
  -2  -2  11       1252.09       1097.28        24.40 o                         
   0  -2  11        561.49        544.19        21.92 o                         
   2  -2  11       1576.72       1596.56        30.79 o                         
   4  -2  11        181.02        193.71        16.49 o                         
   6  -2  11        471.85        486.31        24.59 o                         
   8  -2  11        379.88        386.99        26.99 o                         
  10  -2  11         82.00         27.51        26.99 o                         
  12  -2  11         81.56         21.38        44.41 o                         
 -15  -1  11        291.77        303.88        30.78 o                         
 -13  -1  11        466.13        447.16        25.52 o                         
 -11  -1  11        591.98        603.56        29.12 o                         
  -9  -1  11        501.67        426.33        18.63 o                         
  -7  -1  11        139.36        144.23        13.37 o                         
  -5  -1  11       1572.18       1699.51        29.33 o                         
  -3  -1  11       1114.34       1119.16        21.05 o                         
  -1  -1  11       1190.49       1168.43        23.36 o                         
   1  -1  11        970.56        919.81        20.47 o                         
   3  -1  11       3820.60       3852.95        53.69 o                         
   5  -1  11        558.96        588.06        23.81 o                         
   7  -1  11         50.78         27.52        15.29 o                         
   9  -1  11        147.72        140.55        21.30 o                         
  11  -1  11         54.92         41.19        41.00 o                         
 -16   0  11          2.69         35.26        36.53 o                         
 -14   0  11       1031.38       1188.94        74.62 o                         
 -12   0  11        662.11        642.06        39.49 o                         
 -10   0  11         86.42         77.12        13.21 o                         
  -8   0  11       1508.04       1562.35        36.96 o                         
  -6   0  11       5432.74       5651.46        77.77 o                         
  -4   0  11       1542.86       1556.28        26.18 o                         
  -2   0  11        985.67       1166.50        26.26 o                         
   0   0  11        918.17        897.24        20.02 o                         
   2   0  11       1292.96       1321.72        28.31 o                         
   4   0  11        293.54        252.82        14.47 o                         
   6   0  11        223.98        226.92        15.42 o                         
   8   0  11         74.14         60.50        17.41 o                         
  10   0  11        553.56        646.15        39.20 o                         
  12   0  11         78.58         73.27        39.39 o                         
 -15   1  11        265.03        280.40        29.54 o                         
 -13   1  11        433.53        441.42        27.50 o                         
 -11   1  11        556.42        594.45        35.09 o                         
  -9   1  11        584.97        524.71        26.86 o                         
  -7   1  11        144.76        142.53        13.74 o                         
  -5   1  11       1721.60       1878.16        31.18 o                         
  -3   1  11       1027.11       1077.60        28.48 o                         
  -1   1  11       1050.12       1030.23        22.83 o                         
   1   1  11       1030.29        985.32        22.12 o                         
   3   1  11       4177.69       4171.02        68.87 o                         
   5   1  11        459.38        458.29        23.43 o                         
   7   1  11         70.37         66.38        14.26 o                         
   9   1  11        137.47        115.98        17.53 o                         
  11   1  11         46.95         19.97        27.57 o                         
 -14   2  11         74.77         22.53        29.00 o                         
 -12   2  11         43.87         32.98        23.40 o                         
 -10   2  11        958.52       1008.50        59.83 o                         
  -8   2  11       1833.79       1915.86        36.76 o                         
  -6   2  11        366.47        400.56        18.79 o                         
  -4   2  11        795.70        771.36        21.25 o                         
  -2   2  11       1132.85       1063.80        20.23 o                         
   0   2  11        445.94        423.39        15.67 o                         
   2   2  11       1687.02       1682.65        26.26 o                         
   4   2  11        206.21        219.39        12.96 o                         
   6   2  11        399.87        425.01        19.18 o                         
   8   2  11        355.83        404.85        26.01 o                         
  10   2  11         63.07         51.82        25.41 o                         
  12   2  11         63.27         97.86        42.60 o                         
 -15   3  11         18.89         69.90        33.63 o                         
 -13   3  11         59.24         29.92        29.50 o                         
 -11   3  11        397.21        381.11        31.36 o                         
  -9   3  11       1433.26       1509.07        38.96 o                         
  -7   3  11       3440.42       3541.97        52.10 o                         
  -5   3  11        411.33        453.88        18.68 o                         
  -3   3  11        181.15        161.51        10.54 o                         
  -1   3  11        174.08        157.42        11.05 o                         
   1   3  11       1281.54       1336.87        23.04 o                         
   3   3  11        100.45        104.43        11.99 o                         
   5   3  11       2671.49       2734.03        39.28 o                         
   7   3  11        282.62        293.80        17.57 o                         
   9   3  11         79.51         74.26        22.27 o                         
  11   3  11         12.99        -37.88        40.81 o                         
 -14   4  11         28.15         10.79        36.07 o                         
 -12   4  11         48.07         46.28        25.56 o                         
 -10   4  11        533.73        515.06        25.17 o                         
  -8   4  11        404.32        365.63        25.09 o                         
  -6   4  11       1773.96       1724.98        42.82 o                         
  -4   4  11        374.50        412.84        16.60 o                         
  -2   4  11        414.64        401.93        17.16 o                         
   0   4  11        590.69        644.41        19.05 o                         
   2   4  11        442.95        478.88        18.50 o                         
   4   4  11        366.85        360.63        21.54 o                         
   6   4  11        535.11        605.53        28.47 o                         
   8   4  11         24.95        -14.97        22.71 o                         
  10   4  11         74.41         18.44        33.98 o                         
 -13   5  11        129.23         77.61        34.66 o                         
 -11   5  11         92.81         86.98        29.09 o                         
  -9   5  11          9.45        -14.10        25.43 o                         
  -7   5  11        493.94        485.10        31.13 o                         
  -5   5  11       1802.32       1853.83        40.53 o                         
  -3   5  11        635.12        678.92        26.77 o                         
  -1   5  11        788.66        913.49        24.76 o                         
   1   5  11        326.97        292.93        17.91 o                         
   3   5  11        669.45        649.73        28.49 o                         
   5   5  11        468.85        415.78        19.36 o                         
   7   5  11        412.00        469.41        25.85 o                         
   9   5  11         51.09          1.70        29.96 o                         
 -12   6  11        256.21        217.59        39.77 o                         
 -10   6  11         11.58        -15.69        46.76 o                         
  -8   6  11         15.36         12.00        29.05 o                         
  -6   6  11          3.41         16.42        18.98 o                         
  -4   6  11       1772.69       1900.67        40.34 o                         
  -2   6  11        778.55        795.41        47.26 o                         
   0   6  11        216.08        204.18        20.79 o                         
   2   6  11        208.08        202.75        24.56 o                         
   4   6  11         31.81         40.62        18.81 o                         
   6   6  11         22.14         13.23        23.64 o                         
   8   6  11        244.74        252.66        30.36 o                         
 -11   7  11         58.25         35.20        42.29 o                         
  -9   7  11         25.45         30.64        34.43 o                         
  -7   7  11        128.80         87.46        24.27 o                         
  -5   7  11        160.33        203.11        24.59 o                         
  -3   7  11        784.02        755.38        37.09 o                         
  -1   7  11        152.92        171.92        23.29 o                         
   1   7  11        170.17        184.24        23.19 o                         
   3   7  11         26.67         29.05        24.39 o                         
   5   7  11         54.88         16.18        25.82 o                         
   7   7  11          2.50        -39.01        55.63 o                         
 -10   8  11         35.90         21.80        45.39 o                         
  -8   8  11        182.50        203.17        47.11 o                         
  -6   8  11        375.87        413.23        32.08 o                         
  -4   8  11         94.76         89.58        27.67 o                         
  -2   8  11        885.82        960.46        44.41 o                         
   0   8  11        158.90        181.25        31.75 o                         
   2   8  11        181.84        209.79        29.88 o                         
   4   8  11        238.12        219.88        31.19 o                         
   6   8  11         15.38        -40.45        40.45 o                         
  -7   9  11         91.63        147.02        34.77 o                         
  -5   9  11        249.80        233.98        30.53 o                         
  -3   9  11        118.05         70.45        33.18 o                         
  -1   9  11        220.88        215.70        64.96 o                         
   1   9  11         51.37         15.06        50.27 o                         
   3   9  11        150.71         99.39        44.01 o                         
  -5  -9  12        113.39         91.03        85.44 o                         
  -3  -9  12        170.86        216.33        62.17 o                         
  -1  -9  12         52.27        -10.32        38.03 o                         
   1  -9  12          3.87        -40.43        40.43 o                         
  -8  -8  12         46.06         39.89        54.82 o                         
  -6  -8  12        164.15        158.12        41.56 o                         
  -4  -8  12        636.65        611.94        40.99 o                         
  -2  -8  12         70.93         73.43        35.66 o                         
   0  -8  12        210.08        158.22        31.44 o                         
   2  -8  12        147.79        139.92        32.29 o                         
   4  -8  12        205.36        198.01        38.36 o                         
  -9  -7  12         43.45         22.40        39.97 o                         
  -7  -7  12         46.78          6.94        42.72 o                         
  -5  -7  12        374.89        361.99        38.17 o                         
  -3  -7  12        353.30        370.01        34.29 o                         
  -1  -7  12        239.62        166.51        26.34 o                         
   1  -7  12        338.66        335.68        28.05 o                         
   3  -7  12        133.91        125.38        29.25 o                         
   5  -7  12         52.47          9.01        32.69 o                         
   7  -7  12         43.91        -38.47        38.47 o                         
 -12  -6  12        121.49        117.14        32.02 o                         
 -10  -6  12        115.43        109.18        42.56 o                         
  -8  -6  12         78.42        121.05        37.83 o                         
  -6  -6  12        442.69        463.33        34.86 o                         
  -4  -6  12        176.81        178.34        33.04 o                         
  -2  -6  12        270.59        225.59        20.99 o                         
   0  -6  12        393.33        348.31        25.56 o                         
   2  -6  12        321.14        295.00        22.25 o                         
   4  -6  12         55.58         49.22        22.76 o                         
   6  -6  12          4.35        -27.48        27.48 o                         
   8  -6  12         27.97         58.57        38.22 o                         
 -13  -5  12        168.68         98.35        49.61 o                         
 -11  -5  12        198.20        200.37        27.48 o                         
  -9  -5  12        170.86        123.03        23.06 o                         
  -7  -5  12        341.01        279.83        34.45 o                         
  -5  -5  12         82.52        124.35        21.53 o                         
  -3  -5  12        133.69        134.85        31.85 o                         
  -1  -5  12       1034.28       1007.93        46.50 o                         
   1  -5  12         65.75         59.87        18.72 o                         
   3  -5  12        481.54        485.64        28.64 o                         
   5  -5  12        279.57        273.51        23.50 o                         
   7  -5  12          0.71        -27.80        27.80 o                         
   9  -5  12         95.07         65.50        36.76 o                         
 -14  -4  12         22.67         19.25        30.54 o                         
 -12  -4  12         25.00         40.02        32.74 o                         
 -10  -4  12        729.11        834.76        38.20 o                         
  -8  -4  12        564.85        519.00        28.29 o                         
  -6  -4  12        113.87        149.61        20.33 o                         
  -4  -4  12        889.03        870.56        34.00 o                         
  -2  -4  12        406.38        321.83        20.56 o                         
   0  -4  12        320.49        267.61        19.85 o                         
   2  -4  12        568.40        590.62        31.06 o                         
   4  -4  12        640.16        726.34        31.71 o                         
   6  -4  12        331.11        352.55        39.24 o                         
   8  -4  12        211.99        267.96        28.59 o                         
  10  -4  12         32.51         41.18        36.86 o                         
 -13  -3  12         83.02        112.71        25.96 o                         
 -11  -3  12         39.58         27.49        20.18 o                         
  -9  -3  12        500.36        467.89        26.21 o                         
  -7  -3  12        310.79        306.77        17.83 o                         
  -5  -3  12        775.78        767.68        25.67 o                         
  -3  -3  12        211.12        175.79        14.11 o                         
  -1  -3  12        170.87        201.01        16.13 o                         
   1  -3  12         14.62         24.98        16.04 o                         
   3  -3  12         52.44         40.48        17.03 o                         
   5  -3  12        254.25        260.72        19.44 o                         
   7  -3  12        738.10        750.23        40.65 o                         
   9  -3  12         31.34         28.20        26.89 o                         
  11  -3  12        118.04        158.58        44.51 o                         
 -14  -2  12        151.85        126.30        32.46 o                         
 -12  -2  12        128.30        120.24        20.82 o                         
 -10  -2  12        298.52        276.50        19.13 o                         
  -8  -2  12        174.07        184.15        16.58 o                         
  -6  -2  12       1636.68       1587.17        32.99 o                         
  -4  -2  12        193.31        196.65        13.39 o                         
  -2  -2  12       1170.15       1202.09        27.99 o                         
   0  -2  12        720.35        715.58        25.45 o                         
   2  -2  12        954.03       1016.24        33.76 o                         
   4  -2  12        267.95        229.03        16.62 o                         
   6  -2  12        864.38        864.74        33.28 o                         
   8  -2  12         90.87         84.19        23.84 o                         
  10  -2  12          1.61         14.63        31.37 o                         
 -15  -1  12        138.45        119.10        33.66 o                         
 -13  -1  12        276.32        229.82        25.22 o                         
 -11  -1  12        518.23        546.68        25.32 o                         
  -9  -1  12        233.13        206.13        15.11 o                         
  -7  -1  12        328.60        358.30        18.96 o                         
  -5  -1  12        463.26        473.41        22.64 o                         
  -3  -1  12        635.91        644.16        19.26 o                         
  -1  -1  12       2069.10       2078.34        35.24 o                         
   1  -1  12       1563.88       1592.73        32.79 o                         
   3  -1  12        444.72        521.07        23.76 o                         
   5  -1  12        562.17        516.28        25.18 o                         
   7  -1  12         21.79          3.32        22.75 o                         
   9  -1  12        326.70        303.10        26.02 o                         
  11  -1  12        211.91        196.10        35.49 o                         
 -14   0  12        281.23        287.32        31.67 o                         
 -12   0  12        256.10        252.60        24.73 o                         
 -10   0  12        691.89        731.33        34.23 o                         
  -8   0  12        504.01        504.70        23.86 o                         
  -6   0  12         18.65         40.23        11.48 o                         
  -4   0  12        510.03        561.06        18.81 o                         
  -2   0  12        398.23        451.79        24.78 o                         
   0   0  12         46.36         26.88        10.94 o                         
   2   0  12       2104.26       2174.98        40.60 o                         
   4   0  12         34.81         68.86        15.31 o                         
   6   0  12        179.12        182.69        18.28 o                         
   8   0  12         17.91         -1.05        20.53 o                         
  10   0  12        818.68       1088.13        56.13 o                         
 -15   1  12        125.22        172.61        34.65 o                         
 -13   1  12        282.79        318.13        34.39 o                         
 -11   1  12        494.55        531.53        27.88 o                         
  -9   1  12        194.77        175.79        19.61 o                         
  -7   1  12        350.17        371.44        18.91 o                         
  -5   1  12        516.15        572.40        20.43 o                         
  -3   1  12        609.60        712.76        21.43 o                         
  -1   1  12       1883.21       1918.15        30.68 o                         
   1   1  12       1469.87       1507.61        28.42 o                         
   3   1  12        467.77        538.36        41.69 o                         
   5   1  12        643.65        611.95        32.85 o                         
   7   1  12          8.74         17.26        19.57 o                         
   9   1  12        315.50        324.95        36.71 o                         
  11   1  12        210.93        174.15        40.44 o                         
 -14   2  12        147.51        122.99        30.61 o                         
 -12   2  12         86.88        102.18        25.58 o                         
 -10   2  12        339.38        353.85        23.30 o                         
  -8   2  12        218.17        215.07        17.24 o                         
  -6   2  12       1704.36       1687.03        33.52 o                         
  -4   2  12        234.90        197.16        14.86 o                         
  -2   2  12       1122.99       1120.10        24.58 o                         
   0   2  12        606.76        621.57        19.63 o                         
   2   2  12       1056.42       1058.69        23.64 o                         
   4   2  12        356.00        382.46        34.47 o                         
   6   2  12        895.93        950.40        31.31 o                         
   8   2  12         93.26         75.80        25.80 o                         
  10   2  12          3.34        -19.61        46.10 o                         
 -13   3  12         64.93          7.10        31.33 o                         
 -11   3  12         27.24         10.97        24.34 o                         
  -9   3  12        490.20        492.80        29.75 o                         
  -7   3  12        329.69        332.02        25.76 o                         
  -5   3  12        760.29        764.76        23.57 o                         
  -3   3  12        209.89        218.72        12.59 o                         
  -1   3  12        125.51        153.75        11.60 o                         
   1   3  12         14.12         16.66        11.09 o                         
   3   3  12         66.87         71.56        13.27 o                         
   5   3  12        235.62        273.84        16.87 o                         
   7   3  12        738.51        809.23        32.57 o                         
   9   3  12         27.54        -29.22        32.01 o                         
  11   3  12        111.90         85.17        40.39 o                         
 -14   4  12         31.05         25.08        37.24 o                         
 -12   4  12         39.63         49.30        31.42 o                         
 -10   4  12        735.35        691.81        42.30 o                         
  -8   4  12        565.78        576.85        58.09 o                         
  -6   4  12         98.94        117.60        26.05 o                         
  -4   4  12        826.14        834.14        26.92 o                         
  -2   4  12        487.18        463.24        22.20 o                         
   0   4  12        399.09        399.66        18.94 o                         
   2   4  12        571.53        582.74        22.10 o                         
   4   4  12        581.20        662.31        36.40 o                         
   6   4  12        279.28        314.01        19.09 o                         
   8   4  12        203.68        206.64        26.49 o                         
  10   4  12         43.46        -38.38        38.38 o                         
 -13   5  12        198.80         84.45        36.67 o                         
 -11   5  12        226.13        219.72        35.07 o                         
  -9   5  12        140.27        107.46        27.91 o                         
  -7   5  12        296.83        291.58        25.77 o                         
  -5   5  12         57.74         85.48        20.94 o                         
  -3   5  12        152.42        182.68        17.08 o                         
  -1   5  12       1155.83       1224.35        33.30 o                         
   1   5  12         85.51         78.72        14.89 o                         
   3   5  12        435.74        431.20        30.58 o                         
   5   5  12        277.64        252.03        20.82 o                         
   7   5  12          1.55        -25.74        25.74 o                         
   9   5  12         99.36         80.00        40.34 o                         
 -12   6  12        129.53        142.21        70.21 o                         
 -10   6  12        122.51         53.11        55.07 o                         
  -8   6  12         52.63         37.81        28.07 o                         
  -6   6  12        384.93        382.23        22.63 o                         
  -4   6  12        243.09        230.71        22.58 o                         
  -2   6  12        260.15        224.66        23.50 o                         
   0   6  12        363.33        386.26        25.81 o                         
   2   6  12        314.32        311.40        27.21 o                         
   4   6  12         35.49         30.72        28.72 o                         
   6   6  12          9.15        -33.08        33.08 o                         
   8   6  12         41.64         58.84        41.82 o                         
  -9   7  12         60.26        -39.03        67.59 o                         
  -7   7  12         68.13         12.86        30.10 o                         
  -5   7  12        354.52        342.48        46.69 o                         
  -3   7  12        373.66        360.03        27.62 o                         
  -1   7  12        193.69        150.31        29.37 o                         
   1   7  12        333.87        353.25        31.78 o                         
   3   7  12        141.41        131.93        27.17 o                         
   5   7  12         69.05         89.61        35.31 o                         
   7   7  12         50.50        -44.64        47.56 o                         
  -8   8  12         65.58         84.52        33.65 o                         
  -6   8  12        205.47        196.57        31.97 o                         
  -4   8  12        626.58        629.41        41.17 o                         
  -2   8  12         54.23         54.99        29.76 o                         
   0   8  12        167.23        160.01        32.60 o                         
   2   8  12        153.22        163.90        33.17 o                         
   4   8  12        243.82        184.27        64.36 o                         
  -5   9  12        138.17        105.39        60.91 o                         
  -3   9  12        135.89         94.37        38.37 o                         
  -1   9  12         52.76         18.81        39.25 o                         
   1   9  12          3.41        -37.03        37.38 o                         
  -6  -8  13         43.98         32.88        46.48 o                         
  -4  -8  13        212.24        128.25        45.32 o                         
  -2  -8  13        254.84        241.31        41.18 o                         
   0  -8  13        132.33         90.91        41.39 o                         
   2  -8  13         40.91        -37.51        40.07 o                         
  -9  -7  13         51.40          7.14        42.40 o                         
  -7  -7  13        396.45        333.24        44.07 o                         
  -5  -7  13         27.98          4.64        35.07 o                         
  -3  -7  13         80.43         31.99        38.13 o                         
  -1  -7  13        211.56        181.62        34.11 o                         
   1  -7  13        355.17        320.74        31.32 o                         
   3  -7  13         31.94        -20.48        33.37 o                         
   5  -7  13         75.61         24.52        39.06 o                         
 -10  -6  13        219.73        237.23        30.31 o                         
  -8  -6  13        279.84        318.91        62.05 o                         
  -6  -6  13          5.02          0.77        37.53 o                         
  -4  -6  13        182.19        166.57        29.57 o                         
  -2  -6  13        263.11        255.37        36.00 o                         
   0  -6  13        743.57        916.67        48.35 o                         
   2  -6  13        288.63        298.99        29.70 o                         
   4  -6  13         64.90         11.32        37.14 o                         
   6  -6  13         63.78          1.66        35.69 o                         
 -11  -5  13        393.68        377.29        28.09 o                         
  -9  -5  13        259.64        212.50        29.47 o                         
  -7  -5  13        909.40        875.36        40.73 o                         
  -5  -5  13        397.63        429.42        32.10 o                         
  -3  -5  13        390.40        360.27        26.96 o                         
  -1  -5  13        783.83        806.83        40.85 o                         
   1  -5  13          5.86        -10.26        19.50 o                         
   3  -5  13        122.14        117.10        22.23 o                         
   5  -5  13         54.33         66.46        25.96 o                         
   7  -5  13         61.79         45.47        34.74 o                         
 -12  -4  13        195.34        205.70        28.00 o                         
 -10  -4  13        165.60        184.74        25.40 o                         
  -8  -4  13        439.28        451.14        26.92 o                         
  -6  -4  13        717.23        729.02        34.65 o                         
  -4  -4  13        123.12        126.04        23.15 o                         
  -2  -4  13        827.63        814.70        40.50 o                         
   0  -4  13        115.10        101.61        24.09 o                         
   2  -4  13         97.36         75.32        23.65 o                         
   4  -4  13        527.23        515.22        31.26 o                         
   6  -4  13        387.88        440.34        47.83 o                         
   8  -4  13         30.77         -6.93        31.80 o                         
 -13  -3  13        115.36         77.88        26.42 o                         
 -11  -3  13         91.56         48.53        22.49 o                         
  -9  -3  13        546.91        547.99        33.96 o                         
  -7  -3  13        342.82        350.76        25.41 o                         
  -5  -3  13        841.16        705.48        52.69 o                         
  -3  -3  13        398.46        414.78        21.97 o                         
  -1  -3  13         74.95         62.20        17.89 o                         
   1  -3  13         30.38         35.76        17.65 o                         
   3  -3  13        367.81        373.39        31.44 o                         
   5  -3  13        953.25       1140.20        44.60 o                         
   7  -3  13        223.93        216.12        30.94 o                         
   9  -3  13         21.25         20.00        35.04 o                         
 -14  -2  13         20.30          2.01        33.02 o                         
 -12  -2  13        604.37        683.80        32.82 o                         
 -10  -2  13        364.85        383.39        21.22 o                         
  -8  -2  13        280.91        284.61        20.06 o                         
  -6  -2  13       1114.48       1183.29        32.03 o                         
  -4  -2  13        707.29        599.60        26.98 o                         
  -2  -2  13        652.62        674.79        23.77 o                         
   0  -2  13        328.80        342.86        19.88 o                         
   2  -2  13        579.24        566.39        30.81 o                         
   4  -2  13        174.84        187.39        22.79 o                         
   6  -2  13        200.98        198.81        24.45 o                         
   8  -2  13        137.79        106.36        25.90 o                         
  10  -2  13         50.00         33.82        36.57 o                         
 -13  -1  13        770.98        795.60        54.64 o                         
 -11  -1  13        106.27         97.54        19.89 o                         
  -9  -1  13        340.26        304.45        18.75 o                         
  -7  -1  13        409.68        412.88        22.83 o                         
  -5  -1  13        672.38        753.10        27.13 o                         
  -3  -1  13         83.18        107.26        14.05 o                         
  -1  -1  13       1426.24       1512.67        36.19 o                         
   1  -1  13        323.44        338.99        21.27 o                         
   3  -1  13        533.07        674.83        35.41 o                         
   5  -1  13          0.88         -4.39        20.16 o                         
   7  -1  13         57.98         60.16        22.73 o                         
   9  -1  13        220.85        250.08        27.69 o                         
 -14   0  13        595.03        652.18        61.07 o                         
 -12   0  13        387.71        319.95        26.31 o                         
 -10   0  13        504.21        472.67        29.53 o                         
  -8   0  13        134.14        107.27        18.79 o                         
  -6   0  13         62.70         88.55        14.04 o                         
  -4   0  13         15.77         10.70        12.04 o                         
  -2   0  13       2485.08       2320.79        42.08 o                         
   0   0  13        609.34        664.40        26.60 o                         
   2   0  13        254.84        264.60        18.51 o                         
   4   0  13          6.21         25.83        18.48 o                         
   6   0  13         24.56         19.74        19.43 o                         
   8   0  13          0.65         -8.47        23.39 o                         
  10   0  13        208.25        259.15        39.21 o                         
 -13   1  13        694.36        688.88        45.33 o                         
 -11   1  13         78.27        100.67        25.00 o                         
  -9   1  13        378.01        359.10        23.35 o                         
  -7   1  13        482.82        482.52        24.76 o                         
  -5   1  13        782.06        910.17        30.82 o                         
  -3   1  13         65.42         86.25        13.61 o                         
  -1   1  13       1366.46       1445.08        31.22 o                         
   1   1  13        275.09        300.26        19.81 o                         
   3   1  13        553.98        590.47        30.03 o                         
   5   1  13          6.58        -13.00        20.81 o                         
   7   1  13         77.01         70.03        24.83 o                         
   9   1  13        179.76        158.94        36.01 o                         
 -14   2  13         19.08         59.66        52.49 o                         
 -12   2  13        520.07        528.48        31.85 o                         
 -10   2  13        322.61        347.37        25.60 o                         
  -8   2  13        340.87        350.09        20.89 o                         
  -6   2  13       1262.47       1290.44        45.82 o                         
  -4   2  13        697.94        672.43        30.51 o                         
  -2   2  13        529.10        562.75        24.57 o                         
   0   2  13        255.07        265.69        15.68 o                         
   2   2  13        596.18        591.82        30.03 o                         
   4   2  13        204.68        210.79        21.69 o                         
   6   2  13        223.57        219.07        22.08 o                         
   8   2  13        123.49        115.00        33.99 o                         
  10   2  13         46.10        -16.72        35.97 o                         
 -13   3  13        143.82        112.86        36.16 o                         
 -11   3  13         63.29         76.39        29.00 o                         
  -9   3  13        513.28        530.63        29.48 o                         
  -7   3  13        386.36        403.30        20.40 o                         
  -5   3  13        822.32        785.20        32.01 o                         
  -3   3  13        378.88        423.65        18.38 o                         
  -1   3  13         87.31         99.43        12.96 o                         
   1   3  13         24.24          5.25        13.07 o                         
   3   3  13        339.78        361.97        24.07 o                         
   5   3  13        969.83       1134.40        45.31 o                         
   7   3  13        217.86        256.42        27.81 o                         
   9   3  13         30.24        -40.52        40.52 o                         
 -12   4  13        240.00        273.81        36.31 o                         
 -10   4  13        191.02        183.72        30.19 o                         
  -8   4  13        385.86        405.94        24.89 o                         
  -6   4  13        648.43        671.90        33.19 o                         
  -4   4  13        131.39        156.29        18.42 o                         
  -2   4  13        879.30        891.32        26.11 o                         
   0   4  13        149.01        158.95        16.78 o                         
   2   4  13        132.70        157.56        18.87 o                         
   4   4  13        517.35        500.67        29.99 o                         
   6   4  13        377.25        456.17        27.24 o                         
   8   4  13         44.74          8.14        29.80 o                         
 -11   5  13        449.88        430.28        37.99 o                         
  -9   5  13        281.61        258.97        45.63 o                         
  -7   5  13        798.38        754.73        44.08 o                         
  -5   5  13        325.38        400.64        38.05 o                         
  -3   5  13        421.22        458.19        33.54 o                         
  -1   5  13        821.42        913.14        35.61 o                         
   1   5  13          3.06          0.08        20.16 o                         
   3   5  13        109.76         77.46        22.19 o                         
   5   5  13         33.05        -13.92        23.79 o                         
   7   5  13         56.41        -31.51        31.51 o                         
 -10   6  13        265.42        229.97        36.65 o                         
  -8   6  13        263.33        233.10        31.54 o                         
  -6   6  13          0.24        -25.99        26.88 o                         
  -4   6  13        158.64        143.79        26.39 o                         
  -2   6  13        319.03        340.97        27.56 o                         
   0   6  13        730.66        840.63        42.29 o                         
   2   6  13        291.03        282.73        32.39 o                         
   4   6  13         49.77         18.05        28.61 o                         
   6   6  13         65.89          9.00        75.41 o                         
  -9   7  13         48.55        -37.86        49.91 o                         
  -7   7  13        456.12        487.15        61.82 o                         
  -5   7  13         48.58         42.56        33.42 o                         
  -3   7  13         54.93          2.65        32.06 o                         
  -1   7  13        200.68        172.89        29.90 o                         
   1   7  13        359.43        393.39        39.63 o                         
   3   7  13         25.45          8.63        30.56 o                         
   5   7  13         92.15         15.47        54.31 o                         
  -6   8  13         49.96         53.68        41.69 o                         
  -4   8  13        243.71        171.82        52.88 o                         
  -2   8  13        211.32        234.53        44.37 o                         
   0   8  13        118.77         75.12        33.41 o                         
   2   8  13         31.76          5.67        44.57 o                         
  -4  -8  14         25.80         42.69        49.90 o                         
  -2  -8  14         55.18         16.64        77.20 o                         
   0  -8  14        244.06        227.29        48.31 o                         
  -7  -7  14        185.37        245.64        37.53 o                         
  -5  -7  14         42.40          0.44        39.72 o                         
  -3  -7  14         15.75         34.52        45.84 o                         
  -1  -7  14        152.89         85.65        38.68 o                         
   1  -7  14        493.72        516.69        49.83 o                         
   3  -7  14         10.88        -26.01        39.38 o                         
 -10  -6  14         44.44         45.91        35.38 o                         
  -8  -6  14         82.50        172.86        65.26 o                         
  -6  -6  14        170.64        165.50        28.32 o                         
  -4  -6  14          6.01        -27.55        43.66 o                         
  -2  -6  14         11.58        -38.49        38.49 o                         
   0  -6  14        419.96        367.67        37.17 o                         
   2  -6  14        370.09        309.27        35.23 o                         
   4  -6  14         39.15         61.51        33.78 o                         
   6  -6  14          8.34         21.90        41.45 o                         
 -11  -5  14         57.35         94.39        33.95 o                         
  -9  -5  14        338.76        367.29        30.26 o                         
  -7  -5  14        188.85        170.55        39.19 o                         
  -5  -5  14        350.47        317.16        25.38 o                         
  -3  -5  14         19.66         37.26        30.68 o                         
  -1  -5  14        886.32        959.81        46.35 o                         
   1  -5  14        200.67        149.18        31.21 o                         
   3  -5  14        203.20        136.20        27.25 o                         
   5  -5  14        104.69        118.86        30.27 o                         
   7  -5  14         40.88          9.95        34.89 o                         
 -12  -4  14         10.51        -21.60        32.67 o                         
 -10  -4  14        119.53        142.48        25.53 o                         
  -8  -4  14        262.53        232.76        24.99 o                         
  -6  -4  14        206.54        196.63        24.16 o                         
  -4  -4  14        890.33        981.27        38.39 o                         
  -2  -4  14        108.65        117.33        22.16 o                         
   0  -4  14        141.22        126.72        25.05 o                         
   2  -4  14        106.92         91.84        25.45 o                         
   4  -4  14        291.59        322.59        30.35 o                         
   6  -4  14        153.69        162.87        31.33 o                         
   8  -4  14        176.39        111.59        39.17 o                         
 -13  -3  14         13.62        -23.13        32.54 o                         
 -11  -3  14         48.78         37.37        23.81 o                         
  -9  -3  14         17.32         10.66        24.65 o                         
  -7  -3  14        362.54        328.39        25.11 o                         
  -5  -3  14        282.25        238.24        30.18 o                         
  -3  -3  14        640.82        664.50        38.68 o                         
  -1  -3  14        256.43        202.46        22.09 o                         
   1  -3  14        130.80        137.25        24.62 o                         
   3  -3  14         15.13         16.01        23.53 o                         
   5  -3  14        564.50        618.29        35.60 o                         
   7  -3  14        322.36        330.73        30.19 o                         
   9  -3  14          8.57        -35.01        35.01 o                         
 -12  -2  14        415.44        445.90        42.18 o                         
 -10  -2  14        317.66        316.14        25.07 o                         
  -8  -2  14        204.78        234.50        23.71 o                         
  -6  -2  14        998.27       1070.86        35.05 o                         
  -4  -2  14        225.88        251.82        18.75 o                         
  -2  -2  14        745.72        725.67        28.60 o                         
   0  -2  14        110.45        124.04        18.46 o                         
   2  -2  14         14.31         13.37        21.02 o                         
   4  -2  14         57.53         75.46        23.26 o                         
   6  -2  14        256.75        238.81        25.43 o                         
   8  -2  14         33.51         40.83        30.92 o                         
 -13  -1  14        444.08        426.98        32.07 o                         
 -11  -1  14        700.50        709.09        41.33 o                         
  -9  -1  14        175.52        170.91        19.70 o                         
  -7  -1  14        143.65        136.90        27.72 o                         
  -5  -1  14        451.03        464.37        27.14 o                         
  -3  -1  14        419.72        398.85        29.67 o                         
  -1  -1  14        890.77        877.95        33.28 o                         
   1  -1  14        239.52        237.03        19.83 o                         
   3  -1  14        318.84        329.88        29.05 o                         
   5  -1  14         10.89         -0.50        23.01 o                         
   7  -1  14         74.66         99.41        26.50 o                         
   9  -1  14         27.04         60.10        35.85 o                         
 -14   0  14         92.63        190.73        54.87 o                         
 -12   0  14        168.16        136.07        28.44 o                         
 -10   0  14        192.53        175.35        23.62 o                         
  -8   0  14        292.65        282.81        26.22 o                         
  -6   0  14          8.73         33.49        16.75 o                         
  -4   0  14         15.83          0.32        18.24 o                         
  -2   0  14          1.61          5.03        20.32 o                         
   0   0  14       2331.12       2375.47        74.56 o                         
   2   0  14       1197.42       1220.42        39.80 o                         
   4   0  14         87.91        104.49        27.89 o                         
   6   0  14         50.11         88.38        46.09 o                         
   8   0  14        246.29        276.64        30.22 o                         
 -13   1  14        464.77        451.54        59.60 o                         
 -11   1  14        593.99        561.80        32.09 o                         
  -9   1  14        181.96        180.73        24.29 o                         
  -7   1  14        170.77        172.57        20.54 o                         
  -5   1  14        503.81        522.34        34.99 o                         
  -3   1  14        338.80        267.40        18.49 o                         
  -1   1  14        989.27        938.36        32.79 o                         
   1   1  14        214.05        206.88        20.28 o                         
   3   1  14        323.61        312.41        26.41 o                         
   5   1  14         19.78         38.52        23.44 o                         
   7   1  14         95.12         84.78        25.38 o                         
   9   1  14         42.77         38.83        38.47 o                         
 -12   2  14        398.87        346.73        33.03 o                         
 -10   2  14        259.52        264.58        27.40 o                         
  -8   2  14        192.23        207.72        23.89 o                         
  -6   2  14       1082.80       1168.59        40.17 o                         
  -4   2  14        253.50        286.81        17.99 o                         
  -2   2  14        687.98        669.06        33.90 o                         
   0   2  14         82.99         87.87        17.36 o                         
   2   2  14         17.78          6.81        21.31 o                         
   4   2  14         44.62         44.89        22.80 o                         
   6   2  14        258.08        288.75        26.53 o                         
   8   2  14         48.63         53.25        32.30 o                         
 -13   3  14          5.28        -29.29        46.32 o                         
 -11   3  14         55.67         80.16        41.03 o                         
  -9   3  14         17.18         10.98        25.30 o                         
  -7   3  14        378.53        361.74        28.39 o                         
  -5   3  14        314.93        300.87        23.22 o                         
  -3   3  14        656.34        704.88        30.85 o                         
  -1   3  14        217.46        213.93        18.05 o                         
   1   3  14        149.18        161.43        17.46 o                         
   3   3  14         28.26         10.31        19.99 o                         
   5   3  14        542.50        654.69        42.83 o                         
   7   3  14        336.95        287.10        34.39 o                         
   9   3  14         11.81         10.55        37.70 o                         
 -12   4  14         20.39        -40.55        42.52 o                         
 -10   4  14        149.44        143.71        49.21 o                         
  -8   4  14        248.15        242.04        29.91 o                         
  -6   4  14        169.97        137.24        27.01 o                         
  -4   4  14        862.82        869.11        38.24 o                         
  -2   4  14        150.19        193.80        24.11 o                         
   0   4  14        107.80        144.69        22.74 o                         
   2   4  14        121.57         95.72        20.67 o                         
   4   4  14        278.38        325.06        26.78 o                         
   6   4  14        164.71        178.67        32.53 o                         
   8   4  14        158.35        116.40        42.39 o                         
 -11   5  14         86.08        109.01        39.25 o                         
  -9   5  14        373.07        329.54        35.00 o                         
  -7   5  14        167.37        159.89        48.25 o                         
  -5   5  14        301.61        337.85        30.44 o                         
  -3   5  14         17.98         60.27        24.74 o                         
  -1   5  14        959.53       1110.58        46.56 o                         
   1   5  14        171.39        225.11        35.44 o                         
   3   5  14        191.94        143.73        25.80 o                         
   5   5  14        113.35         84.99        45.89 o                         
   7   5  14         31.93        -36.83        36.83 o                         
 -10   6  14         72.82         73.66        43.10 o                         
  -8   6  14         63.09        -10.64        67.92 o                         
  -6   6  14        144.53         58.29        44.96 o                         
  -4   6  14          2.30          8.48        30.01 o                         
  -2   6  14         21.20          0.27        28.68 o                         
   0   6  14        467.29        495.50        41.86 o                         
   2   6  14        367.73        355.37        63.83 o                         
   4   6  14         42.78        -10.67        33.98 o                         
   6   6  14          4.29        -32.91        40.55 o                         
  -7   7  14        186.14        206.28        55.81 o                         
  -5   7  14         63.15         -3.45        36.74 o                         
  -3   7  14         12.21        -32.80        33.23 o                         
  -1   7  14        129.44         79.96        32.52 o                         
   1   7  14        503.93        592.60        38.73 o                         
   3   7  14         11.62        -17.88        40.81 o                         
  -4   8  14         22.46         41.15        40.61 o                         
  -2   8  14         52.10         48.94        36.47 o                         
   0   8  14        223.02        157.99        49.24 o                         
  -5  -7  15         18.27         55.55        51.07 o                         
  -3  -7  15         23.03         51.98        42.33 o                         
  -1  -7  15         32.04        -57.25        57.25 o                         
   1  -7  15        495.79        444.86        47.94 o                         
  -8  -6  15         28.62         30.71        70.14 o                         
  -6  -6  15         63.93         92.53        32.38 o                         
  -4  -6  15          3.26        -39.49        52.09 o                         
  -2  -6  15         26.22        -37.50        37.50 o                         
   0  -6  15         34.67        -42.92        42.92 o                         
   2  -6  15        457.13        295.61        48.61 o                         
   4  -6  15         12.19        -38.73        38.73 o                         
  -9  -5  15        180.10        208.88        37.01 o                         
  -7  -5  15        190.23        188.30        33.40 o                         
  -5  -5  15         34.56         26.45        27.58 o                         
  -3  -5  15        140.03        139.81        36.20 o                         
  -1  -5  15         43.26        -35.02        36.40 o                         
   1  -5  15        396.59        308.63        35.89 o                         
   3  -5  15         74.88         76.36        44.13 o                         
   5  -5  15         70.08        127.72        55.92 o                         
 -10  -4  15         63.82        107.06        31.09 o                         
  -8  -4  15         41.38         44.49        28.03 o                         
  -6  -4  15        165.29        159.30        27.28 o                         
  -4  -4  15        685.79        752.95        46.82 o                         
  -2  -4  15        106.22        103.08        31.63 o                         
   0  -4  15        174.56        137.67        36.67 o                         
   2  -4  15         52.48         12.58        26.03 o                         
   4  -4  15         59.94         90.74        33.08 o                         
   6  -4  15        232.09        219.02        35.71 o                         
 -11  -3  15         21.76         -8.09        29.46 o                         
  -9  -3  15          7.81          1.22        26.81 o                         
  -7  -3  15         58.24         -2.72        29.42 o                         
  -5  -3  15        717.62        782.88        39.13 o                         
  -3  -3  15        522.24        501.82        40.31 o                         
  -1  -3  15        273.15        274.01        25.93 o                         
   1  -3  15        176.01        144.82        31.70 o                         
   3  -3  15         54.39        -22.11        24.96 o                         
   5  -3  15        142.95        122.49        39.25 o                         
   7  -3  15        194.24        219.32        35.21 o                         
 -12  -2  15         79.79         96.45        41.28 o                         
 -10  -2  15        155.06        182.92        27.63 o                         
  -8  -2  15         25.25         52.19        23.96 o                         
  -6  -2  15        333.99        327.32        25.53 o                         
  -4  -2  15        881.23        934.56        42.45 o                         
  -2  -2  15        132.60        150.86        22.47 o                         
   0  -2  15        130.13        146.98        26.55 o                         
   2  -2  15        181.77        175.57        24.41 o                         
   4  -2  15         43.55         32.72        24.44 o                         
   6  -2  15        127.38         89.05        30.19 o                         
   8  -2  15        244.20        271.18        39.49 o                         
 -13  -1  15         57.00         68.94        33.14 o                         
 -11  -1  15        496.80        434.96        30.70 o                         
  -9  -1  15        243.23        234.31        25.06 o                         
  -7  -1  15        187.91        164.60        28.86 o                         
  -5  -1  15        125.22        157.02        21.80 o                         
  -3  -1  15         18.78         70.54        23.12 o                         
  -1  -1  15        434.72        411.12        27.20 o                         
   1  -1  15        482.14        485.78        30.38 o                         
   3  -1  15        307.68        298.57        26.59 o                         
   5  -1  15         25.28         61.20        33.10 o                         
   7  -1  15         19.37         69.12        53.04 o                         
 -12   0  15        326.07        275.65        31.85 o                         
 -10   0  15        312.78        334.49        28.94 o                         
  -8   0  15        694.97        721.44        48.51 o                         
  -6   0  15          9.22          3.50        20.24 o                         
  -4   0  15         35.70         45.61        20.11 o                         
  -2   0  15        245.41        182.65        25.31 o                         
   0   0  15        958.67       1076.28        38.90 o                         
   2   0  15        662.76        736.01        37.33 o                         
   4   0  15         60.58         42.55        24.82 o                         
   6   0  15        115.99        136.58        31.05 o                         
   8   0  15         33.50        160.03       119.16 o                         
 -13   1  15         61.96         88.49        44.97 o                         
 -11   1  15        466.27        419.49        33.56 o                         
  -9   1  15        221.34        207.67        26.68 o                         
  -7   1  15        215.93        226.23        27.49 o                         
  -5   1  15        160.08        193.52        23.39 o                         
  -3   1  15         21.27         41.12        20.82 o                         
  -1   1  15        363.98        355.28        21.87 o                         
   1   1  15        493.56        492.24        28.67 o                         
   3   1  15        268.51        217.78        23.36 o                         
   5   1  15         24.98        -15.39        27.74 o                         
   7   1  15         23.44         69.18        38.20 o                         
 -12   2  15         64.68         38.66        73.64 o                         
 -10   2  15        127.58        116.20        30.93 o                         
  -8   2  15          9.89        -27.20        27.20 o                         
  -6   2  15        363.64        360.77        28.78 o                         
  -4   2  15        928.37       1032.10        41.40 o                         
  -2   2  15        134.99        143.28        22.56 o                         
   0   2  15        105.86        110.58        23.18 o                         
   2   2  15        160.48        154.94        23.62 o                         
   4   2  15         40.38         34.20        26.40 o                         
   6   2  15        141.75        105.36        29.78 o                         
   8   2  15        266.45        350.89        69.19 o                         
 -11   3  15         11.07        -12.84        41.88 o                         
  -9   3  15          7.37        -35.56        35.56 o                         
  -7   3  15         58.09         60.36        33.60 o                         
  -5   3  15        734.64        796.14        42.12 o                         
  -3   3  15        492.68        570.42        39.68 o                         
  -1   3  15        306.73        310.45        37.23 o                         
   1   3  15        153.71        108.99        23.56 o                         
   3   3  15         76.99         64.99        23.54 o                         
   5   3  15        126.86        129.88        28.38 o                         
   7   3  15        199.36        128.50        38.94 o                         
 -10   4  15         88.16         54.95        60.22 o                         
  -8   4  15         39.11         15.37        55.51 o                         
  -6   4  15        147.08        126.73        38.52 o                         
  -4   4  15        672.59        681.58        43.61 o                         
  -2   4  15        103.22        128.13        23.66 o                         
   0   4  15        190.48        219.01        28.61 o                         
   2   4  15         69.12         47.60        26.70 o                         
   4   4  15         49.09         69.55        30.86 o                         
   6   4  15        222.07        224.33        43.97 o                         
  -9   5  15        217.88        124.76        53.03 o                         
  -7   5  15        171.54        137.18        82.85 o                         
  -5   5  15         23.67        -17.75        42.45 o                         
  -3   5  15        110.00        111.45        29.84 o                         
  -1   5  15         69.83        136.75        32.43 o                         
   1   5  15        419.19        380.01        51.13 o                         
   3   5  15         94.53         77.97        28.32 o                         
   5   5  15         68.63        -36.40        36.40 o                         
  -8   6  15         40.25         19.34        53.77 o                         
  -6   6  15         46.39         50.81        50.85 o                         
  -4   6  15          0.48        -33.08        33.08 o                         
  -2   6  15         14.43        -32.91        32.91 o                         
   0   6  15         30.66         71.61        37.34 o                         
   2   6  15        457.58        521.06        73.32 o                         
   4   6  15         14.61          5.79        40.40 o                         
  -5   7  15         30.24          8.84        42.54 o                         
  -3   7  15         32.00        -31.49        37.10 o                         
  -1   7  15         37.44        -33.37        36.42 o                         
   1   7  15        456.81        522.09        40.19 o                         
  -6  -6  16         14.35         26.34        57.98 o                         
  -4  -6  16         24.02        -53.60        53.60 o                         
  -2  -6  16         94.01         49.25        42.97 o                         
   0  -6  16        226.57        241.45        58.37 o                         
  -7  -5  16         92.13         79.29        36.94 o                         
  -5  -5  16         41.16         14.83        35.33 o                         
  -3  -5  16        266.66        269.87        46.49 o                         
  -1  -5  16         88.32         12.69        64.59 o                         
   1  -5  16         61.24        -49.77        49.77 o                         
   3  -5  16         83.00        -22.20        39.22 o                         
 -10  -4  16         70.02        116.98        34.19 o                         
  -8  -4  16         17.11          2.01        64.96 o                         
  -6  -4  16        103.71         70.00        29.67 o                         
  -4  -4  16        489.85        497.85        39.39 o                         
  -2  -4  16        206.77         84.81        36.49 o                         
   0  -4  16         12.51        -33.59        33.59 o                         
   2  -4  16        143.48         72.91        36.67 o                         
   4  -4  16         29.83        -27.06        48.41 o                         
  -9  -3  16         51.68         17.47        34.75 o                         
  -7  -3  16         27.10         68.04        32.59 o                         
  -5  -3  16        384.56        372.11        29.17 o                         
  -3  -3  16        751.98        863.97        57.56 o                         
  -1  -3  16         30.68         32.99        32.34 o                         
   1  -3  16         95.66         29.57        44.92 o                         
   3  -3  16         46.55         12.88        41.31 o                         
   5  -3  16        136.59        163.94        35.74 o                         
 -10  -2  16        323.38        373.64        35.04 o                         
  -8  -2  16          9.62         17.42        27.33 o                         
  -6  -2  16         79.75         69.61        29.20 o                         
  -4  -2  16        225.76        200.60        32.14 o                         
  -2  -2  16        182.55        194.65        27.30 o                         
   0  -2  16         73.55         91.97        28.44 o                         
   2  -2  16        233.63        206.97        29.36 o                         
   4  -2  16        159.45         93.60        57.31 o                         
   6  -2  16         41.65         23.59        40.22 o                         
 -11  -1  16        177.79        206.04        39.25 o                         
  -9  -1  16        537.83        570.51        35.83 o                         
  -7  -1  16        197.61        140.99        38.21 o                         
  -5  -1  16         49.10         79.40        30.38 o                         
  -3  -1  16         94.30        124.79        26.00 o                         
  -1  -1  16        172.83        175.65        25.41 o                         
   1  -1  16        223.21        201.21        33.31 o                         
   3  -1  16        217.65        218.95        29.05 o                         
   5  -1  16         18.00        -32.45        32.45 o                         
   7  -1  16          4.83          2.73        39.23 o                         
 -12   0  16         65.13        -30.13        34.24 o                         
 -10   0  16         97.12         48.59        39.79 o                         
  -8   0  16        976.36       1121.63        60.40 o                         
  -6   0  16         20.35         35.28        36.30 o                         
  -4   0  16         64.66         24.97        23.80 o                         
  -2   0  16         49.77         57.25        24.85 o                         
   0   0  16        355.48        401.61        30.21 o                         
   2   0  16        607.64        690.64        44.08 o                         
   4   0  16         64.21         55.96        33.03 o                         
   6   0  16          3.76         50.56        37.08 o                         
 -11   1  16        153.92        179.96        34.10 o                         
  -9   1  16        516.70        563.54        36.48 o                         
  -7   1  16        221.04        248.82        34.90 o                         
  -5   1  16         76.54        121.56        31.62 o                         
  -3   1  16        115.44        124.33        25.28 o                         
  -1   1  16        192.55        222.39        29.51 o                         
   1   1  16        215.17        205.10        26.25 o                         
   3   1  16        194.38        231.11        29.84 o                         
   5   1  16         19.63        -13.67        31.41 o                         
   7   1  16          1.18         76.63        41.54 o                         
 -10   2  16        293.92        314.21        35.67 o                         
  -8   2  16         19.35         23.54        45.09 o                         
  -6   2  16         66.11         -4.18        28.68 o                         
  -4   2  16        261.36        261.64        28.25 o                         
  -2   2  16        192.13        175.57        26.32 o                         
   0   2  16        103.49        109.33        27.53 o                         
   2   2  16        191.81        188.61        30.01 o                         
   4   2  16        143.77        116.41        29.45 o                         
   6   2  16         35.35          9.00        39.21 o                         
  -9   3  16         54.76        -42.72        42.72 o                         
  -7   3  16         15.60        -11.50        42.68 o                         
  -5   3  16        398.99        363.89        30.90 o                         
  -3   3  16        735.63        903.80        47.34 o                         
  -1   3  16         42.53         46.93        29.20 o                         
   1   3  16         73.99         75.03        28.94 o                         
   3   3  16         56.14         69.26        31.09 o                         
   5   3  16        131.25         89.16        35.70 o                         
 -10   4  16         92.12        140.04        94.62 o                         
  -8   4  16         22.05         37.48        68.81 o                         
  -6   4  16         94.07         18.02        40.23 o                         
  -4   4  16        489.10        494.75        37.21 o                         
  -2   4  16        190.50        190.15        36.13 o                         
   0   4  16         13.70         18.92        49.46 o                         
   2   4  16        160.83        165.62        35.76 o                         
   4   4  16         46.58         50.97        36.32 o                         
  -7   5  16         87.63        -30.10        72.02 o                         
  -5   5  16         27.66         43.49        41.03 o                         
  -3   5  16        250.47        281.27        35.23 o                         
  -1   5  16         61.53        102.16        47.09 o                         
   1   5  16         71.99        145.21        60.26 o                         
   3   5  16         96.52         18.01        41.29 o                         
  -6   6  16          9.14        -35.85        64.17 o                         
  -4   6  16         31.97        -36.56        38.54 o                         
  -2   6  16         80.53         80.31        39.59 o                         
   0   6  16        239.38        276.06        40.07 o                         
  -5  -5  17         45.47        -32.87        37.18 o                         
  -3  -5  17         34.71         43.12        36.37 o                         
  -1  -5  17        113.72         74.90        73.17 o                         
  -6  -4  17         56.45         18.00        37.94 o                         
  -4  -4  17        276.93        298.53        36.09 o                         
  -2  -4  17        457.34        425.16        49.61 o                         
   0  -4  17          6.99        -41.75        50.82 o                         
   2  -4  17         62.45        -32.52        56.15 o                         
  -9  -3  17          6.11        -16.19        34.02 o                         
  -7  -3  17         12.07        126.49        88.01 o                         
  -5  -3  17         99.44          6.92        38.04 o                         
  -3  -3  17        561.84        569.28        42.62 o                         
  -1  -3  17        164.13        174.83        69.91 o                         
   1  -3  17         98.53         48.46        34.50 o                         
   3  -3  17         96.75         -8.27        36.76 o                         
  -8  -2  17        157.57        174.17        32.67 o                         
  -6  -2  17         62.19         74.95        41.42 o                         
  -4  -2  17        131.15        132.17        36.84 o                         
  -2  -2  17        252.20        197.15        39.09 o                         
   0  -2  17        178.02         98.49        34.90 o                         
   2  -2  17         14.36         35.87        43.58 o                         
   4  -2  17        153.36        131.64        52.83 o                         
  -9  -1  17        555.64        603.02        39.54 o                         
  -7  -1  17        326.54        279.21        37.86 o                         
  -5  -1  17         33.65         58.29        36.62 o                         
  -3  -1  17         38.10         44.47        35.31 o                         
  -1  -1  17        118.87         89.78        30.12 o                         
   1  -1  17        176.95        150.34        32.03 o                         
   3  -1  17        118.44         65.16        33.33 o                         
   5  -1  17        103.80         96.64        38.58 o                         
 -10   0  17        293.15        336.01        37.05 o                         
  -8   0  17        119.66         88.92        38.45 o                         
  -6   0  17        140.03        149.31        68.96 o                         
  -4   0  17         41.31         -5.37        29.05 o                         
  -2   0  17          0.46        -30.62        34.04 o                         
   0   0  17         62.66         71.81        28.63 o                         
   2   0  17        328.50        373.87        32.19 o                         
   4   0  17         28.78        -14.79        41.11 o                         
  -9   1  17        497.79        429.37        39.98 o                         
  -7   1  17        331.03        374.65        42.70 o                         
  -5   1  17         17.49         -5.32        30.06 o                         
  -3   1  17         58.02         26.37        29.32 o                         
  -1   1  17        131.08        127.66        30.99 o                         
   1   1  17        175.86        208.76        35.17 o                         
   3   1  17        111.12         62.52        32.15 o                         
   5   1  17         97.62         81.84        39.45 o                         
  -8   2  17        153.91        113.33        44.93 o                         
  -6   2  17         64.23        -27.58        34.58 o                         
  -4   2  17        122.14        101.11        30.83 o                         
  -2   2  17        271.88        290.52        35.85 o                         
   0   2  17        202.14        172.37        32.69 o                         
   2   2  17         11.46         14.15        31.06 o                         
   4   2  17        136.91        102.08        37.32 o                         
  -9   3  17         11.91        -48.82        48.82 o                         
  -7   3  17          5.84         -3.96        45.37 o                         
  -5   3  17        105.47         78.85        40.15 o                         
  -3   3  17        564.82        627.58        61.96 o                         
  -1   3  17        172.33        132.92        34.34 o                         
   1   3  17         98.18        153.74        41.57 o                         
   3   3  17         78.92         77.34        37.40 o                         
  -6   4  17         43.48        -50.91        50.91 o                         
  -4   4  17        300.21        316.23        43.93 o                         
  -2   4  17        412.01        407.75        45.56 o                         
   0   4  17         15.40        -36.96        43.06 o                         
   2   4  17         49.19         14.01        39.60 o                         
  -5   5  17         37.24         84.20        49.25 o                         
  -3   5  17         43.13        105.98        47.40 o                         
  -1   5  17         95.69         85.55        47.43 o                         
  -5  -3  18         63.55        -41.21        41.21 o                         
  -3  -3  18        159.64        126.16        66.64 o                         
  -1  -3  18        290.09        352.79        86.13 o                         
  -6  -2  18        104.90        150.90        44.07 o                         
  -4  -2  18        107.98         38.44        40.18 o                         
  -2  -2  18         54.38         42.71        39.56 o                         
   0  -2  18        193.30        123.98        46.82 o                         
   2  -2  18         84.37         90.95        39.24 o                         
  -7  -1  18        343.61        338.59        60.94 o                         
  -5  -1  18        122.17         56.03        46.13 o                         
  -3  -1  18        171.63        154.06        38.50 o                         
  -1  -1  18          4.19         81.14        55.02 o                         
   1  -1  18         40.95         10.92        48.85 o                         
  -8   0  18        302.87        238.35        46.55 o                         
  -6   0  18        266.48        246.97        99.10 o                         
  -4   0  18          2.55        -18.97        47.57 o                         
  -2   0  18          7.10         93.95        48.18 o                         
   0   0  18         84.95        143.28        40.02 o                         
   2   0  18          0.52        -28.55        34.80 o                         
  -7   1  18        311.54        230.30        41.61 o                         
  -5   1  18        102.88         56.25        52.85 o                         
  -3   1  18        208.81        224.62        41.05 o                         
  -1   1  18          9.87        -11.56        45.98 o                         
   1   1  18         44.50         79.61        39.78 o                         
  -6   2  18         83.72         29.89        64.00 o                         
  -4   2  18        116.18         43.71        39.63 o                         
  -2   2  18         58.31         73.59        36.58 o                         
   0   2  18        199.43        214.47        44.05 o                         
   2   2  18         81.99         69.06        39.12 o                         
  -5   3  18         53.43         32.33        53.59 o                         
  -3   3  18        162.31        202.35        45.84 o                         
  -1   3  18        301.89        285.86        47.62 o                         
  -2   0  19         60.53          0.19        44.29 o                         
                                                                                
